# Supplementary material for: Metabolic Model of the Phytophthora infestans-Tomato Interaction Reveals Metabolic Switches during Host Colonization
Source: mBio. 2019 Jul 9;10(4):e00454-19. doi: 10.1128/mBio.00454-19 (PMC6747730; doi:10.1128/mBio.00454-19)
Supplement: TABLE S1 [file mBio.00454-19-st001.xlsx]

## Sheet: Model data
reaction_ID	formula	reversible	compartment	genes	essential	subsystems	TomInf_2d	TomInf_2_4d	TomInf_2_8d	TomInf_2_12d	TomInf_2_16d	TomInf_2_20d	TomInf_3d	TomInf_3_4d	TomInf_3_8d	TomInf_3_12d	TomInf_3_16d	TomInf_3_20d	TomInf_4d	TomInf_4_4d	TomInf_4_8d	TomInf_4_12d	TomInf_4_16d	TomInf_4_20d	TomInf_5d	TomInf_5_4d	TomInf_5_8d	TomInf_5_12d	TomInf_5_16d	TomInf_5_20d	TomInf_6d	MS_T2_12	MS_T5_12
T_Tc_to_Tpl_10-FORMYL-THF_Tc	(6S)-10-formyltetrahydrofolate <=> (6S)-10-formyltetrahydrofolate	1	Tomato Cytosol		0	transport	1	1	1	1	1	1	1	1	1	1	0	0	0	0	1	1	1	1	1	1	1	1	1	1	1	1	1
EXC_OUT_2-KG_Tc	2-oxoglutarate =>	0	Tomato Cytosol		0	tomato biomass	1	1	1	1	1	1	1	1	1	1	1	1	1	1	1	1	1	1	1	1	1	1	1	1	1	1	1
T_Tc_to_Tm_2KG_ACONITATE_Tc	cis-aconitate + 2-oxoglutarate <=> 2-oxoglutarate + cis-aconitate	1	Tomato Cytosol		0	transport	0	1	0	0	0	0	0	0	0	0	0	0	0	0	0	0	1	0	0	1	0	0	0	0	0	0	0
T_Tc_to_Tm_2KG_CIT_Tc	citrate + 2-oxoglutarate <=> 2-oxoglutarate + citrate	1	Tomato Cytosol		0	transport	0	0	0	0	0	0	0	0	0	0	0	0	0	0	0	0	0	0	0	0	0	0	0	0	0	0	0
T_Tc_to_Tm_2KG_ISOCITRATE_Tc	D-threo-isocitrate + 2-oxoglutarate <=> D-threo-isocitrate + 2-oxoglutarate	1	Tomato Cytosol		0	transport	1	0	0	0	1	1	0	0	0	0	0	1	1	0	0	0	0	0	0	0	0	0	0	0	0	0	0
T_Tc_to_Tm_2KG_MAL_Tc	(S)-malate + 2-oxoglutarate <=> (S)-malate + 2-oxoglutarate	1	Tomato Cytosol		0	transport	0	0	0	0	0	0	0	0	0	0	0	0	0	1	0	0	0	0	1	0	1	0	0	1	0	0	0
T_Tc_to_Tpl_2KG_MAL_Tc	(S)-malate + 2-oxoglutarate <=> (S)-malate + 2-oxoglutarate	1	Tomato Cytosol		0	transport	0	1	1	0	1	1	0	1	1	1	1	1	1	1	1	1	1	1	1	1	1	1	1	1	1	1	1
T_Tc_to_Tm_2KG_OAA_Tc	oxaloacetate + 2-oxoglutarate <=> 2-oxoglutarate + oxaloacetate	1	Tomato Cytosol		0	transport	0	0	0	0	0	0	0	0	0	1	0	0	0	1	1	0	0	1	0	0	0	0	0	0	0	0	0
T_Tc_to_Tm_2KG_SUC_Tc	succinate + 2-oxoglutarate <=> succinate + 2-oxoglutarate	1	Tomato Cytosol		0	transport	0	0	0	0	0	0	0	0	0	1	0	0	0	0	0	0	0	0	0	0	0	0	1	0	1	0	0
T_Tc_to_Tm_3-HYDROXY-PROPIONATE_Tc	3-hydroxypropanoate <=> 3-hydroxypropanoate	1	Tomato Cytosol		0	transport	1	0	0	0	0	0	0	1	1	1	1	1	1	1	1	1	1	1	1	1	1	1	1	1	1	0	1
T_Tc_to_Tpl_3PGA_Pi_Tc	3-phospho-D-glycerate + phosphate <=> 3-phospho-D-glycerate + phosphate	1	Tomato Cytosol		0	transport	0	0	0	0	0	0	0	0	1	0	0	0	1	1	0	0	0	0	1	1	1	1	0	0	1	0	1
T_Tc_to_Tm_4-AMINO-BUTYRATE_Tc	4-aminobutanoate <=> 4-aminobutanoate	1	Tomato Cytosol		0	transport	1	1	1	1	1	1	1	1	1	1	1	1	1	1	1	1	1	1	1	1	1	1	1	1	1	1	1
T_Tc_to_Tpl_5-METHYL-THF_Tc	(6S)-5-methyl-5,6,7,8-tetrahydrofolate <=> (6S)-5-methyl-5,6,7,8-tetrahydrofolate	1	Tomato Cytosol		0	transport	1	1	1	1	0	0	1	0	0	0	0	0	0	0	0	0	0	1	0	1	1	0	0	1	1	1	0
T_Tc_to_Tm_ACET_Tc	acetate <=> acetate	1	Tomato Cytosol		0	transport	1	1	1	1	1	1	0	1	1	1	1	1	1	1	1	1	1	1	0	1	0	1	0	1	0	1	1
T_Tc_to_Tp_ACET_Tc	acetate <=> acetate	1	Tomato Cytosol		0	transport	1	1	1	1	1	1	1	1	1	1	1	1	1	1	1	1	1	1	1	1	1	1	1	1	1	1	1
T_Tc_to_Tpl_ACET_Tc	acetate <=> acetate	1	Tomato Cytosol		0	transport	1	1	0	0	0	0	0	1	1	1	1	1	1	1	1	1	1	1	1	1	1	0	1	0	1	0	0
T_Tc_to_Tm_ACETALD_Tc	acetaldehyde <=> acetaldehyde	1	Tomato Cytosol		0	transport	1	1	1	0	0	1	1	1	1	1	1	1	1	1	1	1	1	1	1	1	1	1	1	1	1	0	1
T_Tc_to_Tpl_ADP_Tc	ADP <=> ADP	1	Tomato Cytosol		0	transport	0	1	1	0	1	0	0	0	0	0	0	1	0	0	1	0	0	1	0	1	1	1	0	1	0	0	1
EXC_OUT_ALA_Tc	L-alanine =>	0	Tomato Cytosol		0	tomato biomass	1	1	1	1	1	1	1	1	1	1	1	1	1	1	1	1	1	1	1	1	1	1	1	1	1	1	1
T_Tc_to_Tp_Alpha_KETOGLUTARATE_Tc	2-oxoglutarate <=> 2-oxoglutarate	1	Tomato Cytosol		0	transport	1	1	0	1	1	1	1	1	1	1	0	1	1	1	0	0	0	0	0	0	0	0	1	0	0	1	0
T_Tc_to_Tm_AMINO-OH-HYDROXYMETHYL-DIHYDROPTERIDINE_Tc	6-hydroxymethyl-7,8-dihydropterin <=> 6-hydroxymethyl-7,8-dihydropterin	1	Tomato Cytosol		0	transport	1	1	1	1	1	1	1	1	0	1	0	1	0	0	0	0	0	0	0	0	0	0	0	0	0	1	0
T_Tc_to_Tv_AMMONIA_Tc	NH4(+) <=> NH4(+)	1	Tomato Cytosol		0	transport	1	1	1	1	1	1	1	1	1	1	1	1	1	1	1	1	1	1	1	1	1	1	1	1	1	1	1
T_Tc_to_Tp_AMP_ATP_Tc	AMP + ATP <=> AMP + ATP	1	Tomato Cytosol		0	transport	1	0	0	1	1	1	1	1	1	1	1	1	1	0	0	0	0	1	1	0	0	0	0	1	1	1	0
EXC_OUT_AMP_Tc	AMP =>	0	Tomato Cytosol		0	tomato biomass	1	1	1	1	1	1	1	1	1	1	1	1	1	1	1	1	1	1	1	1	1	1	1	1	1	1	1
T_Tc_to_Tpl_AMP_Tc	AMP <=> AMP	1	Tomato Cytosol		0	transport	1	1	0	1	0	1	1	1	1	1	1	1	1	1	1	1	1	1	1	1	1	1	1	1	1	0	1
EXC_OUT_ARG_Tc	L-arginine =>	0	Tomato Cytosol		0	tomato biomass	1	1	1	1	1	1	1	1	1	1	1	1	1	1	1	1	1	1	1	1	1	1	1	1	1	1	1
T_Tc_to_Tm_ARG_CITRULLINE_Tc	L-arginine + L-citrulline <=> L-citrulline + L-arginine	1	Tomato Cytosol		0	transport	1	1	1	1	1	0	1	0	0	1	1	0	0	0	0	0	0	0	1	1	0	1	0	0	0	1	0
T_Tc_to_Tm_ARG_HIS_Tc	L-histidine + L-arginine <=> L-arginine + L-histidine	1	Tomato Cytosol		0	transport	0	0	0	1	0	1	0	1	1	0	1	1	1	0	0	0	1	0	0	0	0	1	0	0	0	0	0
T_Tc_to_Tm_ARG_LYS_Tc	L-arginine + L-lysine <=> L-arginine + L-lysine	1	Tomato Cytosol		0	transport	0	0	0	0	0	1	1	1	0	1	0	0	0	1	1	1	0	0	0	0	0	0	1	1	0	1	1
T_Tc_to_Tm_ARG_Tc	L-arginine <=> L-arginine	1	Tomato Cytosol		0	transport	1	1	1	1	1	1	1	1	1	1	1	1	1	1	1	1	1	1	1	1	1	1	1	1	1	1	1
T_Tc_to_Tm_ARG_ORNITHINE_Tc	L-arginine + L-ornithine <=> L-arginine + L-ornithine	1	Tomato Cytosol		0	transport	0	0	0	0	0	0	0	0	0	0	1	0	1	0	1	0	0	0	0	0	1	1	1	0	0	0	0
EXC_OUT_ASCORBATE_Tc	L-ascorbate =>	0	Tomato Cytosol		0	tomato biomass	1	1	1	1	1	1	1	1	1	1	1	1	1	1	1	1	1	1	1	1	1	1	1	1	1	1	1
T_Tc_to_Tm_ASCORBATE_CPD-330_Tc	L-galactono-1,4-lactone + L-ascorbate <=> L-ascorbate + L-galactono-1,4-lactone	1	Tomato Cytosol		0	transport	1	1	1	1	1	1	1	1	1	1	1	1	1	1	1	1	1	1	1	1	1	1	1	1	1	1	1
EXC_OUT_ASN_Tc	L-asparagine =>	0	Tomato Cytosol		0	tomato biomass	1	1	1	1	1	1	1	1	1	1	1	1	1	1	1	1	1	1	1	1	1	1	1	1	1	1	1
EXC_OUT_ASP_Tc	L-aspartate =>	0	Tomato Cytosol		0	tomato biomass	1	1	1	1	1	1	1	1	1	1	1	1	1	1	1	1	1	1	1	1	1	1	1	1	1	1	1
T_Tc_to_Tm_ATP_ADP_Tc	ADP + ATP <=> ADP + ATP	1	Tomato Cytosol		0	transport	1	0	1	0	0	1	0	0	1	1	1	0	0	0	1	1	1	0	1	1	1	1	1	1	1	1	1
T_Tc_to_Tp_ATP_ADP_Tc	ADP + ATP <=> ADP + ATP	1	Tomato Cytosol		0	transport	1	1	1	1	1	1	1	1	1	0	0	1	1	1	1	1	1	1	1	1	1	1	1	1	0	1	1
T_Tc_to_Tpl_ATP_ADP_Pi_Tc	ADP + phosphate + ATP <=> ATP + ADP + phosphate	1	Tomato Cytosol		0	transport	0	0	0	1	0	0	0	0	0	1	1	0	1	1	0	1	1	1	1	0	0	1	1	0	1	0	0
T_Tc_to_Tm_ATP_AMP_Tc	AMP + ATP <=> AMP + ATP	1	Tomato Cytosol		0	transport	1	1	1	1	1	0	1	1	0	0	0	1	1	1	0	0	0	1	0	0	0	0	0	0	0	0	0
T_Tc_to_Tpl_ATP_Tc	ATP <=> ATP	1	Tomato Cytosol		0	transport	1	1	0	0	1	1	1	1	1	1	1	0	1	1	0	1	1	0	0	1	1	0	1	1	1	1	0
MNXR96131_Tc	ATP => ADP + phosphate	0	Tomato Cytosol		0	Purine metabolism	0	0	0	0	0	0	0	0	0	0	0	0	0	0	0	0	0	0	0	0	0	0	0	0	0	0	0
EXC_OUT_B_ALA_Tc	beta-alanine =>	0	Tomato Cytosol		0	tomato biomass	1	1	1	1	1	1	1	1	1	1	1	1	1	1	1	1	1	1	1	1	1	1	1	1	1	1	1
EXC_DRAIN_Ca_Tc	<=> Ca(2+)	1	Tomato Cytosol		0	exchange	1	1	1	1	1	1	1	1	1	1	1	1	1	1	1	1	1	1	1	1	1	1	1	1	1	1	1
T_Tc_to_Tv_CA+2_rev_Tc	3 H(+) + Ca(2+) <=> Ca(2+)	1	Tomato Cytosol		0	transport	0	0	0	0	0	0	0	0	0	0	0	0	0	0	0	0	0	0	0	0	0	0	0	0	0	0	0
EXC_OUT_Cellulose_Tc	(1,4-beta-D-glucosyl)n =>	0	Tomato Cytosol		0	tomato biomass	1	1	1	1	1	1	1	1	1	1	1	1	1	1	1	1	1	1	1	1	1	1	1	1	1	1	1
EXC_OUT_ChlorA_Tpl	chlorophyll a =>	0	Tomato Plastid		0	tomato biomass	1	1	1	1	1	1	1	1	1	1	1	1	1	1	1	1	1	1	1	1	1	1	1	1	1	1	1
EXC_OUT_ChlorB_Tpl	chlorophyll b =>	0	Tomato Plastid		0	tomato biomass	1	1	1	1	1	1	1	1	1	1	1	1	1	1	1	1	1	1	1	1	1	1	1	1	1	1	1
T_Tc_to_Tm_CIT_ACONITATE_Tc	cis-aconitate + citrate <=> citrate + cis-aconitate	1	Tomato Cytosol		0	transport	1	0	0	0	0	0	1	0	0	0	0	0	0	0	0	0	0	0	0	0	0	0	0	0	0	0	0
EXC_OUT_CIT_Tc	citrate =>	0	Tomato Cytosol		0	tomato biomass	1	1	1	1	1	1	1	1	1	1	1	1	1	1	1	1	1	1	1	1	1	1	1	1	1	1	1
T_Tc_to_Tv_CIT_H+_rev_Tc	2 H(+) + citrate => citrate	0	Tomato Cytosol		0	transport	0	0	0	0	0	0	0	0	0	0	0	0	0	0	0	0	0	0	0	0	0	0	0	0	0	0	0
T_Tc_to_Tv_CIT_H+_Tc	citrate => citrate	0	Tomato Cytosol		0	transport	0	0	0	0	0	0	0	0	0	0	0	0	0	0	0	0	0	0	0	0	0	0	0	0	0	0	0
T_Tc_to_Tm_CIT_ISOCITRATE_Tc	D-threo-isocitrate + citrate <=> D-threo-isocitrate + citrate	1	Tomato Cytosol		0	transport	1	1	1	0	0	0	0	1	0	0	0	0	1	1	0	0	0	0	0	0	0	0	0	0	0	0	0
T_Tc_to_Tp_CIT_Tc	citrate <=> citrate	1	Tomato Cytosol		0	transport	1	1	1	1	1	0	1	0	0	1	0	0	0	1	1	1	1	0	1	1	1	1	1	1	0	1	1
EXC_OUT_CMP_Tc	CMP =>	0	Tomato Cytosol		0	tomato biomass	1	1	1	1	1	1	1	1	1	1	1	1	1	1	1	1	1	1	1	1	1	1	1	1	1	1	1
MNXR97047_Tc	CMP + ATP <=> CDP + ADP	1	Tomato Cytosol	SOLYC08G077300.2; SOLYC01G088480.2; SOLYC03G083610.2	0	Pyrimidine metabolism	1	1	1	1	1	1	1	0	0	0	0	0	0	0	1	1	1	1	1	1	1	1	1	1	1	1	1
MNXR97047_Tpl	ATP + CMP <=> CDP + ADP	1	Tomato Plastid	SOLYC08G077300.2; SOLYC01G088480.2; SOLYC03G083610.2	0	Pyrimidine metabolism	1	1	1	1	1	1	1	1	1	1	1	0	0	0	1	1	1	1	0	1	1	1	1	1	1	1	1
EXC_IN_CO2_Tc	<=> CO2	1	Tomato Cytosol		0	tomato uptake	1	1	1	1	1	1	1	1	1	1	1	1	1	1	1	1	1	1	1	1	1	1	1	1	1	1	1
T_Tc_to_Tm_CO2_Tc	CO2 <=> CO2	1	Tomato Cytosol		0	transport	1	1	1	1	1	1	1	1	1	1	1	1	1	1	1	1	1	1	1	1	1	1	1	1	1	1	1
T_Tc_to_Tp_CO2_Tc	CO2 <=> CO2	1	Tomato Cytosol		0	transport	1	1	0	0	0	1	1	1	1	1	1	1	1	1	1	1	1	1	1	1	1	1	1	1	1	0	1
T_Tc_to_Tpl_CO2_Tc	CO2 <=> CO2	1	Tomato Cytosol		0	transport	1	1	1	1	1	1	1	1	1	1	1	1	1	1	1	1	1	1	1	1	1	1	1	1	1	1	1
EXC_OUT_ConOL_Tc	(E)-coniferol =>	0	Tomato Cytosol		0	tomato biomass	1	1	1	1	1	1	1	1	1	1	1	1	1	1	1	1	1	1	1	1	1	1	1	1	1	1	1
EXC_OUT_CoumOL_Tc	(E)-4-coumaryl alcohol =>	0	Tomato Cytosol		0	tomato biomass	1	1	1	1	1	1	1	1	1	1	1	1	1	1	1	1	1	1	1	1	1	1	1	1	1	1	1
T_Tc_to_Tp_CPD_4211_Tc	dimethylallyl diphosphate <=> dimethylallyl diphosphate	1	Tomato Cytosol		0	transport	0	0	1	1	1	1	0	0	1	1	1	1	1	1	1	1	0	1	1	1	0	1	1	0	1	1	1
T_Tc_to_Tp_CPD-499_Tc	(R)-5-phosphomevalonate <=> (R)-5-phosphomevalonate	1	Tomato Cytosol		0	transport	1	1	1	1	1	1	1	1	1	0	0	1	1	1	1	1	1	1	1	1	1	1	1	1	1	1	1
EXC_OUT_CYS_Tc	L-cysteine =>	0	Tomato Cytosol		0	tomato biomass	1	1	1	1	1	1	1	1	1	1	1	1	1	1	1	1	1	1	1	1	1	1	1	1	1	1	1
T_Tc_to_Tm_CYS_Tc	L-cysteine <=> L-cysteine	1	Tomato Cytosol		0	transport	1	0	1	1	1	1	0	1	1	1	1	1	1	1	1	1	1	1	1	1	1	1	1	1	1	1	1
T_Tc_to_Tpl_CYS_Tc	L-cysteine <=> L-cysteine	1	Tomato Cytosol		0	transport	1	1	1	1	1	1	1	1	1	1	1	1	1	1	1	1	1	1	1	1	1	1	1	1	1	1	1
EXC_OUT_dAMP_Tc	dAMP =>	0	Tomato Cytosol		0	tomato biomass	1	1	1	1	1	1	1	1	1	1	1	1	1	1	1	1	1	1	1	1	1	1	1	1	1	1	1
EXC_OUT_dCMP_Tc	dCMP =>	0	Tomato Cytosol		0	tomato biomass	1	1	1	1	1	1	1	1	1	1	1	1	1	1	1	1	1	1	1	1	1	1	1	1	1	1	1
T_Tc_to_Tp_DELTA3-IPP_Tc	isopentenyl diphosphate <=> isopentenyl diphosphate	1	Tomato Cytosol		0	transport	1	1	0	0	0	0	1	1	1	1	1	1	1	1	1	1	1	1	0	1	1	1	1	1	0	0	1
T_Tc_to_Tpl_DELTA3-IPP_Tc	isopentenyl diphosphate <=> isopentenyl diphosphate	1	Tomato Cytosol		0	transport	1	1	1	1	1	1	1	1	1	1	1	1	1	1	1	1	1	1	1	1	1	1	1	1	1	1	1
EXC_OUT_dGMP_Tc	dGMP =>	0	Tomato Cytosol		0	tomato biomass	1	1	1	1	1	1	1	1	1	1	1	1	1	1	1	1	1	1	1	1	1	1	1	1	1	1	1
T_Tc_to_Tpl_DHAP_3PGA_Tc	dihydroxyacetone phosphate + 3-phospho-D-glycerate <=> 3-phospho-D-glycerate + dihydroxyacetone phosphate	1	Tomato Cytosol		0	transport	1	0	0	0	0	0	0	0	0	1	0	1	0	0	1	1	1	1	1	1	1	0	1	1	1	0	0
T_Tc_to_Tpl_DHAP_Pi_Tc	dihydroxyacetone phosphate + phosphate <=> dihydroxyacetone phosphate + phosphate	1	Tomato Cytosol		0	transport	0	0	0	0	0	0	1	0	0	1	0	0	1	1	1	1	1	1	0	0	0	1	1	0	0	0	1
T_Tc_to_Tpl_DI-H-OROTATE_Tc	(S)-dihydroorotate <=> (S)-dihydroorotate	1	Tomato Cytosol		0	transport	1	1	1	1	1	1	1	1	1	1	1	1	1	1	1	1	1	1	1	1	1	1	1	1	1	1	1
T_Tc_to_Tm_DUMP_Tc	dUMP <=> dUMP	1	Tomato Cytosol		0	transport	1	1	1	1	1	1	1	1	1	1	1	1	1	1	1	1	1	1	1	1	1	1	1	1	1	1	1
FA_bm_tx_Tc	(9Z,12Z)-octadecadienoate + ATP => diphosphate + AMP	0	Tomato Cytosol		0		0	0	0	0	0	0	0	0	0	0	0	0	0	0	0	0	0	0	0	0	0	0	0	0	0	0	0
FA_Synth_Tpl	8 NADH + 8 ATP + 2 O2 + 9 acetyl-CoA + 8 NADPH + 2 reduced ferredoxin => 8 NADP(+) + 9 CoA + (9Z,12Z)-octadecadienoate + 8 ADP + 8 NAD(+) + 8 phosphate + 2 oxidized ferredoxin + 8 CO2	0	Tomato Plastid		0		0	0	0	0	0	1	0	0	0	1	0	0	1	0	1	0	0	1	1	0	0	0	0	1	1	0	1
EXC_DRAIN_Fe_Tc	<=> Fe(2+)	1	Tomato Cytosol		0	exchange	1	1	1	1	1	1	1	1	1	1	1	1	1	1	1	1	1	1	1	1	1	1	1	1	1	1	1
T_Tc_to_Tm_FORMATE_Tc	formate <=> formate	1	Tomato Cytosol		0	transport	1	1	1	1	1	1	1	1	1	1	1	1	1	1	1	1	1	1	1	1	1	1	1	1	1	1	1
T_Tc_to_Tpl_FORMATE_Tc	formate <=> formate	1	Tomato Cytosol		0	transport	0	0	0	0	0	0	0	1	1	1	1	1	1	1	1	0	0	1	0	1	1	1	1	0	0	0	1
EXC_OUT_FRU_Tc	D-fructose =>	0	Tomato Cytosol		0	tomato biomass	1	1	1	1	1	1	1	1	1	1	1	1	1	1	1	1	1	1	1	1	1	1	1	1	1	1	1
T_Tc_to_Tv_FRU_H+_rev_Tc	beta-D-fructofuranose + H(+) => beta-D-fructofuranose	0	Tomato Cytosol		0	transport	0	0	0	0	0	0	0	0	0	0	0	0	0	0	0	0	0	0	0	0	0	0	0	0	0	0	0
T_Tc_to_Tv_FRU_Tc	beta-D-fructofuranose => beta-D-fructofuranose	0	Tomato Cytosol		0	transport	0	0	0	0	1	1	0	1	0	1	0	0	0	0	0	1	1	1	1	1	1	1	1	1	1	0	1
EXC_OUT_FUM_Tc	fumarate =>	0	Tomato Cytosol		0	tomato biomass	1	1	1	1	1	1	1	1	1	1	1	1	1	1	1	1	1	1	1	1	1	1	1	1	1	1	1
T_Tc_to_Tv_FUM_H+_rev_Tc	fumarate + 2 H(+) => fumarate	0	Tomato Cytosol		0	transport	0	0	0	0	0	0	0	0	0	0	0	0	0	0	0	0	0	0	0	0	0	0	0	0	0	0	0
T_Tc_to_Tv_FUM_H+_Tc	fumarate => fumarate	0	Tomato Cytosol		0	transport	0	0	0	0	0	0	0	0	0	0	0	0	0	0	0	0	0	0	0	0	0	0	0	0	0	0	0
T_Tc_to_Tpl_FUM_Tc	fumarate <=> fumarate	1	Tomato Cytosol		0	transport	1	1	1	1	1	1	1	1	1	1	1	1	1	1	1	1	1	1	1	1	1	1	1	1	1	1	1
EXC_OUT_G6P_Tc	beta-D-glucose 6-phosphate =>	0	Tomato Cytosol		0	tomato biomass	1	1	1	1	1	1	1	1	1	1	1	1	1	1	1	1	1	1	1	1	1	1	1	1	1	1	1
T_Tc_to_Tpl_G6P_Pi_Tc	phosphate + beta-D-glucose 6-phosphate <=> beta-D-glucose 6-phosphate + phosphate	1	Tomato Cytosol		0	transport	1	0	0	1	0	0	1	1	1	0	1	1	1	1	0	1	0	1	1	0	0	0	1	1	1	1	0
EXC_OUT_GABA_Tc	4-aminobutanoate =>	0	Tomato Cytosol		0	tomato biomass	1	1	1	1	1	1	1	1	1	1	1	1	1	1	1	1	1	1	1	1	1	1	1	1	1	1	1
T_Tc_to_Tpl_GAP_3PGA_Tc	D-glyceraldehyde 3-phosphate + 3-phospho-D-glycerate <=> D-glyceraldehyde 3-phosphate + 3-phospho-D-glycerate	1	Tomato Cytosol		0	transport	0	0	0	0	0	1	0	1	1	0	1	0	0	0	0	0	0	1	0	0	0	1	1	1	1	0	1
T_Tc_to_Tpl_GAP_Pi_Tc	D-glyceraldehyde 3-phosphate + phosphate <=> D-glyceraldehyde 3-phosphate + phosphate	1	Tomato Cytosol		0	transport	0	1	1	1	1	0	0	0	0	0	1	1	1	1	0	1	0	0	1	1	0	0	0	1	0	1	0
EXC_OUT_GLC_Tc	beta-D-glucose =>	0	Tomato Cytosol		0	tomato biomass	1	1	1	1	1	1	1	1	1	1	1	1	1	1	1	1	1	1	1	1	1	1	1	1	1	1	1
T_Tc_to_Tv_GLC_H+_rev_Tc	beta-D-glucose + H(+) => beta-D-glucose	0	Tomato Cytosol		0	transport	0	0	0	0	0	0	0	0	0	0	0	0	0	0	0	0	0	0	0	0	0	0	0	0	0	0	0
T_Tc_to_Tpl_GLC_Tc	beta-D-glucose <=> beta-D-glucose	1	Tomato Cytosol		0	transport	0	1	1	0	0	0	0	0	1	0	1	0	1	1	1	1	1	1	1	1	1	1	1	1	0	0	1
T_Tc_to_Tv_GLC_Tc	beta-D-glucose => beta-D-glucose	0	Tomato Cytosol		0	transport	0	0	0	0	1	1	0	1	0	1	0	0	0	0	0	1	1	1	1	1	1	1	1	1	1	0	1
EXC_OUT_GLN_Tc	L-glutamine =>	0	Tomato Cytosol		0	tomato biomass	1	1	1	1	1	1	1	1	1	1	1	1	1	1	1	1	1	1	1	1	1	1	1	1	1	1	1
T_Tc_to_Tm_GLN_GLU_Tc	L-glutamine + L-glutamate <=> L-glutamine + L-glutamate	1	Tomato Cytosol		0	transport	1	1	1	1	1	1	1	1	1	1	1	1	1	1	1	1	1	1	1	1	1	1	1	1	1	1	1
T_Tc_to_Tpl_GLN_GLU_Tc	L-glutamate + L-glutamine <=> L-glutamate + L-glutamine	1	Tomato Cytosol		0	transport	0	1	1	1	1	0	1	1	1	1	1	1	1	1	1	1	1	1	1	1	1	1	1	1	1	1	1
EXC_OUT_GLT_Tc	L-glutamate =>	0	Tomato Cytosol		0	tomato biomass	1	1	1	1	1	1	1	1	1	1	1	1	1	1	1	1	1	1	1	1	1	1	1	1	1	1	1
T_Tc_to_Tpl_GLT_MAL_Tc	L-glutamate + (S)-malate <=> L-glutamate + (S)-malate	1	Tomato Cytosol		0	transport	1	1	1	1	1	1	1	1	1	1	1	1	1	1	1	1	1	1	1	1	1	1	1	1	1	0	1
T_Tc_to_Tp_GLT_Tc	L-glutamate <=> L-glutamate	1	Tomato Cytosol		0	transport	1	1	1	1	1	1	1	1	1	1	1	1	1	1	1	0	0	1	1	1	0	0	0	0	0	1	0
T_Tc_to_Tp_GLUTACONYL_CoA_CoA_Tc	(E)-glutaconyl-CoA + CoA <=> CoA + (E)-glutaconyl-CoA	1	Tomato Cytosol		0	transport	0	0	0	0	0	0	0	0	0	0	0	0	0	0	0	0	0	0	0	0	0	0	0	0	0	0	0
EXC_OUT_GLY_Tc	glycine =>	0	Tomato Cytosol		0	tomato biomass	1	1	1	1	1	1	1	1	1	1	1	1	1	1	1	1	1	1	1	1	1	1	1	1	1	1	1
T_Tc_to_Tm_GLY_Tc	glycine <=> glycine	1	Tomato Cytosol		0	transport	1	1	1	1	0	0	1	0	1	1	1	1	1	1	1	1	1	1	1	1	1	1	1	1	1	1	1
T_Tc_to_Tp_GLY_Tc	glycine <=> glycine	1	Tomato Cytosol		0	transport	1	1	1	1	1	1	1	1	1	1	1	1	1	1	1	1	1	1	1	1	1	1	1	1	1	1	1
T_Tc_to_Tpl_GLY_Tc	glycine <=> glycine	1	Tomato Cytosol		0	transport	0	1	1	0	1	0	1	0	0	1	1	1	1	1	1	1	1	1	1	1	1	1	1	1	1	1	1
T_Tc_to_Tp_Glycerate_Tc	D-glycerate <=> D-glycerate	1	Tomato Cytosol		0	transport	1	1	1	1	1	1	1	1	1	0	0	0	0	0	0	0	0	0	0	0	0	0	0	1	0	1	0
T_Tc_to_Tpl_GLYCERATE_Tc	D-glycerate <=> D-glycerate	1	Tomato Cytosol		0	transport	1	1	1	1	1	1	1	1	1	0	0	0	0	0	0	0	0	0	0	0	0	0	0	1	0	1	0
EXC_OUT_Glycerol_Tc	sn-glycerol 3-phosphate =>	0	Tomato Cytosol		0	tomato biomass	1	1	1	1	1	1	1	1	1	1	1	1	1	1	1	1	1	1	1	1	1	1	1	1	1	1	1
T_Tc_to_Tp_Glycolate_Tc	glycolate <=> glycolate	1	Tomato Cytosol		0	transport	1	1	1	1	1	1	1	1	1	1	1	1	1	1	1	1	1	1	1	1	1	1	1	1	1	1	1
T_Tc_to_Tpl_Glycolate_Tc	glycolate <=> glycolate	1	Tomato Cytosol		0	transport	1	1	1	1	1	1	1	1	1	1	1	1	1	1	1	1	1	1	1	1	1	1	1	1	1	1	1
EXC_OUT_GLYCOLLATE_Tc	glycolate =>	0	Tomato Cytosol		0	tomato biomass	1	1	1	1	1	1	1	1	1	1	1	1	1	1	1	1	1	1	1	1	1	1	1	1	1	1	1
T_Tc_to_Tp_GLYOX_Tc	glyoxylate <=> glyoxylate	1	Tomato Cytosol		0	transport	1	1	1	1	1	1	1	1	1	1	1	1	1	1	1	1	1	1	1	1	1	1	1	1	1	1	1
T_Tc_to_Tpl_GLYOX_Tc	glyoxylate <=> glyoxylate	1	Tomato Cytosol		0	transport	1	1	1	1	1	1	1	1	1	1	1	1	1	1	1	1	1	1	1	1	1	1	1	1	1	1	1
EXC_OUT_GMP_Tc	GMP =>	0	Tomato Cytosol		0	tomato biomass	1	1	1	1	1	1	1	1	1	1	1	1	1	1	1	1	1	1	1	1	1	1	1	1	1	1	1
H+_ATPase_Tc	ATP => ADP + phosphate + H(+)	0	Tomato Cytosol		0		1	1	1	1	1	1	1	1	1	1	1	1	1	1	1	1	1	1	1	1	1	1	1	1	1	1	1
H+_PPiase_Tm	diphosphate <=> 2 phosphate + 2 H(+)	1	Tomato Mitochondrion		0		1	1	1	1	1	1	1	1	1	1	1	1	1	1	1	1	1	1	1	1	1	1	1	1	1	1	1
EXC_OUT_HIS_Tc	L-histidine =>	0	Tomato Cytosol		0	tomato biomass	1	1	1	1	1	1	1	1	1	1	1	1	1	1	1	1	1	1	1	1	1	1	1	1	1	1	1
T_Tc_to_Tm_HIS_CITRULLINE_Tc	L-citrulline + L-histidine <=> L-histidine + L-citrulline	1	Tomato Cytosol		0	transport	0	0	1	0	1	0	0	0	0	1	0	0	1	0	0	1	1	1	0	0	0	0	0	0	0	0	0
T_Tc_to_Tm_HIS_ORNITHINE_Tc	L-histidine + L-ornithine <=> L-histidine + L-ornithine	1	Tomato Cytosol		0	transport	0	0	0	0	0	0	0	0	0	0	0	1	0	0	0	1	1	1	1	0	1	0	1	0	1	0	1
T_Tc_to_Tpl_HIS_Tc	L-histidine <=> L-histidine	1	Tomato Cytosol		0	transport	1	1	1	1	1	1	1	1	1	1	1	1	1	1	1	1	1	1	1	1	1	1	1	1	1	1	1
T_Tc_to_Tpl_HOMO-CYS_Tc	homocysteine zwitterion <=> homocysteine zwitterion	1	Tomato Cytosol		0	transport	0	0	0	0	1	1	0	1	1	1	1	1	1	1	1	1	1	0	1	0	0	1	1	0	1	0	1
T_Tc_to_Tm_HS_Tc	hydrogen sulfide <=> hydrogen sulfide	1	Tomato Cytosol		0	transport	1	1	1	1	1	1	1	1	1	1	1	1	1	1	1	1	1	1	1	1	1	1	1	1	1	1	1
EXC_OUT_ILE_Tc	L-isoleucine =>	0	Tomato Cytosol		0	tomato biomass	1	1	1	1	1	1	1	1	1	1	1	1	1	1	1	1	1	1	1	1	1	1	1	1	1	1	1
T_Tc_to_Tm_ILE_Tc	L-isoleucine <=> L-isoleucine	1	Tomato Cytosol		0	transport	0	1	1	1	1	1	1	1	1	1	1	1	1	1	1	1	1	1	1	1	1	1	1	1	1	1	1
T_Tc_to_Tpl_ILE_Tc	L-isoleucine <=> L-isoleucine	1	Tomato Cytosol		0	transport	1	1	1	1	1	1	1	1	1	1	1	1	1	1	1	1	1	1	1	1	1	1	1	1	1	1	1
T_Tc_to_Tpl_INDOLE_ACETATE_AUXIN_Tc	(indol-3-yl)acetate <=> (indol-3-yl)acetate	1	Tomato Cytosol		0	transport	1	0	0	0	0	0	0	0	1	0	1	1	1	1	1	1	0	1	1	1	0	0	0	1	1	0	0
T_Tc_to_Tv_INOSITOL_H+_Tc	myo-inositol + H(+) => myo-inositol	0	Tomato Cytosol		0	transport	0	0	0	0	0	0	0	0	0	0	0	0	0	0	0	0	0	0	0	0	0	0	0	0	0	0	0
EXC_OUT_ISOCIT_Tc	D-threo-isocitrate =>	0	Tomato Cytosol		0	tomato biomass	1	1	1	1	1	1	1	1	1	1	1	1	1	1	1	1	1	1	1	1	1	1	1	1	1	1	1
T_Tc_to_Tm_ISOCITRATE_ACONITATE_Tc	D-threo-isocitrate + cis-aconitate <=> D-threo-isocitrate + cis-aconitate	1	Tomato Cytosol		0	transport	0	0	1	0	0	0	0	0	0	0	0	0	0	0	0	0	1	0	0	0	0	0	0	0	0	0	0
EXC_DRAIN_K_Tc	<=> K(+)	1	Tomato Cytosol		0	exchange	1	1	1	1	1	1	1	1	1	1	1	1	1	1	1	1	1	1	1	1	1	1	1	1	1	1	1
T_Tc_to_Tv_K+_rev_Tc	K(+) + H(+) <=> K(+)	1	Tomato Cytosol		0	transport	0	0	0	0	0	0	0	0	0	0	0	0	0	0	0	0	0	0	0	0	0	0	0	0	0	0	0
T_Tc_to_Tp_L_ASPARTATE_Tc	L-aspartate <=> L-aspartate	1	Tomato Cytosol		0	transport	1	1	1	1	1	1	1	1	1	1	1	1	1	1	0	1	1	0	0	1	1	1	1	1	1	1	1
T_Tc_to_Tm_L-ASPARTATE_GLU_Tc	L-aspartate + L-glutamate <=> L-aspartate + L-glutamate	1	Tomato Cytosol		0	transport	1	1	1	1	1	1	1	1	1	1	1	1	0	1	1	0	0	0	0	1	0	0	0	0	0	1	1
T_Tc_to_Tpl_L-ASPARTATE_Tc	L-aspartate <=> L-aspartate	1	Tomato Cytosol		0	transport	1	1	1	1	1	1	1	1	1	1	1	1	1	1	1	1	1	1	1	1	1	1	1	1	1	1	1
T_Tc_to_Tpl_L-CITRULLINE_Tc	L-citrulline <=> L-citrulline	1	Tomato Cytosol		0	transport	0	1	1	1	1	1	1	1	1	1	1	1	1	1	1	1	1	1	1	1	1	1	1	1	1	1	1
T_Tc_to_Tpl_L-GAMMA-GLUTAMYLCYSTEINE_Tc	L-gamma-glutamyl-L-cysteine <=> L-gamma-glutamyl-L-cysteine	1	Tomato Cytosol		0	transport	1	1	1	1	1	1	1	1	1	1	1	1	1	1	1	1	1	1	1	1	1	1	1	0	1	1	1
EXC_OUT_LEU_Tc	L-leucine =>	0	Tomato Cytosol		0	tomato biomass	1	1	1	1	1	1	1	1	1	1	1	1	1	1	1	1	1	1	1	1	1	1	1	1	1	1	1
T_Tc_to_Tm_LEU_Tc	L-leucine <=> L-leucine	1	Tomato Cytosol		0	transport	1	1	1	1	1	1	1	1	1	1	1	1	1	1	1	1	1	1	1	1	1	1	1	1	1	1	1
T_Tc_to_Tpl_LEU_Tc	L-leucine <=> L-leucine	1	Tomato Cytosol		0	transport	1	1	1	1	1	1	1	1	1	1	1	1	1	1	1	1	1	1	1	1	1	1	1	1	1	1	1
T_Tc_to_Tpl_LINOLEIC_ACID_Tc	(9Z,12Z)-octadecadienoate => (9Z,12Z)-octadecadienoate	0	Tomato Cytosol		0	transport	0	0	0	0	0	1	0	0	0	1	0	0	1	0	1	0	0	1	1	0	0	0	0	1	1	0	1
EXC_OUT_LYS_Tc	L-lysine =>	0	Tomato Cytosol		0	tomato biomass	1	1	1	1	1	1	1	1	1	1	1	1	1	1	1	1	1	1	1	1	1	1	1	1	1	1	1
T_Tc_to_Tm_LYS_CITRULLINE_Tc	L-citrulline + L-lysine <=> L-citrulline + L-lysine	1	Tomato Cytosol		0	transport	0	1	1	1	0	1	0	1	1	0	0	1	0	0	1	1	1	0	0	1	1	0	0	0	0	0	1
T_Tc_to_Tm_LYS_HIS_Tc	L-histidine + L-lysine <=> L-lysine + L-histidine	1	Tomato Cytosol		0	transport	0	0	0	0	1	0	0	0	1	0	1	0	1	1	1	0	0	1	1	1	0	0	0	1	0	0	0
T_Tc_to_Tm_LYS_ORNITHINE_Tc	L-lysine + L-ornithine <=> L-lysine + L-ornithine	1	Tomato Cytosol		0	transport	1	0	0	0	0	0	0	0	0	0	0	1	0	1	0	0	0	0	0	1	0	1	0	0	1	0	1
T_Tc_to_Tpl_LYS_Tc	L-lysine <=> L-lysine	1	Tomato Cytosol		0	transport	1	1	1	1	1	1	1	1	1	1	1	1	1	1	1	1	1	1	1	1	1	1	1	1	1	1	1
T_Tc_to_Tm_MAL_ACONITATE_Tc	(S)-malate + cis-aconitate <=> (S)-malate + cis-aconitate	1	Tomato Cytosol		0	transport	0	1	0	0	1	0	0	0	0	0	1	0	1	1	0	0	0	0	0	1	0	0	0	0	0	0	0
EXC_OUT_MAL_Tc	(S)-malate =>	0	Tomato Cytosol		0	tomato biomass	1	1	1	1	1	1	1	1	1	1	1	1	1	1	1	1	1	1	1	1	1	1	1	1	1	1	1
T_Tc_to_Tm_MAL_CIT_Tc	(S)-malate + citrate <=> (S)-malate + citrate	1	Tomato Cytosol		0	transport	0	0	1	0	0	0	1	0	0	0	0	1	0	0	0	0	1	0	1	1	0	1	0	0	0	0	0
T_Tc_to_Tv_MAL_H+_rev_Tc	(S)-malate + 2 H(+) => (S)-malate	0	Tomato Cytosol		0	transport	0	0	0	0	0	0	0	0	0	0	0	0	0	0	0	0	0	0	0	0	0	0	0	0	0	0	0
T_Tc_to_Tv_MAL_H+_Tc	(S)-malate => (S)-malate	0	Tomato Cytosol		0	transport	0	0	0	0	0	0	0	0	0	0	0	0	0	0	0	0	0	0	0	0	0	0	0	0	0	0	0
T_Tc_to_Tm_MAL_ISOCITRATE_Tc	(S)-malate + D-threo-isocitrate <=> (S)-malate + D-threo-isocitrate	1	Tomato Cytosol		0	transport	0	0	0	0	0	0	0	0	0	0	0	0	1	0	0	0	0	0	0	0	0	0	0	0	0	0	0
T_Tc_to_Tp_MAL_Tc	(S)-malate <=> (S)-malate	1	Tomato Cytosol		0	transport	1	1	1	1	1	1	1	1	1	1	1	1	1	1	1	1	1	0	0	1	1	1	1	0	0	1	1
T_Tc_to_Tm_MAL_Pi_Tc	phosphate + (S)-malate <=> (S)-malate + phosphate	1	Tomato Cytosol		0	transport	1	1	1	1	0	1	1	1	1	0	1	0	0	0	0	0	0	0	1	0	0	1	0	0	0	0	0
T_Tc_to_Tm_MAL_SO4_Tc	(S)-malate + sulfate <=> sulfate + (S)-malate	1	Tomato Cytosol		0	transport	0	0	1	0	0	0	0	1	0	1	0	1	1	0	0	0	0	0	1	0	1	1	0	0	1	1	1
T_Tc_to_Tm_MAL_SUC_Tc	(S)-malate + succinate <=> (S)-malate + succinate	1	Tomato Cytosol		0	transport	0	0	0	0	0	0	0	0	0	0	0	0	0	0	1	0	0	0	0	0	0	0	0	0	0	0	0
T_Tc_to_Tpl_MALTOSE_Tc	maltose <=> maltose	1	Tomato Cytosol		0	transport	0	0	0	0	1	1	0	1	1	1	1	1	1	0	0	0	0	1	1	0	0	0	0	1	1	0	0
EXC_OUT_MET_Tc	L-methionine =>	0	Tomato Cytosol		0	tomato biomass	1	1	1	1	1	1	1	1	1	1	1	1	1	1	1	1	1	1	1	1	1	1	1	1	1	1	1
T_Tc_to_Tpl_MET_Tc	L-methionine <=> L-methionine	1	Tomato Cytosol		0	transport	1	1	1	1	0	0	1	0	0	0	0	0	0	0	0	0	0	1	0	1	1	0	0	1	1	1	0
T_Tc_to_Tm_METHYLENE-THF_Tc	(6R)-5,10-methylenetetrahydrofolate <=> (6R)-5,10-methylenetetrahydrofolate	1	Tomato Cytosol		0	transport	0	0	0	0	0	0	0	0	0	1	1	1	1	1	1	1	1	1	1	1	1	1	1	1	1	0	1
T_Tc_to_Tpl_METHYLENE-THF_Tc	(6R)-5,10-methylenetetrahydrofolate <=> (6R)-5,10-methylenetetrahydrofolate	1	Tomato Cytosol		0	transport	1	1	1	1	1	1	1	1	1	0	1	0	0	0	0	0	0	0	0	0	0	0	1	0	1	1	1
EXC_DRAIN_Mg_Tc	<=> Mg(2+)	1	Tomato Cytosol		0	exchange	1	1	1	1	1	1	1	1	1	1	1	1	1	1	1	1	1	1	1	1	1	1	1	1	1	1	1
T_Tc_to_Tpl_MG+2_Tc	Mg(2+) <=> Mg(2+)	1	Tomato Cytosol		0	transport	1	1	1	1	1	1	1	1	1	1	1	1	1	1	1	1	1	1	1	1	1	1	1	1	1	1	1
T_Tc_to_Tv_MG+2_rev_Tc	Mg(2+) + 2 H(+) <=> Mg(2+)	1	Tomato Cytosol		0	transport	0	0	0	0	0	0	0	0	0	0	0	0	0	0	0	0	0	0	0	0	0	0	0	0	0	0	0
MNXR100014_Tc	UTP + alpha-D-galactose 1-phosphate <=> UDP-alpha-D-galactose + diphosphate	1	Tomato Cytosol	SOLYC10G050850.1; SOLYC04G058070.2; SOLYC06G051080.2; SOLYC05G054060.2	0	Amino sugar and nucleotide sugar metabolism | Galactose metabolism	1	1	1	1	1	1	1	1	1	0	1	1	1	1	1	1	1	1	0	1	0	1	1	0	0	1	1
MNXR100022_Tc	D-glucopyranose 1-phosphate(2-) + UTP <=> diphosphate + UDP-D-glucose	1	Tomato Cytosol	SOLYC04G058070.2; SOLYC11G011960.1; SOLYC06G051080.2; SOLYC02G068530.2; SOLYC05G054060.2; SOLYC01G081520.2	0	Amino sugar and nucleotide sugar metabolism | Galactose metabolism | Pentose and glucuronate interconversions | Starch and sucrose metabolism	1	1	1	1	1	1	1	1	1	1	1	1	0	0	0	0	0	0	1	0	1	0	0	1	1	1	0
MNXR100024_Tc	L-glutamate + NH4(+) + ATP => L-glutamine + ADP + phosphate	0	Tomato Cytosol	SOLYC06G011330.1; SOLYC01G056450.1; SOLYC10G083850.1; SOLYC10G083550.1; SOLYC01G080280.2; SOLYC10G083830.1; SOLYC11G011380.1; SOLYC05G051250.2; SOLYC12G041870.1; SOLYC04G014510.2	0	Alanine, aspartate and glutamate metabolism | Arginine biosynthesis | Glyoxylate and dicarboxylate metabolism | Nitrogen metabolism	1	0	0	0	0	0	0	0	0	0	0	0	0	0	0	0	1	1	1	1	1	1	1	1	1	0	1
MNXR100024_Tm	NH4(+) + L-glutamate + ATP => L-glutamine + phosphate + ADP	0	Tomato Mitochondrion	SOLYC06G011330.1; SOLYC01G056450.1; SOLYC10G083850.1; SOLYC10G083550.1; SOLYC01G080280.2; SOLYC10G083830.1; SOLYC11G011380.1; SOLYC05G051250.2; SOLYC12G041870.1; SOLYC04G014510.2	0	Alanine, aspartate and glutamate metabolism | Arginine biosynthesis | Glyoxylate and dicarboxylate metabolism | Nitrogen metabolism	1	1	1	1	1	1	1	1	1	1	1	1	1	1	1	1	1	1	1	1	1	1	1	1	1	1	1
MNXR100024_Tpl	NH4(+) + L-glutamate + ATP => L-glutamine + ADP + phosphate	0	Tomato Plastid	SOLYC06G011330.1; SOLYC01G056450.1; SOLYC10G083850.1; SOLYC10G083550.1; SOLYC01G080280.2; SOLYC10G083830.1; SOLYC11G011380.1; SOLYC05G051250.2; SOLYC12G041870.1; SOLYC04G014510.2	0	Alanine, aspartate and glutamate metabolism | Arginine biosynthesis | Glyoxylate and dicarboxylate metabolism | Nitrogen metabolism	1	0	0	0	0	0	0	0	0	0	0	0	0	0	1	0	1	1	1	1	1	1	1	1	1	0	1
MNXR100030_Tc	L-glutamine => L-glutamate + NH4(+)	0	Tomato Cytosol	SOLYC11G069290.1	0	Alanine, aspartate and glutamate metabolism | Arginine biosynthesis	1	1	1	1	1	1	1	1	1	1	1	1	1	1	0	0	0	0	0	0	0	0	0	0	0	1	0
MNXR100040_Tc	D-glyceraldehyde 3-phosphate + phosphate + NAD(+) <=> 3-phospho-D-glyceroyl phosphate + NADH	1	Tomato Cytosol	SOLYC05G014470.2; SOLYC05G005820.2; SOLYC06G071920.2; SOLYC10G005510.2; SOLYC04G082630.2; SOLYC02G020940.2; SOLYC03G111000.2; SOLYC01G098950.1; SOLYC06G009630.1; SOLYC04G009030.2; SOLYC03G111010.2; SOLYC12G094640.1; SOLYC08G076220.2	0	Carbon fixation in photosynthetic organisms | Glycolysis / Gluconeogenesis	1	1	1	1	1	1	1	1	1	1	1	1	1	1	1	1	1	0	0	1	1	1	0	0	0	1	1
MNXR100040_Tpl	D-glyceraldehyde 3-phosphate + NAD(+) + phosphate <=> NADH + 3-phospho-D-glyceroyl phosphate	1	Tomato Plastid	SOLYC05G014470.2; SOLYC05G005820.2; SOLYC06G071920.2; SOLYC10G005510.2; SOLYC04G082630.2; SOLYC02G020940.2; SOLYC03G111000.2; SOLYC01G098950.1; SOLYC06G009630.1; SOLYC04G009030.2; SOLYC03G111010.2; SOLYC12G094640.1; SOLYC08G076220.2	0	Carbon fixation in photosynthetic organisms | Glycolysis / Gluconeogenesis	1	1	1	1	1	1	1	1	1	1	1	1	1	1	1	1	1	1	0	1	1	1	1	1	1	1	1
MNXR100041_Tpl	3-phospho-D-glyceroyl phosphate + NADPH => D-glyceraldehyde 3-phosphate + NADP(+) + phosphate	0	Tomato Plastid	SOLYC04G082630.2; SOLYC02G020940.2; SOLYC04G009030.2; SOLYC12G094640.1	0	Carbon fixation in photosynthetic organisms | Glycolysis / Gluconeogenesis	1	1	1	1	1	1	1	1	0	0	0	0	0	0	0	0	0	0	0	0	0	0	0	0	0	1	0
MNXR100042_Tpl	formate + ATP + N(1)-(5-phospho-D-ribosyl)glycinamide(1-) => N(2)-formyl-N(1)-(5-phospho-D-ribosyl)glycinamide(2-) + ADP + phosphate	0	Tomato Plastid	SOLYC11G012100.1	0		1	1	1	1	1	1	1	1	0	0	1	1	1	1	1	0	0	0	0	1	1	1	1	0	1	1	1
MNXR100063_Tc	gamma-carotene <=> all-trans-beta-carotene	1	Tomato Cytosol	SOLYC04G040190.1; SOLYC10G079480.1	0	Carotenoid biosynthesis	1	1	1	0	0	1	1	1	0	0	0	0	0	0	0	0	0	0	0	0	0	0	0	0	0	0	0
MNXR100074_Tpl	L-cysteine + L-glutamate + ATP <=> ADP + phosphate + L-gamma-glutamyl-L-cysteine	1	Tomato Plastid	SOLYC08G081010.2	0	Glutathione metabolism	1	1	1	1	1	1	1	1	1	1	1	1	1	1	1	1	1	1	1	1	1	1	1	0	1	1	1
MNXR100085_Tm	L-glutamate + NAD(+) => NH4(+) + 2-oxoglutarate + NADH	0	Tomato Mitochondrion	SOLYC06G033860.1; SOLYC05G052100.2; SOLYC10G078550.1; SOLYC06G005450.1; SOLYC03G094010.2	0	Alanine, aspartate and glutamate metabolism | Arginine biosynthesis | Nitrogen metabolism | Taurine and hypotaurine metabolism	0	0	0	0	0	0	0	0	0	0	0	0	0	0	1	0	1	1	1	0	1	1	1	1	1	0	1
MNXR100086_Tm	NADP(+) + L-glutamate => NH4(+) + 2-oxoglutarate + NADPH	0	Tomato Mitochondrion	SOLYC01G068210.2	0	Alanine, aspartate and glutamate metabolism | Arginine biosynthesis | Nitrogen metabolism	1	1	1	1	1	1	1	1	1	1	0	1	1	1	0	1	0	0	0	0	0	0	0	0	0	1	0
MNXR100088_Tc	GDP + ATP => guanosine 3',5'-bis(diphosphate) + AMP	0	Tomato Cytosol	SOLYC09G075390.2; SOLYC03G096900.2; SOLYC03G123370.2; SOLYC09G098580.2	0		0	0	0	0	0	0	0	1	1	1	0	1	1	0	1	1	1	1	1	1	1	1	1	1	0	0	1
MNXR100098_Tc	NADPH + glutathione disulfide => NADP(+) + 2 glutathione	0	Tomato Cytosol	SOLYC09G065900.2; SOLYC09G091840.2	0	Glutathione metabolism	0	0	0	1	0	0	0	1	1	1	1	0	0	0	1	1	1	1	1	1	1	1	1	1	1	1	1
MNXR100098_Tm	glutathione disulfide + NADPH => NADP(+) + 2 glutathione	0	Tomato Mitochondrion	SOLYC09G065900.2; SOLYC09G091840.2	0	Glutathione metabolism	0	0	0	0	0	0	0	0	0	0	0	0	0	0	0	0	0	0	0	0	0	0	0	0	0	0	0
MNXR100098_Tp	NADPH + glutathione disulfide => NADP(+) + 2 glutathione	0	Tomato Peroxisome	SOLYC09G065900.2; SOLYC09G091840.2	0	Glutathione metabolism	0	0	0	1	0	0	0	1	1	1	0	0	0	0	0	0	0	0	0	0	0	0	0	0	0	1	0
MNXR100098_Tpl	glutathione disulfide + NADPH => NADP(+) + 2 glutathione	0	Tomato Plastid	SOLYC09G065900.2; SOLYC09G091840.2	0	Glutathione metabolism	1	1	1	1	0	0	1	1	1	1	1	1	0	0	1	0	0	1	1	1	1	0	0	0	0	1	1
MNXR100099_Tc	guanosine 3'-diphosphate 5'-triphosphate => guanosine 3',5'-bis(diphosphate) + phosphate	0	Tomato Cytosol		0	Purine metabolism	0	0	0	0	0	0	0	1	1	1	0	1	1	0	0	0	1	0	0	0	0	1	1	1	0	0	1
MNXR100114_Tc	4-(gamma-L-glutamylamino)butanoate => 4-aminobutanoate + L-glutamate	0	Tomato Cytosol	SOLYC03G034320.2; SOLYC02G086300.2	0	Arginine and proline metabolism	0	0	0	0	0	0	0	0	0	0	0	0	0	0	0	0	0	0	0	0	0	0	0	0	0	0	0
MNXR100137_Tc	geranylgeranyl diphosphate + isopentenyl diphosphate => (2E,6E,10E,14E)-geranylfarnesyl diphosphate + diphosphate	0	Tomato Cytosol	SOLYC07G061990.2; SOLYC08G023470.2	0		0	0	0	0	0	0	0	0	0	0	0	0	0	0	0	0	0	0	0	0	0	0	0	0	0	0	0
MNXR100144_Tc	ATP + GMP <=> GDP + ADP	1	Tomato Cytosol	SOLYC10G079140.1; SOLYC11G005900.1; SOLYC03G063600.2	0	Purine metabolism	1	1	1	1	1	1	1	1	1	1	1	1	1	1	1	1	1	1	1	1	1	1	1	1	1	1	1
MNXR100243_Tpl	D-glucopyranose 1-phosphate(2-) + ATP => ADP-alpha-D-glucose + diphosphate	0	Tomato Plastid	SOLYC01G109790.2; SOLYC07G019440.2; SOLYC01G079790.2; SOLYC12G011120.1; SOLYC03G113790.2; SOLYC08G015670.2; SOLYC07G056140.2	0	Amino sugar and nucleotide sugar metabolism | Starch and sucrose metabolism	1	1	1	1	0	1	1	0	0	0	0	0	0	0	0	0	0	0	0	0	0	0	0	0	0	1	0
MNXR100245_Tpl	L-glutamine + 2-oxoglutarate + 2 reduced ferredoxin => 2 L-glutamate + 2 oxidized ferredoxin	0	Tomato Plastid	SOLYC03G063560.2	0	Glyoxylate and dicarboxylate metabolism | Nitrogen metabolism	1	1	1	1	1	1	1	1	1	0	1	1	0	1	0	0	0	0	0	0	0	0	0	0	0	1	0
MNXR100277_Tc	L-glutamate + ATP => ADP + L-gamma-glutamyl phosphate(2-)	0	Tomato Cytosol	SOLYC08G043170.2; SOLYC00G026860.1; SOLYC06G019170.2	0	Arginine and proline metabolism	1	1	1	1	1	1	1	1	1	1	1	1	0	0	0	0	0	0	0	0	0	0	0	0	0	1	0
MNXR100277_Tpl	L-glutamate + ATP => L-gamma-glutamyl phosphate(2-) + ADP	0	Tomato Plastid	SOLYC08G043170.2; SOLYC00G026860.1; SOLYC06G019170.2	0	Arginine and proline metabolism	1	1	1	1	1	1	1	1	1	1	1	1	0	0	0	0	0	0	0	0	0	0	0	0	0	1	0
MNXR100287_Tpl	5-phospho-beta-D-ribosylaminium(1-) + L-glutamate + diphosphate <=> L-glutamine + 5-phospho-alpha-D-ribose 1-diphosphate	1	Tomato Plastid	SOLYC01G110520.2; SOLYC01G088360.2	1	Alanine, aspartate and glutamate metabolism | Purine metabolism	1	1	1	1	1	1	1	1	1	1	1	1	1	1	1	1	1	1	1	1	1	1	1	1	1	1	1
MNXR100288_Tc	L-glutamate <=> D-glutamate	1	Tomato Cytosol	SOLYC02G076760.2; SOLYC06G051410.2	0		0	0	0	0	0	0	0	0	0	0	0	0	0	0	1	1	1	1	1	1	1	1	1	1	1	0	1
MNXR100289_Tpl	NADH + L-glutamine + 2-oxoglutarate => 2 L-glutamate + NAD(+)	0	Tomato Plastid	SOLYC08G044270.2; SOLYC03G083440.2	0	Alanine, aspartate and glutamate metabolism | Nitrogen metabolism	0	0	0	0	0	0	0	0	1	1	1	1	1	1	1	1	1	1	1	1	1	1	1	1	1	0	1
MNXR100303_Tc	2 glyoxylate => 2-hydroxy-3-oxopropanoate + CO2	0	Tomato Cytosol		0	Glyoxylate and dicarboxylate metabolism	1	1	1	1	1	1	1	1	1	1	1	1	1	1	1	1	1	1	1	1	1	1	1	1	1	1	1
MNXR100325_Tp	NADH + 3-hydroxypyruvate => NAD(+) + D-glycerate	0	Tomato Peroxisome	SOLYC01G111630.2	0	Glycine, serine and threonine metabolism | Glyoxylate and dicarboxylate metabolism	1	1	1	1	1	1	1	1	1	0	0	0	0	0	0	0	0	0	0	0	0	0	0	0	0	1	0
MNXR100328_Tpl	ATP + D-glycerate => 3-phospho-D-glycerate + ADP	0	Tomato Plastid	SOLYC03G120430.2	0	Glycerolipid metabolism | Glycine, serine and threonine metabolism | Glyoxylate and dicarboxylate metabolism	1	1	1	1	1	1	1	0	0	0	0	0	0	0	0	0	0	0	0	0	0	0	0	1	0	1	0
MNXR100332_Tpl	glyoxylate + NADPH => NADP(+) + glycolate	0	Tomato Plastid	SOLYC08G080030.2; SOLYC01G111630.2; SOLYC03G121720.2	0	Glyoxylate and dicarboxylate metabolism	1	1	1	1	1	1	1	1	1	1	1	1	1	1	1	1	1	1	1	1	1	1	1	1	1	1	1
MNXR100338_Tp	glycolate + O2 => H2O2 + glyoxylate	0	Tomato Peroxisome	SOLYC03G122130.2; SOLYC11G045380.1; SOLYC03G122150.2; SOLYC11G045370.1; SOLYC11G045390.1; SOLYC08G048250.2; SOLYC03G122160.1; SOLYC10G007600.2; SOLYC03G122170.2; SOLYC03G122140.2; SOLYC07G056540.2	0	Glyoxylate and dicarboxylate metabolism	1	1	1	1	1	1	1	1	0	0	0	0	0	0	0	0	0	0	0	0	0	0	0	0	0	1	0
MNXR100348_Tc	glycerol + ATP <=> sn-glycerol 3-phosphate + ADP	1	Tomato Cytosol	SOLYC03G117490.2; SOLYC07G006780.2	0	Glycerolipid metabolism	0	1	1	1	1	1	1	1	1	1	1	1	1	0	0	0	0	0	1	1	0	0	0	1	0	1	0
MNXR100353_Tc	(R)-S-lactoylglutathione <=> glutathione + (R)-lactate	1	Tomato Cytosol	SOLYC06G048530.2; SOLYC12G011430.1; SOLYC06G053310.2; SOLYC07G061960.2	0	Pyruvate metabolism	1	0	0	1	1	1	0	1	1	1	1	0	1	1	1	1	1	1	1	0	1	1	1	1	1	1	1
MNXR100355_Tc	(R)-S-lactoylglutathione <=> 2-oxopropanal + glutathione	1	Tomato Cytosol	SOLYC12G006640.1; SOLYC01G103630.2; SOLYC09G082120.2; SOLYC02G084410.2; SOLYC12G042840.1; SOLYC03G116530.2; SOLYC01G088010.1; SOLYC01G103590.2; SOLYC02G080630.2; SOLYC03G044660.2; SOLYC12G007310.1; SOLYC11G069040.2; SOLYC08G066850.2; SOLYC10G083110.1	0	Pyruvate metabolism	1	0	0	1	1	1	0	0	0	0	1	0	0	0	0	0	1	1	1	0	1	1	1	1	1	1	1
MNXR100364_Tp	glycine + 2-oxoglutarate <=> L-glutamate + glyoxylate	1	Tomato Peroxisome	SOLYC05G013380.2; SOLYC01G007940.2; SOLYC12G099930.1	0	Glycine, serine and threonine metabolism | Glyoxylate and dicarboxylate metabolism	1	1	0	1	1	1	1	1	1	1	0	1	0	0	0	0	0	0	0	0	0	0	0	0	0	1	0
MNXR100377_Tc	GDP-alpha-D-mannose => GDP-4-dehydro-alpha-D-rhamnose	0	Tomato Cytosol	SOLYC03G118270.1; SOLYC02G084210.1	0	Amino sugar and nucleotide sugar metabolism | Fructose and mannose metabolism	1	1	1	1	0	0	0	0	0	0	0	0	0	0	0	0	0	0	0	1	1	0	0	1	1	1	0
MNXR100381_Tc	GMP => phosphate + guanosine	0	Tomato Cytosol	SOLYC07G006190.2	0	Purine metabolism	0	0	1	1	1	1	1	1	1	1	1	1	0	1	1	1	1	0	1	0	1	1	1	1	0	1	1
MNXR100383_Tc	XMP + NH4(+) + ATP => diphosphate + AMP + GMP	0	Tomato Cytosol	SOLYC07G006090.1; SOLYC01G106060.2	0	Purine metabolism	0	0	0	0	1	0	0	0	0	0	0	0	1	0	1	1	1	1	1	1	1	1	1	1	1	0	1
MNXR100384_Tc	XMP + L-glutamine + ATP => diphosphate + L-glutamate + AMP + GMP	0	Tomato Cytosol	SOLYC05G008910.2; SOLYC02G082120.2; SOLYC04G079990.2; SOLYC12G010050.1; SOLYC03G116880.2; SOLYC11G069290.1; SOLYC08G081150.2; SOLYC10G005210.2; SOLYC07G006090.1; SOLYC02G086300.2; SOLYC01G106060.2; SOLYC05G010800.2	0	Purine metabolism	1	1	1	1	0	1	1	1	1	1	1	1	0	1	1	0	1	1	1	1	0	1	1	1	1	1	1
MNXR100390_Tc	D-gluconate + ATP => 6-phospho-D-gluconate + ADP	0	Tomato Cytosol	SOLYC10G006600.2	0	Pentose phosphate pathway	0	0	0	0	0	0	0	0	0	0	0	0	0	0	0	0	0	0	0	0	0	0	0	0	0	0	0
MNXR100392_Tc	guanosine => beta-L-ribose + guanine	0	Tomato Cytosol	SOLYC01G080560.1; SOLYC12G018990.1	0	Purine metabolism	0	0	1	1	1	1	1	1	1	1	1	1	0	0	0	1	1	0	0	0	0	0	0	1	0	1	0
MNXR100409_Tc	guanine + 5-phospho-alpha-D-ribose 1-diphosphate <=> diphosphate + GMP	1	Tomato Cytosol	SOLYC00G009060.2	0	Purine metabolism	1	1	1	1	0	1	1	1	1	0	1	1	1	1	0	0	0	1	1	1	1	1	1	0	0	1	1
MNXR100429_Tc	alpha-D-galactosyl-(1->3)-1D-myo-inositol + raffinose => myo-inositol + stachyose	0	Tomato Cytosol	SOLYC01G079300.2; SOLYC04G008730.2	0	Galactose metabolism	0	0	0	0	0	0	0	0	0	0	0	0	0	0	0	0	0	0	0	0	0	0	0	0	0	0	0
MNXR100432_Tc	ATP + guanosine => ADP + GMP	0	Tomato Cytosol		0	Purine metabolism	0	0	0	0	0	0	0	0	0	0	0	0	0	0	0	0	0	0	0	0	0	0	0	0	0	0	0
MNXR100441_Tpl	adenosine 5'-phosphosulfate + 2 glutathione => AMP + sulfite + glutathione disulfide	0	Tomato Plastid	SOLYC02G080640.2; SOLYC03G031620.2; SOLYC02G032860.2	0	Sulfur metabolism	1	1	1	0	0	0	1	0	0	0	0	0	0	0	1	0	0	1	1	1	1	0	0	0	0	0	1
MNXR100442_Tc	L-dehydroascorbate + 2 glutathione <=> glutathione disulfide + L-ascorbate	1	Tomato Cytosol	SOLYC05G013950.1; SOLYC04G064470.1; SOLYC06G075520.2; SOLYC05G054760.2; SOLYC09G056180.2; SOLYC11G011250.1; SOLYC11G039930.1; SOLYC09G007150.2	0	Ascorbate and aldarate metabolism | Glutathione metabolism	1	1	1	1	1	1	1	1	1	1	1	1	0	0	0	0	0	0	0	0	0	0	0	0	0	1	0
MNXR100442_Tm	L-dehydroascorbate + 2 glutathione <=> glutathione disulfide + L-ascorbate	1	Tomato Mitochondrion	SOLYC05G013950.1; SOLYC04G064470.1; SOLYC06G075520.2; SOLYC05G054760.2; SOLYC09G056180.2; SOLYC11G011250.1; SOLYC11G039930.1; SOLYC09G007150.2	0	Ascorbate and aldarate metabolism | Glutathione metabolism	1	1	1	1	1	1	1	1	1	1	1	1	0	0	0	0	0	0	0	0	0	0	0	0	0	1	0
MNXR100442_Tp	2 glutathione + L-dehydroascorbate <=> glutathione disulfide + L-ascorbate	1	Tomato Peroxisome	SOLYC05G013950.1; SOLYC04G064470.1; SOLYC06G075520.2; SOLYC05G054760.2; SOLYC09G056180.2; SOLYC11G011250.1; SOLYC11G039930.1; SOLYC09G007150.2	0	Ascorbate and aldarate metabolism | Glutathione metabolism	1	1	1	1	1	1	1	1	1	1	1	1	0	0	0	0	0	0	0	0	0	0	0	0	0	1	0
MNXR100442_Tpl	2 glutathione + L-dehydroascorbate <=> L-ascorbate + glutathione disulfide	1	Tomato Plastid	SOLYC05G013950.1; SOLYC04G064470.1; SOLYC06G075520.2; SOLYC05G054760.2; SOLYC09G056180.2; SOLYC11G011250.1; SOLYC11G039930.1; SOLYC09G007150.2	0	Ascorbate and aldarate metabolism | Glutathione metabolism	1	1	1	1	1	1	1	1	1	1	1	1	0	0	0	0	0	0	0	0	0	0	0	0	0	1	0
MNXR100446_Tc	H2O2 + 2 glutathione => glutathione disulfide	0	Tomato Cytosol	SOLYC06G073460.2; SOLYC12G056240.1; SOLYC08G006720.2; SOLYC09G064850.2; SOLYC03G096040.2; SOLYC12G056230.1; SOLYC02G081340.2; SOLYC08G080940.2	0	Glutathione metabolism	0	0	0	0	0	0	0	0	0	1	0	0	0	0	1	1	1	1	1	1	1	1	1	1	1	0	1
MNXR100450_Tc	ATP + L-gamma-glutamyl-L-cysteine + glycine => ADP + phosphate + glutathione	0	Tomato Cytosol	SOLYC01G098610.2	0	Glutathione metabolism	1	1	1	1	1	1	1	1	1	0	1	1	1	0	0	0	0	0	0	0	0	0	0	0	0	1	0
MNXR100450_Tpl	ATP + L-gamma-glutamyl-L-cysteine + glycine => glutathione + ADP + phosphate	0	Tomato Plastid	SOLYC01G098610.2	0	Glutathione metabolism	1	1	1	1	1	1	1	1	1	0	1	0	1	0	0	0	0	0	0	0	0	0	0	0	0	1	0
MNXR100453_Tc	GTP => formate + 7,8-dihydroneopterin 3'-triphosphate	0	Tomato Cytosol	SOLYC06G083230.2	0		1	1	1	1	1	1	1	1	1	1	0	1	1	1	1	0	0	1	1	1	1	0	0	1	0	1	0
MNXR100455_Tc	GTP => 2,5-diamino-6-hydroxy-4-(5-phosphoribosylamino)-pyrimidine + formate + diphosphate	0	Tomato Cytosol	SOLYC11G073160.1; SOLYC01G105560.2; SOLYC11G010300.1	0	Riboflavin metabolism	0	1	1	1	1	1	1	1	1	1	1	1	1	1	1	1	1	1	1	1	1	1	1	1	1	1	1
MNXR100457_Tc	GTP + ATP => guanosine 3'-diphosphate 5'-triphosphate + AMP	0	Tomato Cytosol	SOLYC09G075390.2; SOLYC03G096900.2; SOLYC12G098920.1; SOLYC03G123370.2; SOLYC09G098580.2	0	Purine metabolism	0	0	0	0	0	0	0	1	1	1	0	1	1	0	1	1	1	1	1	1	1	1	1	1	0	0	1
MNXR100463_Tc	GTP => diphosphate + 3',5'-cyclic GMP	0	Tomato Cytosol	SOLYC03G079850.2	0	Purine metabolism	0	0	0	0	0	0	0	0	0	1	1	0	1	0	0	0	1	1	1	1	1	1	1	1	0	0	1
MNXR100464_Tc	guanine => xanthine + NH4(+)	0	Tomato Cytosol	SOLYC01G097880.2	0	Purine metabolism	0	0	0	0	0	0	0	1	1	1	1	1	1	1	0	1	1	1	1	0	0	1	1	1	0	0	1
MNXR100467_Tc	4-guanidinobutanoate => 4-aminobutanoate + urea	0	Tomato Cytosol		0	Arginine and proline metabolism	1	1	1	1	1	1	1	1	1	0	1	1	1	1	0	0	0	0	0	0	0	0	0	0	0	1	0
MNXR100482_Tm	CO2 <=> hydrogencarbonate	1	Tomato Mitochondrion	SOLYC02G085040.2; SOLYC09G010970.2; SOLYC11G069640.1; SOLYC04G080570.2; SOLYC02G067750.2; SOLYC09G008420.2; SOLYC06G075060.1; SOLYC03G019720.2; SOLYC05G005490.2; SOLYC02G086820.2; SOLYC06G075050.1; SOLYC02G062600.2; SOLYC06G075070.2; SOLYC10G083890.1; SOLYC09G009830.2; SOLYC10G079270.1	0	Nitrogen metabolism	1	1	0	0	1	0	0	0	0	0	0	0	0	0	0	0	1	1	1	1	1	1	1	1	1	0	1
MNXR100482_Tpl	CO2 <=> hydrogencarbonate	1	Tomato Plastid	SOLYC02G085040.2; SOLYC09G010970.2; SOLYC11G069640.1; SOLYC04G080570.2; SOLYC02G067750.2; SOLYC09G008420.2; SOLYC06G075060.1; SOLYC03G019720.2; SOLYC05G005490.2; SOLYC02G086820.2; SOLYC06G075050.1; SOLYC02G062600.2; SOLYC06G075070.2; SOLYC10G083890.1; SOLYC09G009830.2; SOLYC10G079270.1	0	Nitrogen metabolism	1	1	0	0	1	1	1	1	0	0	0	0	0	0	0	0	1	1	1	1	1	1	1	1	1	0	1
MNXR100550_Tm	(2S,3S)-3-hydroxy-2-methylbutanoyl-CoA + NAD(+) <=> NADH + 2-methyl-3-oxobutanoyl-CoA	1	Tomato Mitochondrion		0	Valine, leucine and isoleucine degradation	1	0	0	0	0	0	0	1	1	1	1	1	1	1	1	1	1	1	1	1	1	1	1	1	1	1	1
MNXR100552_Tc	(1R,2S)-homoisocitrate => cis-homoaconitate	0	Tomato Cytosol	SOLYC02G071350.2; SOLYC03G005730.2	0	Lysine biosynthesis	0	0	0	0	0	0	0	0	0	0	0	0	0	0	0	0	0	0	0	0	0	0	0	0	0	0	0
MNXR100565_Tc	(3S)-hydroxybutanoyl-CoA + NADP(+) => NADPH + acetoacetyl-CoA	0	Tomato Cytosol	SOLYC07G063010.2	0	Butanoate metabolism	0	0	0	0	0	0	0	0	0	0	0	0	0	0	0	0	0	1	1	1	1	1	1	1	1	0	1
MNXR100566_Tc	4-hydroxybenzoate + all-trans-octaprenyl diphosphate => diphosphate + 4-hydroxy-3-all-trans-octaprenylbenzoate	0	Tomato Cytosol	SOLYC03G114300.2	0	Ubiquinone and other terpenoid-quinone biosynthesis	0	0	0	0	0	0	0	0	0	0	0	0	0	0	0	0	0	0	0	0	0	0	0	0	0	0	0
MNXR100577_Tc	homocysteine zwitterion + S-adenosyl-L-methionine <=> S-adenosyl-L-homocysteine + L-methionine	1	Tomato Cytosol	SOLYC09G082460.2; SOLYC09G065520.2	0	Cysteine and methionine metabolism	0	0	0	0	0	0	0	0	0	0	0	0	0	0	0	0	1	1	1	1	1	1	1	1	1	0	1
MNXR100578_Tc	homocysteine zwitterion + S-methyl-L-methionine => 2 L-methionine	0	Tomato Cytosol	SOLYC09G082460.2; SOLYC09G065520.2	0		0	0	0	0	0	0	0	0	0	0	0	0	0	0	0	0	1	1	1	1	1	1	1	1	1	0	1
MNXR100581_Tc	L-histidine => histamine + CO2	0	Tomato Cytosol	SOLYC08G006740.2; SOLYC07G043220.1; SOLYC07G041260.1; SOLYC08G068630.2; SOLYC08G068610.2; SOLYC08G068620.1; SOLYC08G066250.2; SOLYC08G066220.2; SOLYC12G062790.1; SOLYC08G068680.2; SOLYC08G016770.2; SOLYC05G007330.1; SOLYC07G041960.1; SOLYC09G064430.2; SOLYC08G066240.2; SOLYC08G066260.2; SOLYC08G068660.1; SOLYC08G068600.2; SOLYC08G068670.2; SOLYC08G006750.2; SOLYC04G071140.2; SOLYC08G068640.2	0	Histidine metabolism	0	0	0	0	0	0	0	0	0	1	0	0	0	0	1	0	1	1	1	1	1	1	1	1	1	0	1
MNXR100587_Tpl	L-histidinol + 2 NAD(+) => L-histidine + 2 NADH	0	Tomato Plastid	SOLYC02G071890.2	0		1	1	1	1	1	1	1	1	1	1	1	1	1	1	1	1	1	1	1	1	1	1	1	1	1	1	1
MNXR100611_Tc	5-(2-hydroxyethyl)-4-methylthiazole + ATP => ADP + 4-methyl-5-(2-phosphonooxyethyl)-thiazole	0	Tomato Cytosol	SOLYC05G053480.2	0	Thiamine metabolism	0	0	0	0	0	0	0	0	0	0	0	0	0	0	0	0	0	0	0	0	0	0	0	0	0	0	0
MNXR100612_Tc	beta-D-glucose + ATP => ADP + beta-D-glucose 6-phosphate	0	Tomato Cytosol	SOLYC03G121070.2; SOLYC12G008510.1; SOLYC06G066440.2; SOLYC11G065220.1; SOLYC02G091830.2; SOLYC04G081400.2	0		0	0	0	0	0	0	0	0	1	1	1	0	0	0	1	0	1	1	1	1	1	1	1	1	1	0	1
MNXR100612_Tpl	ATP + beta-D-glucose => beta-D-glucose 6-phosphate + ADP	0	Tomato Plastid	SOLYC03G121070.2; SOLYC12G008510.1; SOLYC06G066440.2; SOLYC11G065220.1; SOLYC02G091830.2; SOLYC04G081400.2	0		0	0	0	0	0	0	0	0	1	1	1	0	0	0	1	0	1	1	1	1	1	1	1	1	1	0	1
MNXR100628_Tc	O2 + homogentisate => 4-maleylacetoacetate	0	Tomato Cytosol	SOLYC12G014100.1	0	Tyrosine metabolism	0	0	0	0	0	0	0	0	0	0	0	0	0	0	0	0	0	0	0	0	0	0	0	0	0	0	0
MNXR100629_Tc	phytyl diphosphate + homogentisate => 2-methyl-6-phytyl-1,4-benzene-1,4-diol + diphosphate + CO2	0	Tomato Cytosol	SOLYC03G051810.2; SOLYC08G041850.2; SOLYC07G017770.2	0	Ubiquinone and other terpenoid-quinone biosynthesis	0	0	0	0	0	0	0	0	0	0	0	0	0	0	0	0	0	0	0	0	0	0	0	0	0	0	0
MNXR100639_Tc	L-histidine => trans-urocanate + NH4(+)	0	Tomato Cytosol	SOLYC05G056170.2; SOLYC09G007910.2; SOLYC09G007900.2; SOLYC09G007920.2; SOLYC09G007890.1	0	Histidine metabolism	0	0	0	0	0	0	0	0	0	0	0	0	0	0	0	1	1	1	1	1	1	1	1	1	1	0	1
MNXR100642_Tpl	L-histidinol phosphate => L-histidinol + phosphate	0	Tomato Plastid	SOLYC01G109930.2; SOLYC01G097780.1	0	Histidine metabolism	1	1	1	1	1	1	1	1	1	1	1	1	1	1	1	1	1	1	1	1	1	1	1	1	1	1	1
MNXR100652_Tp	5-hydroxyisourate <=> 5-hydroxy-2-oxo-4-ureido-2,5-dihydro-1H-imidazole-5-carboxylate	1	Tomato Peroxisome	SOLYC01G081160.2; SOLYC08G042020.1; SOLYC01G081170.1; SOLYC01G081180.1; SOLYC01G080940.2; SOLYC09G075060.2; SOLYC09G075070.2	0	Purine metabolism	0	1	1	0	1	1	0	1	1	1	1	1	1	1	0	1	1	1	1	1	1	1	1	1	1	0	1
MNXR100658_Tpl	4 porphobilinogen => 4 NH4(+) + preuroporphyrinogen(8-)	0	Tomato Plastid	SOLYC07G066470.2	0	Porphyrin and chlorophyll metabolism	1	1	1	1	1	1	1	1	1	1	1	1	1	1	1	1	1	1	1	1	1	1	1	1	1	1	1
MNXR100663_Tm	3-hydroxy-2-methylpropanoate + NAD(+) => (S)-methylmalonate semialdehyde + NADH	0	Tomato Mitochondrion	SOLYC02G022930.2; SOLYC01G099240.2; SOLYC01G081510.2	0	Valine, leucine and isoleucine degradation	0	0	0	0	0	0	0	0	0	0	0	0	0	0	0	0	0	0	0	0	0	0	0	0	0	0	0
MNXR100664_Tc	ATP + 4-amino-5-hydroxymethyl-2-methylpyrimidine => ADP + 4-amino-2-methyl-5-(phosphooxymethyl)pyrimidine	0	Tomato Cytosol	SOLYC01G103950.2	0	Thiamine metabolism	0	0	0	0	0	0	0	0	0	0	0	0	0	0	0	0	0	0	0	0	0	0	0	0	0	0	0
MNXR100691_Tm	acryloyl-CoA => 3-hydroxypropanoyl-CoA	0	Tomato Mitochondrion	SOLYC08G068390.2; SOLYC07G019670.2; SOLYC08G078130.2; SOLYC01G066620.2; SOLYC04G014370.2; SOLYC12G099440.1; SOLYC06G009160.2; SOLYC07G022880.2; SOLYC11G010590.1; SOLYC12G007170.1; SOLYC05G024240.2; SOLYC01G059830.2	0	Propanoate metabolism | beta-Alanine metabolism	0	0	0	0	0	0	0	0	0	0	0	0	0	0	1	0	1	1	1	0	1	1	1	1	1	0	1
MNXR100694_Tm	6-hydroxymethyl-7,8-dihydropterin + ATP => AMP + (7,8-dihydropterin-6-yl)methyl diphosphate	0	Tomato Mitochondrion	SOLYC05G012090.2	0	Folate biosynthesis	1	1	1	1	1	1	1	1	0	1	0	1	0	0	0	0	0	0	0	0	0	0	0	0	0	1	0
MNXR100733_Tc	L-homoserine <=> 2-oxobutanoate + NH4(+)	1	Tomato Cytosol	SOLYC08G083110.2; SOLYC10G079720.1; SOLYC08G008580.2	0		0	1	1	1	0	0	0	0	0	0	0	0	1	0	1	1	1	1	1	1	0	1	1	1	1	1	1
MNXR100733_Tpl	NADH + L-aspartate 4-semialdehyde => NAD(+) + L-homoserine	0	Tomato Plastid		0		1	1	1	1	1	1	1	1	1	1	1	1	1	0	1	1	1	1	0	1	1	1	1	1	1	1	1
MNXR100734_Tpl	L-aspartate 4-semialdehyde + NADPH => NADP(+) + L-homoserine	0	Tomato Plastid		0	Cysteine and methionine metabolism | Glycine, serine and threonine metabolism | Lysine biosynthesis	0	0	0	0	0	0	0	0	0	0	0	0	0	1	0	1	1	0	1	0	0	0	0	1	0	0	0
MNXR100737_Tpl	ATP + L-homoserine <=> ADP + O-phosphonato-L-homoserine(2-)	1	Tomato Plastid	SOLYC04G008760.1	0	Glycine, serine and threonine metabolism	1	1	1	1	1	1	1	1	1	1	1	1	1	1	0	1	1	0	0	1	1	1	1	1	1	1	1
MNXR100741_Tc	L-homoserine + succinyl-CoA <=> CoA + O-succinyl-L-homoserine	1	Tomato Cytosol		0	Cysteine and methionine metabolism | Sulfur metabolism	1	1	1	1	1	1	1	1	1	1	1	1	1	1	1	1	1	1	1	0	1	1	1	1	1	1	1
MNXR100747_Tc	hypoxanthine + NAD(+) <=> xanthine + NADH	1	Tomato Cytosol	SOLYC11G065920.1; SOLYC11G065930.1	0	Purine metabolism	0	0	0	0	0	0	0	1	1	1	1	1	1	1	1	1	1	1	1	1	1	1	1	1	1	0	1
MNXR100752_Tc	diphosphate + IMP => hypoxanthine + 5-phospho-alpha-D-ribose 1-diphosphate	0	Tomato Cytosol	SOLYC00G009060.2	0	Purine metabolism	1	1	1	1	1	1	1	1	1	0	1	1	0	0	0	0	0	0	0	1	1	1	1	0	0	1	1
MNXR100773_Tc	UDP-alpha-D-galactose + myo-inositol => UDP + alpha-D-galactosyl-(1->3)-1D-myo-inositol	0	Tomato Cytosol	SOLYC01G100830.1; SOLYC02G062590.2; SOLYC01G079170.2; SOLYC02G084980.2	0	Galactose metabolism	1	0	0	0	0	0	1	0	1	1	0	0	1	0	1	0	1	1	1	0	0	1	1	1	0	0	1
MNXR100783_Tpl	IMP <=> 5-formamido-1-(5-phospho-D-ribosyl)imidazole-4-carboxamide(2-)	1	Tomato Plastid	SOLYC08G075160.2	1	Purine metabolism	1	1	1	1	1	1	1	1	1	1	1	1	1	1	1	1	1	1	1	1	1	1	1	1	1	1	1
MNXR100784_Tc	chorismate <=> isochorismate	1	Tomato Cytosol	SOLYC06G071030.2	0	Ubiquinone and other terpenoid-quinone biosynthesis	1	0	0	0	0	0	0	0	0	0	0	0	0	0	1	0	0	1	1	1	1	0	1	1	1	0	0
MNXR100785_Tc	isochorismate <=> pyruvate + (2S,3S)-2,3-dihydroxy-2,3-dihydrobenzoate	1	Tomato Cytosol	SOLYC01G007920.2	0		1	1	1	1	1	1	1	1	0	0	0	0	0	0	1	0	1	0	0	0	0	0	0	0	0	1	0
MNXR100796_Tc	isopentenyl diphosphate <=> dimethylallyl diphosphate	1	Tomato Cytosol	SOLYC04G056390.2; SOLYC05G055760.2; SOLYC08G075390.2	0	Terpenoid backbone biosynthesis	1	1	1	1	1	1	1	1	0	0	1	1	1	1	1	1	1	0	1	0	1	1	0	1	1	1	0
MNXR100796_Tp	isopentenyl diphosphate <=> dimethylallyl diphosphate	1	Tomato Peroxisome	SOLYC04G056390.2; SOLYC05G055760.2; SOLYC08G075390.2	0	Terpenoid backbone biosynthesis	1	1	1	1	1	1	1	1	1	1	0	0	0	0	0	0	1	1	1	1	0	0	1	1	1	1	1
MNXR100796_Tpl	isopentenyl diphosphate <=> dimethylallyl diphosphate	1	Tomato Plastid	SOLYC04G056390.2; SOLYC05G055760.2; SOLYC08G075390.2	0	Terpenoid backbone biosynthesis	1	1	1	1	1	1	1	1	0	0	0	1	1	1	1	1	1	1	1	1	1	1	1	1	0	1	1
MNXR100801_Tc	L-idonate + NAD(+) <=> NADH + 5-dehydro-D-gluconate	1	Tomato Cytosol		0		1	1	1	1	1	1	1	1	1	1	1	1	1	1	1	1	1	1	1	1	1	1	1	1	1	1	1
MNXR100802_Tc	NADP(+) + L-idonate <=> NADPH + 5-dehydro-D-gluconate	1	Tomato Cytosol		0		1	1	1	1	1	1	1	1	1	1	1	1	1	1	1	1	1	1	1	1	1	0	1	1	1	1	1
MNXR100808_Tc	diphosphate => 2 phosphate	0	Tomato Cytosol	SOLYC01G100390.2; SOLYC08G013680.2; SOLYC12G055830.1; SOLYC12G009840.1; SOLYC06G068240.2; SOLYC02G085050.2; SOLYC07G021710.2; SOLYC04G071880.2; SOLYC02G069550.1; SOLYC06G062560.1; SOLYC07G007600.2; SOLYC09G010380.2; SOLYC00G112810.1; SOLYC01G106430.2; SOLYC03G121420.2; SOLYC08G083370.2; SOLYC03G121430.1; SOLYC06G062550.2; SOLYC06G062540.2; SOLYC10G047950.1; SOLYC03G117480.2	0		0	0	1	1	0	0	0	0	0	0	0	0	0	0	0	0	0	1	0	0	1	1	1	1	1	1	1
MNXR100808_Tp	diphosphate => 2 phosphate	0	Tomato Peroxisome	SOLYC01G100390.2; SOLYC08G013680.2; SOLYC12G055830.1; SOLYC12G009840.1; SOLYC06G068240.2; SOLYC02G085050.2; SOLYC07G021710.2; SOLYC04G071880.2; SOLYC02G069550.1; SOLYC06G062560.1; SOLYC07G007600.2; SOLYC09G010380.2; SOLYC00G112810.1; SOLYC01G106430.2; SOLYC03G121420.2; SOLYC08G083370.2; SOLYC03G121430.1; SOLYC06G062550.2; SOLYC06G062540.2; SOLYC10G047950.1; SOLYC03G117480.2	0		0	0	0	1	1	0	0	0	0	0	0	0	0	0	0	0	0	1	1	0	0	0	0	1	1	1	0
MNXR100808_Tpl	diphosphate => 2 phosphate	0	Tomato Plastid	SOLYC01G100390.2; SOLYC08G013680.2; SOLYC12G055830.1; SOLYC12G009840.1; SOLYC06G068240.2; SOLYC02G085050.2; SOLYC07G021710.2; SOLYC04G071880.2; SOLYC02G069550.1; SOLYC06G062560.1; SOLYC07G007600.2; SOLYC09G010380.2; SOLYC00G112810.1; SOLYC01G106430.2; SOLYC03G121420.2; SOLYC08G083370.2; SOLYC03G121430.1; SOLYC06G062550.2; SOLYC06G062540.2; SOLYC10G047950.1; SOLYC03G117480.2	0		1	0	1	1	1	1	1	1	1	1	1	1	1	1	1	1	1	1	0	0	1	1	1	1	1	1	1
MNXR100810_Tc	NADP(+) + isopentenyl diphosphate <=> NADPH + (2E)-4-hydroxy-3-methylbut-2-enyl diphosphate	1	Tomato Cytosol		0		1	1	1	1	1	1	1	1	1	1	1	1	1	1	1	1	1	1	1	1	1	1	1	1	1	1	1
MNXR100810_Tpl	(2E)-4-hydroxy-3-methylbut-2-enyl diphosphate + NADPH => NADP(+) + isopentenyl diphosphate	0	Tomato Plastid		0		0	0	0	0	0	0	0	0	0	0	0	0	0	0	0	0	0	0	0	0	0	0	0	0	0	0	0
MNXR100811_Tpl	5-[(5-phospho-1-deoxy-D-ribulos-1-ylimino)methylamino]-1-(5-phospho-beta-D-ribosyl)imidazole-4-carboxamide + L-glutamine => L-glutamate + D-erythro-1-(imidazol-4-yl)glycerol 3-phosphate + 5-amino-1-(5-phospho-D-ribosyl)imidazole-4-carboxamide	0	Tomato Plastid	SOLYC07G064810.2	0	Histidine metabolism	1	1	1	1	1	1	1	1	1	1	1	1	1	1	1	1	1	1	1	1	1	1	1	1	1	1	1
MNXR100813_Tpl	D-erythro-1-(imidazol-4-yl)glycerol 3-phosphate => 3-(imidazol-4-yl)-2-oxopropyl phosphate	0	Tomato Plastid	SOLYC09G076020.2	0	Histidine metabolism	1	1	1	1	1	1	1	1	1	1	1	1	1	1	1	1	1	1	1	1	1	1	1	1	1	1	1
MNXR100814_Tpl	1-(2-carboxyphenylamino)-1-deoxy-D-ribulose 5-phosphate => (1S,2R)-1-C-(indol-3-yl)glycerol 3-phosphate + CO2	0	Tomato Plastid	SOLYC03G111850.2	0	Phenylalanine, tyrosine and tryptophan biosynthesis	1	1	1	1	1	1	1	1	1	1	1	1	1	1	1	1	1	1	1	1	1	1	1	1	1	1	1
MNXR100826_Tpl	(2S)-2-isopropylmalate <=> 2-isopropylmaleate	1	Tomato Plastid	SOLYC09G090900.2; SOLYC07G052350.2; SOLYC06G060790.1; SOLYC12G005860.1; SOLYC03G005730.2	0	Valine, leucine and isoleucine biosynthesis	1	1	1	1	1	1	1	1	1	1	1	1	1	1	1	1	1	1	1	1	1	1	1	1	1	1	1
MNXR100827_Tpl	2-isopropylmaleate => (2R,3S)-3-isopropylmalate	0	Tomato Plastid	SOLYC09G090900.2; SOLYC07G052350.2; SOLYC06G060790.1; SOLYC12G005860.1; SOLYC03G005730.2	0	Valine, leucine and isoleucine biosynthesis	1	1	1	1	1	1	1	1	1	1	1	1	1	1	1	1	1	1	1	1	1	1	1	1	1	1	1
MNXR100830_Tc	IMP + NAD(+) <=> XMP + NADH	1	Tomato Cytosol	SOLYC10G079500.1	0	Purine metabolism	1	1	1	1	1	1	1	1	1	1	1	1	1	1	1	1	1	1	1	1	1	1	1	1	1	1	1
MNXR100837_Tc	indole-3-pyruvate => indole-3-acetaldehyde + CO2	0	Tomato Cytosol		0	Tryptophan metabolism	0	0	0	0	0	1	0	0	1	1	1	1	1	1	0	1	0	0	0	0	0	0	0	0	0	0	0
MNXR100839_Tc	O2 + myo-inositol => alpha-D-glucuronic acid	0	Tomato Cytosol	SOLYC10G005400.2; SOLYC11G006570.1; SOLYC12G098120.1; SOLYC06G062430.2; SOLYC12G008650.1	0	Ascorbate and aldarate metabolism | Inositol phosphate metabolism	0	0	1	0	1	1	1	0	0	0	1	0	1	0	1	0	1	1	1	1	1	1	1	1	0	0	1
MNXR100844_Tc	inosine => hypoxanthine + beta-L-ribose	0	Tomato Cytosol	SOLYC01G080560.1; SOLYC09G009690.2; SOLYC10G083430.1; SOLYC12G096630.1; SOLYC01G080580.2; SOLYC10G083420.1; SOLYC08G062900.1; SOLYC01G080550.1; SOLYC01G080570.2; SOLYC04G050700.1; SOLYC05G020040.1; SOLYC12G018990.1; SOLYC01G080700.2	0	Purine metabolism	0	0	0	0	0	0	0	0	0	0	0	0	0	0	0	0	1	1	1	1	1	1	1	1	1	0	1
MNXR100845_Tc	inosine + ATP => ADP + IMP	0	Tomato Cytosol		0	Purine metabolism	1	1	1	1	1	1	1	1	1	1	1	1	1	1	1	1	1	1	1	1	1	1	1	1	1	1	1
MNXR100874_Tc	isopentenyl diphosphate + NAD(+) <=> (2E)-4-hydroxy-3-methylbut-2-enyl diphosphate + NADH	1	Tomato Cytosol		0		1	1	1	1	1	1	1	1	1	1	1	1	1	1	1	1	1	1	1	1	1	1	1	1	1	1	1
MNXR100874_Tpl	NADH + (2E)-4-hydroxy-3-methylbut-2-enyl diphosphate => NAD(+) + isopentenyl diphosphate	0	Tomato Plastid		0		1	1	1	0	1	1	1	1	1	1	1	0	0	0	0	0	0	0	0	0	0	0	0	0	1	1	0
MNXR100878_Tpl	NAD(+) + (2R,3S)-3-isopropylmalate <=> NADH + (2S)-2-isopropyl-3-oxosuccinate	1	Tomato Plastid	SOLYC08G077930.2; SOLYC05G009030.2; SOLYC08G077920.2	0	Valine, leucine and isoleucine biosynthesis	1	1	1	1	1	1	1	1	1	1	1	1	1	1	1	1	1	1	1	1	1	1	1	1	1	1	1
MNXR100879_Tpl	3-methyl-2-oxobutanoate + acetyl-CoA <=> CoA + (2S)-2-isopropylmalate	1	Tomato Plastid	SOLYC08G014240.2; SOLYC06G053400.2; SOLYC08G014230.2; SOLYC08G014130.2	0	Pyruvate metabolism | Valine, leucine and isoleucine biosynthesis	1	1	1	1	1	1	1	1	1	1	1	1	1	1	1	1	1	1	1	1	1	1	1	1	1	1	1
MNXR100902_Tpl	(S)-2-hydroxy-2-ethyl-3-oxobutanoate + NADPH => NADP(+) + (2R,3R)-2,3-dihydroxy-3-methylpentanoate	0	Tomato Plastid	SOLYC12G010840.1; SOLYC07G053280.2	0		1	1	1	1	1	1	1	1	1	1	1	1	1	1	1	1	1	1	1	1	1	1	1	1	1	1	1
MNXR100932_Tc	CTP + 3-deoxy-alpha-D-manno-oct-2-ulosonate => diphosphate + CMP-3-deoxy-beta-D-manno-octulosonate	0	Tomato Cytosol	SOLYC04G079020.2; SOLYC10G006980.2	0		0	0	0	0	0	0	0	0	0	0	0	0	0	0	0	0	0	0	0	0	0	0	0	0	0	0	0
MNXR100933_Tc	3-deoxy-alpha-D-manno-2-octulosonate-8-phosphate => phosphate + 3-deoxy-alpha-D-manno-oct-2-ulosonate	0	Tomato Cytosol		0		1	1	1	1	1	1	1	0	0	0	0	0	0	0	0	0	0	0	0	0	0	0	0	0	0	1	0
MNXR101028_Tc	delta-carotene <=> alpha-carotene	1	Tomato Cytosol	SOLYC04G040190.1; SOLYC10G079480.1	0	Carotenoid biosynthesis	1	1	1	0	0	1	1	1	0	0	0	0	0	0	0	0	0	0	0	0	0	0	0	0	0	0	0
MNXR101031_Tc	lycopene <=> gamma-carotene	1	Tomato Cytosol	SOLYC04G040190.1; SOLYC12G008980.1; SOLYC10G079480.1	0	Carotenoid biosynthesis	1	1	1	0	0	1	1	1	0	0	0	0	0	0	0	0	0	0	0	0	0	0	0	0	0	0	0
MNXR101037_Tc	pyruvate + NADH => NAD(+) + (R)-lactate	0	Tomato Cytosol	SOLYC11G045380.1; SOLYC11G045390.1; SOLYC02G062430.2	0	Pyruvate metabolism	1	1	1	1	1	1	1	1	1	0	0	1	1	0	0	0	0	1	0	0	0	1	0	0	1	1	1
MNXR101040_Tc	(S)-lactate + NAD(+) => pyruvate + NADH	0	Tomato Cytosol	SOLYC08G078850.2; SOLYC08G007420.2	0	Glycolysis / Gluconeogenesis | Pyruvate metabolism	0	0	0	0	0	0	0	0	0	0	0	0	0	0	0	0	0	0	0	0	0	0	0	0	0	0	0
MNXR101081_Tc	(R)-lipoate + ATP => diphosphate + (R)-lipoyl-AMP	0	Tomato Cytosol	SOLYC06G065310.2	0	Lipoic acid metabolism	0	0	0	0	0	0	0	0	0	0	0	0	0	0	0	0	0	0	0	0	0	0	0	0	0	0	0
MNXR101097_Tc	(9Z,12Z)-octadecadienoate + O2 => (13S)-hydroperoxy-(9Z,11E)-octadecadienoate	0	Tomato Cytosol	SOLYC09G075860.2; SOLYC07G040800.1; SOLYC01G099190.2; SOLYC03G122340.2; SOLYC01G099170.2; SOLYC08G029000.2; SOLYC01G099150.2; SOLYC05G014790.2; SOLYC01G006540.2; SOLYC07G032650.1; SOLYC12G011040.1; SOLYC01G099210.2; SOLYC01G009680.2; SOLYC08G014000.2; SOLYC07G022850.1; SOLYC01G099180.2; SOLYC07G032790.1; SOLYC02G087090.2; SOLYC10G046870.1; SOLYC09G055900.2; SOLYC04G050110.1; SOLYC07G032660.1; SOL…	0	Linoleic acid metabolism	0	0	0	0	0	1	0	0	0	1	0	0	1	0	1	0	0	1	1	0	0	0	0	1	1	0	1
MNXR101117_Tc	(S)-2,3-epoxysqualene <=> lanosterol	1	Tomato Cytosol	SOLYC04G070980.2; SOLYC05G047580.2	0	Steroid biosynthesis	1	1	1	1	1	0	0	0	0	0	0	0	0	0	0	0	0	0	0	0	0	0	0	0	0	1	0
MNXR101119_Tc	UDP-2-N,3-O-bis[(3R)-3-hydroxytetradecanoyl]-alpha-D-glucosamine + 2-N,3-O-bis(3-hydroxytetradecanoyl)-alpha-D-glucosaminyl 1-phosphate => lipid A disaccharide + UDP	0	Tomato Cytosol	SOLYC07G049740.2	0		0	0	0	0	0	0	0	0	0	0	0	0	0	0	0	0	0	0	0	0	0	0	0	0	0	0	0
MNXR101250_Tc	L-tryptophan => CO2 + tryptamine	0	Tomato Cytosol	SOLYC07G054280.1; SOLYC03G045020.2; SOLYC09G064430.2; SOLYC03G045010.1; SOLYC03G044120.1; SOLYC07G054860.1	0	Tryptophan metabolism	1	1	1	1	1	1	1	1	0	0	0	0	0	0	1	0	0	0	0	0	0	0	0	1	0	1	0
MNXR101256_Tc	L-lysine => cadaverine + CO2	0	Tomato Cytosol	SOLYC06G075090.2; SOLYC07G016050.2; SOLYC07G016030.1; SOLYC01G005680.2; SOLYC09G007830.2; SOLYC11G069570.1; SOLYC08G062820.2; SOLYC07G015980.2; SOLYC10G082020.1; SOLYC10G084150.1; SOLYC04G081290.2	0	Lysine degradation | Tropane, piperidine and pyridine alkaloid biosynthesis	1	1	0	0	0	1	1	1	1	1	0	1	1	1	1	1	1	1	1	1	1	1	1	0	1	0	1
MNXR101325_Tc	4-maleylacetoacetate <=> 4-fumarylacetoacetate	1	Tomato Cytosol		0	Tyrosine metabolism	1	1	1	1	1	1	1	1	1	1	1	1	1	1	1	1	1	1	1	1	1	1	1	1	1	1	1
MNXR101347_Tp	acetyl-CoA + glyoxylate => CoA + (S)-malate	0	Tomato Peroxisome	SOLYC03G111130.1; SOLYC03G111120.2; SOLYC03G111140.2	0	Glyoxylate and dicarboxylate metabolism | Pyruvate metabolism	1	0	0	0	0	0	1	0	0	1	0	0	0	0	0	0	0	1	1	0	0	0	0	1	1	0	0
MNXR101350_Tc	maltose <=> 2 beta-D-glucose	1	Tomato Cytosol	SOLYC05G015220.2; SOLYC04G049070.2; SOLYC03G094020.2; SOLYC08G075530.2; SOLYC02G069670.2; SOLYC05G009470.2; SOLYC04G007160.1; SOLYC04G009630.2; SOLYC04G007150.2	0	Starch and sucrose metabolism	1	1	1	1	1	1	1	1	1	0	1	0	0	0	0	0	0	0	0	0	1	0	0	0	1	1	0
MNXR101350_Tpl	maltose <=> 2 beta-D-glucose	1	Tomato Plastid	SOLYC05G015220.2; SOLYC04G049070.2; SOLYC03G094020.2; SOLYC08G075530.2; SOLYC02G069670.2; SOLYC05G009470.2; SOLYC04G007160.1; SOLYC04G009630.2; SOLYC04G007150.2	0	Starch and sucrose metabolism	1	1	1	1	1	1	1	0	0	0	0	0	0	0	0	0	1	0	0	0	1	0	0	0	1	1	0
MNXR101375_Tc	alpha-D-mannose 1-phosphate + GTP => diphosphate + GDP-alpha-D-mannose	0	Tomato Cytosol	SOLYC06G051270.2; SOLYC09G011220.2; SOLYC03G113790.2; SOLYC03G096730.2	0	Amino sugar and nucleotide sugar metabolism | Fructose and mannose metabolism	1	1	1	1	1	1	1	1	1	1	1	1	1	1	1	1	1	1	1	1	1	1	1	1	1	1	1
MNXR101382_Tc	alpha-D-mannose 6-phosphate <=> beta-D-fructose 6-phosphate	1	Tomato Cytosol	SOLYC02G063220.2; SOLYC06G060100.2; SOLYC02G086090.2	0	Amino sugar and nucleotide sugar metabolism | Fructose and mannose metabolism	1	1	1	1	1	1	1	1	1	1	1	1	1	1	1	1	1	1	1	1	1	1	1	1	1	1	1
MNXR101397_Tc	2-O-(6-phospho-alpha-D-mannosyl)-D-glycerate => alpha-D-mannose 6-phosphate + D-glycerate	0	Tomato Cytosol	SOLYC03G123900.2; SOLYC03G113900.2; SOLYC06G053860.2; SOLYC06G063260.2	0		0	0	0	0	0	0	0	0	0	0	0	0	0	0	0	0	0	0	0	0	0	0	0	0	0	0	0
MNXR101407_Tc	L-methionine + ATP => diphosphate + phosphate + S-adenosyl-L-methionine	0	Tomato Cytosol	SOLYC01G101060.2; SOLYC01G094190.2; SOLYC04G049200.1; SOLYC10G083970.1; SOLYC12G099000.1; SOLYC09G008280.1	0	Cysteine and methionine metabolism	1	1	1	1	1	1	1	1	1	1	1	1	1	1	1	1	1	1	1	1	0	1	1	1	1	1	1
MNXR101411_Tm	3-methylbut-2-enoyl-CoA + hydrogencarbonate + ATP => 3-Methylglutaconyl-CoA + phosphate + ADP	0	Tomato Mitochondrion	SOLYC01G108030.2; SOLYC09G065540.2	0	Valine, leucine and isoleucine degradation	0	0	0	0	0	0	0	0	0	0	0	0	0	0	0	0	0	0	0	0	0	0	0	0	0	0	0
MNXR101412_Tc	malonyl-CoA => acetyl-CoA + CO2	0	Tomato Cytosol	SOLYC02G036300.2; SOLYC02G036290.2	0	Propanoate metabolism | beta-Alanine metabolism	0	0	0	0	0	0	0	0	0	0	0	0	0	0	0	0	0	0	0	0	0	0	0	0	0	0	0
MNXR101415_Tc	(2S,3R)-3-hydroxybutane-1,2,3-tricarboxylate <=> pyruvate + succinate	1	Tomato Cytosol	SOLYC07G052480.2	0	Propanoate metabolism	0	0	0	0	1	1	1	0	0	1	1	0	1	0	0	0	0	1	1	0	0	0	1	1	1	0	0
MNXR101422_Tc	3-mercaptopyruvate + hydrogen cyanide => pyruvate + thiocyanate	0	Tomato Cytosol	SOLYC07G066580.2; SOLYC02G078990.2; SOLYC06G009850.1	0		0	0	0	0	0	0	0	0	0	0	0	0	0	0	0	0	0	0	0	0	0	0	0	0	0	0	0
MNXR101424_Tpl	4-CDP-2-C-methyl-D-erythritol 2-phosphate => 2-C-methyl-D-erythritol 2,4-cyclic diphosphate + CMP	0	Tomato Plastid	SOLYC08G081570.2	0	Terpenoid backbone biosynthesis	1	1	1	1	1	1	1	1	1	1	1	0	0	0	0	0	0	0	0	0	0	0	0	0	1	1	0
MNXR101439_Tc	(S)-malate + NAD(+) <=> NADH + oxaloacetate	1	Tomato Cytosol	SOLYC02G063490.2; SOLYC03G115990.1; SOLYC09G090140.2; SOLYC03G071590.2; SOLYC01G106480.2; SOLYC09G091070.1; SOLYC12G014180.1; SOLYC07G062650.2; SOLYC01G090710.2; SOLYC11G007990.1	0	Carbon fixation in photosynthetic organisms | Citrate cycle (TCA cycle) | Glyoxylate and dicarboxylate metabolism | Pyruvate metabolism	1	1	1	1	1	1	1	1	1	0	1	1	0	0	0	0	0	0	0	0	0	0	0	0	0	1	0
MNXR101439_Tm	(S)-malate + NAD(+) <=> oxaloacetate + NADH	1	Tomato Mitochondrion	SOLYC02G063490.2; SOLYC03G115990.1; SOLYC09G090140.2; SOLYC03G071590.2; SOLYC01G106480.2; SOLYC09G091070.1; SOLYC12G014180.1; SOLYC07G062650.2; SOLYC01G090710.2; SOLYC11G007990.1	0	Carbon fixation in photosynthetic organisms | Citrate cycle (TCA cycle) | Glyoxylate and dicarboxylate metabolism | Pyruvate metabolism	1	1	1	1	1	1	1	1	1	1	1	1	0	1	0	0	0	0	0	0	0	0	0	0	0	1	0
MNXR101439_Tp	NAD(+) + (S)-malate <=> oxaloacetate + NADH	1	Tomato Peroxisome	SOLYC02G063490.2; SOLYC03G115990.1; SOLYC09G090140.2; SOLYC03G071590.2; SOLYC01G106480.2; SOLYC09G091070.1; SOLYC12G014180.1; SOLYC07G062650.2; SOLYC01G090710.2; SOLYC11G007990.1	0	Carbon fixation in photosynthetic organisms | Citrate cycle (TCA cycle) | Glyoxylate and dicarboxylate metabolism | Pyruvate metabolism	1	1	1	1	1	1	1	1	1	1	1	1	0	0	0	0	0	0	0	0	0	0	0	0	0	1	0
MNXR101439_Tpl	(S)-malate + NAD(+) <=> oxaloacetate + NADH	1	Tomato Plastid	SOLYC02G063490.2; SOLYC03G115990.1; SOLYC09G090140.2; SOLYC03G071590.2; SOLYC01G106480.2; SOLYC09G091070.1; SOLYC12G014180.1; SOLYC07G062650.2; SOLYC01G090710.2; SOLYC11G007990.1	0	Carbon fixation in photosynthetic organisms | Citrate cycle (TCA cycle) | Glyoxylate and dicarboxylate metabolism | Pyruvate metabolism	1	1	1	1	1	1	1	1	1	0	1	1	0	0	0	0	0	0	1	0	0	0	0	0	0	1	0
MNXR101443_Tc	NADP(+) + (S)-malate => NADPH + pyruvate + CO2	0	Tomato Cytosol	SOLYC05G050120.2; SOLYC08G066360.2; SOLYC12G044600.2; SOLYC12G008430.1; SOLYC08G066290.2; SOLYC03G120990.2	0	Carbon fixation in photosynthetic organisms | Pyruvate metabolism	0	1	1	1	1	1	1	0	0	0	0	0	0	0	1	0	0	1	0	1	1	0	0	0	0	1	0
MNXR101443_Tpl	NADP(+) + (S)-malate => pyruvate + CO2 + NADPH	0	Tomato Plastid	SOLYC05G050120.2; SOLYC08G066360.2; SOLYC12G044600.2; SOLYC12G008430.1; SOLYC08G066290.2; SOLYC03G120990.2	0	Carbon fixation in photosynthetic organisms | Pyruvate metabolism	0	1	1	1	1	1	1	0	0	0	1	0	0	0	1	1	1	1	0	1	1	1	0	1	0	1	1
MNXR101444_Tpl	oxaloacetate + NADPH => NADP(+) + (S)-malate	0	Tomato Plastid	SOLYC03G071590.2; SOLYC11G007990.1	0	Carbon fixation in photosynthetic organisms | Pyruvate metabolism	1	1	1	1	1	1	1	1	1	0	0	0	0	0	0	0	0	0	1	0	0	0	0	0	0	1	0
MNXR101446_Tm	(S)-malate + NAD(+) => pyruvate + NADH + CO2	0	Tomato Mitochondrion		0	Carbon fixation in photosynthetic organisms | Pyruvate metabolism	1	1	1	0	0	0	0	0	0	0	0	0	1	0	1	1	0	1	1	0	0	0	1	1	1	0	0
MNXR101468_Tc	2 NADPH + 4alpha-methyl-5alpha-ergosta-8,14,24(28)-trien-3beta-ol => 4alpha-Methylfecosterol + 2 NADP(+)	0	Tomato Cytosol	SOLYC09G009040.2	0	Steroid biosynthesis	0	0	0	0	0	0	0	0	0	0	0	0	0	0	0	0	0	0	0	0	0	0	0	0	0	0	0
MNXR101474_Tc	L-methionine => 2-oxobutanoate + NH4(+) + methanethiol	0	Tomato Cytosol	SOLYC08G083110.2; SOLYC08G008580.2	0	Cysteine and methionine metabolism	0	0	0	0	0	0	0	0	0	1	1	0	1	0	1	1	1	1	1	1	1	1	1	1	1	0	1
MNXR101484_Tc	L-methionine (S)-S-oxide => L-methionine	0	Tomato Cytosol	SOLYC07G062060.2	0	Cysteine and methionine metabolism	0	0	0	0	0	0	0	0	0	0	0	0	0	0	0	0	0	0	0	0	0	0	0	0	0	0	0
MNXR101495_Tc	ATP + (R)-mevalonate <=> ADP + (R)-5-phosphomevalonate	1	Tomato Cytosol	SOLYC01G098840.2	0	Terpenoid backbone biosynthesis	1	0	0	0	1	1	1	1	1	0	0	1	1	1	1	1	1	1	1	1	1	1	1	1	1	0	1
MNXR101555_Tc	homocysteine zwitterion + 5-methyltetrahydropteroyltri-L-glutamate <=> tetrahydropteroyltri-L-glutamate + L-methionine	1	Tomato Cytosol	SOLYC01G009180.2; SOLYC10G081510.1	0	Cysteine and methionine metabolism	1	1	1	1	0	0	1	0	0	0	0	0	0	0	0	0	0	1	0	1	1	0	0	1	1	1	0
MNXR101570_Tc	1D-myo-inositol 1-phosphate => phosphate + myo-inositol	0	Tomato Cytosol	SOLYC02G079270.2; SOLYC04G014800.2; SOLYC01G109930.2; SOLYC02G069010.2; SOLYC11G012410.1; SOLYC03G044890.1; SOLYC01G097780.1; SOLYC02G079250.2; SOLYC05G056490.2	0	Inositol phosphate metabolism	1	0	0	1	1	1	1	1	0	0	1	0	1	1	0	1	0	0	0	1	0	1	0	0	0	1	1
MNXR101574_Tc	1D-myo-inositol 3-phosphate => phosphate + myo-inositol	0	Tomato Cytosol	SOLYC02G079270.2; SOLYC04G014800.2; SOLYC01G109930.2; SOLYC02G069010.2; SOLYC11G012410.1; SOLYC03G044890.1; SOLYC01G097780.1; SOLYC02G079250.2; SOLYC05G056490.2	0	Inositol phosphate metabolism	1	0	0	1	1	1	1	1	0	0	1	0	1	1	1	1	1	0	0	1	0	1	1	0	1	1	1
MNXR101575_Tc	beta-D-glucose 6-phosphate <=> 1D-myo-inositol 3-phosphate	1	Tomato Cytosol	SOLYC04G050820.1; SOLYC04G050810.1; SOLYC04G054740.2; SOLYC05G051850.2; SOLYC04G050860.1	0	Inositol phosphate metabolism	1	1	1	1	1	1	1	1	1	1	1	1	1	1	1	1	1	1	1	1	1	1	1	1	1	1	1
MNXR101581_Tc	1D-myo-inositol hexakisphosphate => 1D-myo-inositol 1,2,3,5,6-pentakisphosphate + phosphate	0	Tomato Cytosol	SOLYC09G091910.1; SOLYC04G051650.2; SOLYC09G009610.1; SOLYC09G009600.1	0	Inositol phosphate metabolism	0	0	0	0	0	1	1	1	1	0	1	1	1	1	0	1	0	0	0	1	0	1	1	0	0	0	1
MNXR101584_Tc	1D-myo-inositol hexakisphosphate + ATP => ADP + 5-diphospho-1D-myo-inositol 1,2,3,4,6-pentakisphosphate	0	Tomato Cytosol	SOLYC03G058950.2; SOLYC03G058960.1; SOLYC02G087620.2	0		0	0	1	1	1	1	1	0	0	1	1	1	1	0	0	1	0	1	1	0	0	0	1	1	0	1	0
MNXR101619_Tc	alpha-maltotriose => beta-D-glucose + maltose	0	Tomato Cytosol	SOLYC05G015220.2; SOLYC04G049070.2; SOLYC03G094020.2; SOLYC08G075530.2; SOLYC02G069670.2; SOLYC05G009470.2; SOLYC04G007160.1; SOLYC04G009630.2; SOLYC04G007150.2	0		0	0	0	0	0	0	0	0	0	0	0	0	0	0	0	0	0	0	0	0	0	0	0	0	0	0	0
MNXR101657_Tc	(R)-methylmalonyl-CoA <=> (S)-methylmalonyl-CoA	1	Tomato Cytosol	SOLYC07G040950.2	0	Glyoxylate and dicarboxylate metabolism | Propanoate metabolism | Valine, leucine and isoleucine degradation	1	1	1	1	1	1	1	1	1	1	0	0	1	1	1	0	0	0	1	0	0	0	0	0	0	1	0
MNXR101661_Tc	(R)-methylmalonyl-CoA <=> succinyl-CoA	1	Tomato Cytosol		0	Glyoxylate and dicarboxylate metabolism | Propanoate metabolism | Valine, leucine and isoleucine degradation	1	1	1	1	1	1	1	1	1	1	1	1	1	1	1	0	1	0	1	1	1	1	1	1	1	1	1
MNXR101683_Tc	lipid IVA + CMP-3-deoxy-beta-D-manno-octulosonate => CMP + alpha-Kdo-(2->6)-lipid IVA	0	Tomato Cytosol	SOLYC10G083710.1	0		0	0	0	0	0	0	0	0	0	0	0	0	0	0	0	0	0	0	0	0	0	0	0	0	0	0	0
MNXR101684_Tc	CMP-3-deoxy-beta-D-manno-octulosonate + alpha-Kdo-(2->6)-lipid IVA => CMP + alpha-Kdo-(2->4)-alpha-Kdo-(2->6)-lipid IVA	0	Tomato Cytosol	SOLYC10G083710.1	0		0	0	0	0	0	0	0	0	0	0	0	0	0	0	0	0	0	0	0	0	0	0	0	0	0	0	0
MNXR101716_Tc	2-methyl-6-phytyl-1,4-benzene-1,4-diol + S-adenosyl-L-methionine => 2,3-dimethyl-6-phytylbenzene-1,4-diol + S-adenosyl-L-homocysteine	0	Tomato Cytosol	SOLYC09G065730.2; SOLYC03G005230.2	0	Ubiquinone and other terpenoid-quinone biosynthesis	0	0	0	0	0	0	0	0	0	0	0	0	0	0	0	0	0	0	0	0	0	0	0	0	0	0	0
MNXR101719_Tpl	Mg-13(1)-hydroxyprotoporphyrin 13-monomethyl ester + O2 + NADPH => NADP(+) + Mg-13(1)-oxoprotoporphyrin 13-monomethyl ester	0	Tomato Plastid	SOLYC10G077040.1	0	Porphyrin and chlorophyll metabolism	1	1	1	1	1	1	1	1	1	1	1	1	1	1	1	1	1	1	1	1	1	1	1	1	1	1	1
MNXR101720_Tpl	Mg-13(1)-oxoprotoporphyrin 13-monomethyl ester + O2 + NADPH => NADP(+) + 3,8-divinyl protochlorophyllide a	0	Tomato Plastid	SOLYC10G077040.1	0		1	1	1	1	1	1	1	1	1	1	1	1	1	1	1	1	1	1	1	1	1	1	1	1	1	1	1
MNXR101721_Tpl	protoporphyrin IX + ATP + Mg(2+) => ADP + phosphate + Mg-protoporphyrin IX	0	Tomato Plastid	SOLYC11G051050.1; SOLYC04G015750.2; SOLYC04G015490.2; SOLYC10G008740.2	0	Porphyrin and chlorophyll metabolism	1	1	1	1	1	1	1	1	1	1	1	1	1	1	1	1	1	1	1	1	1	1	1	1	1	1	1
MNXR101723_Tpl	O2 + Mg-protoporphyrin IX 13-monomethyl ester + NADPH => Mg-13(1)-hydroxyprotoporphyrin 13-monomethyl ester + NADP(+)	0	Tomato Plastid	SOLYC10G077040.1	0	Porphyrin and chlorophyll metabolism	1	1	1	1	1	1	1	1	1	1	1	1	1	1	1	1	1	1	1	1	1	1	1	1	1	1	1
MNXR101728_Tpl	S-adenosyl-L-methionine + Mg-protoporphyrin IX => S-adenosyl-L-homocysteine + Mg-protoporphyrin IX 13-monomethyl ester	0	Tomato Plastid	SOLYC03G118240.2	0	Porphyrin and chlorophyll metabolism	1	1	1	1	1	1	1	1	1	1	1	1	1	1	1	1	1	1	1	1	1	1	1	1	1	1	1
MNXR101729_Tc	alpha-D-mannose 1-phosphate <=> alpha-D-mannose 6-phosphate	1	Tomato Cytosol	SOLYC05G048760.2; SOLYC08G008670.2; SOLYC05G026490.2; SOLYC05G046340.1; SOLYC08G076560.1; SOLYC08G076550.1; SOLYC04G005030.2	0	Amino sugar and nucleotide sugar metabolism | Fructose and mannose metabolism	1	1	1	1	1	1	1	1	1	1	1	1	1	1	1	1	1	1	1	1	1	1	1	1	1	1	1
MNXR101730_Tc	molybdopterin + ATP => diphosphate + adenylyl-molybdopterin	0	Tomato Cytosol		0		0	0	0	0	0	0	0	0	0	0	0	0	0	0	0	0	0	0	0	0	0	0	0	0	0	0	0
MNXR101744_Tc	S-methyl-5'-thioadenosine <=> adenine + S-methyl-5-thio-D-ribose	1	Tomato Cytosol	SOLYC01G111060.2	0	Cysteine and methionine metabolism	1	1	1	1	1	1	1	1	1	1	1	0	0	1	1	1	1	1	1	1	1	1	1	1	1	1	1
MNXR101745_Tc	S-methyl-5'-thioadenosine + phosphate <=> S-methyl-5-thio-alpha-D-ribose 1-phosphate + adenine	1	Tomato Cytosol	SOLYC00G126430.1	0	Cysteine and methionine metabolism	0	0	0	0	0	0	0	0	0	0	0	0	0	0	0	0	0	0	0	0	0	0	0	0	0	0	0
MNXR101760_Tc	ATP + S-methyl-5-thio-D-ribose => S-methyl-5-thio-alpha-D-ribose 1-phosphate + ADP	0	Tomato Cytosol	SOLYC01G107550.2	0	Cysteine and methionine metabolism	1	1	1	1	1	1	1	1	1	1	1	0	0	1	1	1	1	1	0	1	1	1	1	1	1	1	1
MNXR101798_Tc	NADP(+) => phosphate + NAD(+)	0	Tomato Cytosol		0	Nicotinate and nicotinamide metabolism	0	0	0	0	0	0	0	0	1	1	1	0	0	0	0	0	0	1	1	0	0	0	0	1	1	0	1
MNXR101805_Tc	4-acetamidobutanal + NAD(+) => NADH + 4-acetamidobutanoate	0	Tomato Cytosol	SOLYC03G122310.2; SOLYC03G114150.2; SOLYC12G099290.1; SOLYC01G013900.2; SOLYC06G060250.2; SOLYC08G068190.2; SOLYC12G007030.1; SOLYC02G084640.2; SOLYC03G113800.2; SOLYC02G086970.2; SOLYC01G012700.2; SOLYC01G012760.1; SOLYC05G005700.2; SOLYC01G011510.2; SOLYC01G013890.1	0	Arginine and proline metabolism	0	0	0	0	0	0	0	0	0	0	0	0	0	0	0	0	0	0	0	0	0	0	0	0	0	0	0
MNXR101861_Tc	NAD(+) => beta-nicotinamide D-ribonucleotide + AMP	0	Tomato Cytosol	SOLYC03G043860.2; SOLYC12G015700.1; SOLYC10G005950.2; SOLYC06G075080.2; SOLYC05G016690.2; SOLYC07G045430.2; SOLYC05G054230.2; SOLYC00G128870.2	0	Nicotinate and nicotinamide metabolism	1	1	1	1	1	1	1	1	1	0	0	0	0	0	0	0	1	1	1	0	1	1	1	1	1	1	1
MNXR101870_Tc	NADH + a ubiquinone => a ubiquinol + NAD(+)	0	Tomato Cytosol		0		0	0	0	0	0	0	0	0	0	0	0	0	0	0	0	0	0	0	0	0	0	0	0	0	0	0	0
MNXR101870_Tm	a ubiquinone + NADH => a ubiquinol + 4 H(+) + NAD(+)	0	Tomato Mitochondrion		0		1	1	1	1	1	1	1	1	1	1	1	1	1	1	1	1	1	1	1	1	1	1	1	1	1	1	1
MNXR101882_Tc	ATP + NAD(+) => NADP(+) + ADP	0	Tomato Cytosol	SOLYC00G017910.1; SOLYC07G062150.2; SOLYC11G005100.1; SOLYC06G060060.2; SOLYC01G008560.2	0	Nicotinate and nicotinamide metabolism	1	0	0	0	0	0	0	1	1	1	1	0	0	0	0	0	1	1	1	0	0	1	0	1	1	0	1
MNXR101882_Tpl	ATP + NAD(+) => NADP(+) + ADP	0	Tomato Plastid	SOLYC00G017910.1; SOLYC07G062150.2; SOLYC11G005100.1; SOLYC06G060060.2; SOLYC01G008560.2	0	Nicotinate and nicotinamide metabolism	1	0	0	0	0	0	0	0	0	1	0	0	0	0	0	0	1	1	1	0	0	0	0	0	1	0	0
MNXR101897_Tc	deamido-NAD(+) + NH4(+) + ATP => diphosphate + AMP + NAD(+)	0	Tomato Cytosol	SOLYC08G082830.2	0	Nicotinate and nicotinamide metabolism	1	1	1	1	1	1	1	1	1	1	1	1	1	1	1	1	1	1	1	1	1	1	1	1	1	1	1
MNXR101909_Tc	diphosphate + nicotinate beta-D-ribonucleotide => nicotinate + 5-phospho-alpha-D-ribose 1-diphosphate	0	Tomato Cytosol	SOLYC02G093290.2; SOLYC00G130190.1; SOLYC03G044430.2	0	Nicotinate and nicotinamide metabolism	1	1	1	1	1	1	1	1	1	0	1	1	1	0	0	0	0	0	0	0	0	0	0	0	0	1	0
MNXR101913_Tc	nitrate + 2 reduced ferredoxin => 2 oxidized ferredoxin + nitrite	0	Tomato Cytosol		0	Nitrogen metabolism	0	1	1	1	1	1	1	0	0	0	1	1	0	0	1	0	1	1	1	1	1	1	1	1	1	1	1
MNXR101928_Tc	GDP => phosphate + GMP	0	Tomato Cytosol	SOLYC02G081980.2; SOLYC08G016010.2; SOLYC09G092400.1	0	Purine metabolism	1	1	1	1	1	1	1	0	0	0	0	0	0	0	0	0	0	0	0	0	0	0	0	0	0	1	0
MNXR101935_Tc	UDP + ATP <=> ADP + UTP	1	Tomato Cytosol	SOLYC06G075470.1; SOLYC09G055420.1; SOLYC08G082430.2; SOLYC03G110960.2; SOLYC06G071960.2; SOLYC01G089970.2; SOLYC08G008340.2; SOLYC12G049370.1	0	Pyrimidine metabolism	1	1	1	1	1	1	1	1	1	1	1	1	1	1	0	1	1	0	1	0	1	0	0	0	1	1	1
MNXR101935_Tm	UDP + ATP <=> ADP + UTP	1	Tomato Mitochondrion	SOLYC06G075470.1; SOLYC09G055420.1; SOLYC08G082430.2; SOLYC03G110960.2; SOLYC06G071960.2; SOLYC01G089970.2; SOLYC08G008340.2; SOLYC12G049370.1	0	Pyrimidine metabolism	1	1	1	1	1	1	1	1	1	1	1	1	0	0	0	1	0	0	0	0	0	0	0	0	0	1	0
MNXR101935_Tpl	UDP + ATP <=> UTP + ADP	1	Tomato Plastid	SOLYC06G075470.1; SOLYC09G055420.1; SOLYC08G082430.2; SOLYC03G110960.2; SOLYC06G071960.2; SOLYC01G089970.2; SOLYC08G008340.2; SOLYC12G049370.1	0	Pyrimidine metabolism	1	1	1	1	1	1	1	1	1	1	1	1	0	1	0	1	0	1	0	1	0	0	0	0	0	1	0
MNXR101936_Tc	CDP + ATP <=> ADP + CTP	1	Tomato Cytosol	SOLYC06G075470.1; SOLYC09G055420.1; SOLYC08G082430.2; SOLYC03G110960.2; SOLYC06G071960.2; SOLYC01G089970.2; SOLYC08G008340.2; SOLYC12G049370.1	0	Pyrimidine metabolism	1	1	1	1	1	1	1	1	1	1	1	1	1	1	0	1	0	0	0	0	0	0	0	0	0	1	0
MNXR101936_Tm	CDP + ATP <=> CTP + ADP	1	Tomato Mitochondrion	SOLYC06G075470.1; SOLYC09G055420.1; SOLYC08G082430.2; SOLYC03G110960.2; SOLYC06G071960.2; SOLYC01G089970.2; SOLYC08G008340.2; SOLYC12G049370.1	0	Pyrimidine metabolism	1	1	1	1	1	1	1	1	1	1	1	1	0	0	0	1	0	0	0	0	0	0	0	0	0	1	0
MNXR101936_Tpl	ATP + CDP <=> CTP + ADP	1	Tomato Plastid	SOLYC06G075470.1; SOLYC09G055420.1; SOLYC08G082430.2; SOLYC03G110960.2; SOLYC06G071960.2; SOLYC01G089970.2; SOLYC08G008340.2; SOLYC12G049370.1	0	Pyrimidine metabolism	1	1	1	1	1	1	1	1	1	1	1	1	0	0	0	1	0	0	0	0	0	0	0	0	1	1	0
MNXR101937_Tc	dTDP + ATP <=> ADP + dTTP	1	Tomato Cytosol	SOLYC06G075470.1; SOLYC09G055420.1; SOLYC08G082430.2; SOLYC03G110960.2; SOLYC06G071960.2; SOLYC01G089970.2; SOLYC08G008340.2; SOLYC12G049370.1	0	Pyrimidine metabolism	1	1	1	1	1	1	1	1	1	1	1	1	1	1	1	1	1	1	0	1	1	1	1	0	1	1	1
MNXR101937_Tm	dTDP + ATP <=> dTTP + ADP	1	Tomato Mitochondrion	SOLYC06G075470.1; SOLYC09G055420.1; SOLYC08G082430.2; SOLYC03G110960.2; SOLYC06G071960.2; SOLYC01G089970.2; SOLYC08G008340.2; SOLYC12G049370.1	0	Pyrimidine metabolism	1	1	1	1	1	1	1	1	1	1	1	1	0	0	0	1	0	0	0	0	0	0	0	0	0	1	0
MNXR101937_Tpl	dTDP + ATP <=> dTTP + ADP	1	Tomato Plastid	SOLYC06G075470.1; SOLYC09G055420.1; SOLYC08G082430.2; SOLYC03G110960.2; SOLYC06G071960.2; SOLYC01G089970.2; SOLYC08G008340.2; SOLYC12G049370.1	0	Pyrimidine metabolism	1	1	1	1	1	1	1	1	1	1	1	1	0	0	0	1	0	0	0	0	0	0	0	0	0	1	0
MNXR101938_Tc	dUDP + ATP <=> ADP + dUTP	1	Tomato Cytosol	SOLYC06G075470.1; SOLYC09G055420.1; SOLYC08G082430.2; SOLYC03G110960.2; SOLYC06G071960.2; SOLYC01G089970.2; SOLYC08G008340.2; SOLYC12G049370.1	0	Pyrimidine metabolism	1	1	1	1	1	1	1	1	1	1	1	1	0	1	0	1	0	0	0	0	0	0	0	0	0	1	0
MNXR101938_Tm	dUDP + ATP <=> dUTP + ADP	1	Tomato Mitochondrion	SOLYC06G075470.1; SOLYC09G055420.1; SOLYC08G082430.2; SOLYC03G110960.2; SOLYC06G071960.2; SOLYC01G089970.2; SOLYC08G008340.2; SOLYC12G049370.1	0	Pyrimidine metabolism	1	1	1	1	1	1	1	1	1	1	1	1	0	0	0	1	0	0	0	0	0	0	0	0	0	1	0
MNXR101938_Tpl	ATP + dUDP <=> dUTP + ADP	1	Tomato Plastid	SOLYC06G075470.1; SOLYC09G055420.1; SOLYC08G082430.2; SOLYC03G110960.2; SOLYC06G071960.2; SOLYC01G089970.2; SOLYC08G008340.2; SOLYC12G049370.1	0	Pyrimidine metabolism	1	1	1	1	1	1	1	1	1	1	1	1	0	0	0	1	0	0	0	0	0	0	0	0	0	1	0
MNXR101939_Tc	ATP + dCDP <=> dCTP + ADP	1	Tomato Cytosol	SOLYC06G075470.1; SOLYC09G055420.1; SOLYC08G082430.2; SOLYC03G110960.2; SOLYC06G071960.2; SOLYC01G089970.2; SOLYC08G008340.2; SOLYC12G049370.1	0	Pyrimidine metabolism	1	1	1	1	1	1	1	1	1	1	1	1	1	1	1	1	1	1	1	1	1	1	1	0	0	1	1
MNXR101939_Tm	dCDP + ATP <=> dCTP + ADP	1	Tomato Mitochondrion	SOLYC06G075470.1; SOLYC09G055420.1; SOLYC08G082430.2; SOLYC03G110960.2; SOLYC06G071960.2; SOLYC01G089970.2; SOLYC08G008340.2; SOLYC12G049370.1	0	Pyrimidine metabolism	1	1	1	1	1	1	1	1	1	1	1	1	0	0	0	1	0	0	0	0	0	0	0	0	0	1	0
MNXR101939_Tpl	dCDP + ATP <=> dCTP + ADP	1	Tomato Plastid	SOLYC06G075470.1; SOLYC09G055420.1; SOLYC08G082430.2; SOLYC03G110960.2; SOLYC06G071960.2; SOLYC01G089970.2; SOLYC08G008340.2; SOLYC12G049370.1	0	Pyrimidine metabolism	1	1	1	1	1	1	1	1	1	1	1	1	0	0	0	1	0	0	0	0	0	0	0	0	0	1	0
MNXR101940_Tc	ATP + dADP <=> ADP + dATP	1	Tomato Cytosol	SOLYC06G075470.1; SOLYC09G055420.1; SOLYC08G082430.2; SOLYC03G110960.2; SOLYC06G071960.2; SOLYC01G089970.2; SOLYC08G008340.2; SOLYC12G049370.1	0	Purine metabolism	1	1	1	1	1	1	1	1	1	1	1	1	1	1	1	1	1	1	1	1	1	1	1	1	1	1	1
MNXR101940_Tm	dADP + ATP <=> ADP + dATP	1	Tomato Mitochondrion	SOLYC06G075470.1; SOLYC09G055420.1; SOLYC08G082430.2; SOLYC03G110960.2; SOLYC06G071960.2; SOLYC01G089970.2; SOLYC08G008340.2; SOLYC12G049370.1	0	Purine metabolism	1	1	1	1	1	1	1	1	1	1	1	1	0	0	0	1	0	0	0	0	0	0	0	0	0	1	0
MNXR101940_Tpl	dADP + ATP <=> dATP + ADP	1	Tomato Plastid	SOLYC06G075470.1; SOLYC09G055420.1; SOLYC08G082430.2; SOLYC03G110960.2; SOLYC06G071960.2; SOLYC01G089970.2; SOLYC08G008340.2; SOLYC12G049370.1	0	Purine metabolism	1	1	1	1	1	1	1	1	1	1	1	1	0	0	0	1	0	0	0	0	0	0	0	0	0	1	0
MNXR101942_Tc	all-trans-violaxanthin <=> all-trans-neoxanthin	1	Tomato Cytosol	SOLYC06G074240.1; SOLYC02G063170.2; SOLYC03G034240.2; SOLYC02G086050.2	0	Carotenoid biosynthesis	0	0	0	0	0	0	0	0	0	0	0	0	0	0	0	0	1	0	1	1	1	1	1	1	1	0	1
MNXR101960_Tc	beta-D-ribosylnicotinate + ATP => ADP + nicotinate beta-D-ribonucleotide	0	Tomato Cytosol		0	Nicotinate and nicotinamide metabolism	0	0	0	0	0	0	0	0	0	0	0	0	0	0	0	0	0	0	0	0	0	0	0	0	0	0	0
MNXR101964_Tc	nitrate + NADH => NAD(+) + nitrite	0	Tomato Cytosol	SOLYC11G013810.1	0	Nitrogen metabolism	1	0	0	0	0	1	1	1	1	1	0	1	1	1	0	1	0	0	0	0	0	1	0	0	0	0	1
MNXR101970_Tc	beta-nicotinamide D-ribonucleotide => phosphate + beta-nicotinamide D-riboside	0	Tomato Cytosol	SOLYC11G006420.1; SOLYC09G075990.2; SOLYC06G054250.2; SOLYC04G080430.2; SOLYC06G062750.2; SOLYC03G121730.2; SOLYC06G054240.2; SOLYC12G098830.1; SOLYC07G006190.2	0	Nicotinate and nicotinamide metabolism	1	1	1	0	0	0	1	1	0	0	0	0	0	0	0	0	0	0	0	0	0	0	0	1	0	0	0
MNXR101977_Tc	nicotinamide => nicotinate + NH4(+)	0	Tomato Cytosol	SOLYC03G120540.2; SOLYC11G010650.2; SOLYC01G106000.2; SOLYC01G007920.2	0	Nicotinate and nicotinamide metabolism	0	1	1	1	1	0	0	1	1	0	0	0	0	0	0	0	0	0	0	0	1	0	0	0	0	1	0
MNXR101978_Tc	ATP + nicotinate beta-D-ribonucleotide => deamido-NAD(+) + diphosphate	0	Tomato Cytosol	SOLYC07G065590.2	1	Nicotinate and nicotinamide metabolism	1	1	1	1	1	1	1	1	1	1	1	1	1	1	1	1	1	1	1	1	1	1	1	1	1	1	1
MNXR101980_Tpl	quinolinate + 5-phospho-alpha-D-ribose 1-diphosphate => diphosphate + CO2 + nicotinate beta-D-ribonucleotide	0	Tomato Plastid	SOLYC05G008180.2	1	Nicotinate and nicotinamide metabolism	1	1	1	1	1	1	1	1	1	1	1	1	1	1	1	1	1	1	1	1	1	1	1	1	1	1	1
MNXR101983_Tpl	nitrite + 6 reduced ferredoxin => NH4(+) + 6 oxidized ferredoxin	0	Tomato Plastid	SOLYC01G108630.2; SOLYC10G050890.1	0	Nitrogen metabolism	1	1	1	1	1	1	1	1	1	0	0	0	0	0	0	0	0	0	1	0	0	0	0	0	0	1	0
MNXR102029_Tc	XMP => phosphate + xanthosine	0	Tomato Cytosol	SOLYC11G006420.1; SOLYC09G075990.2; SOLYC06G054250.2; SOLYC04G080430.2; SOLYC06G062750.2; SOLYC03G121730.2; SOLYC06G054240.2; SOLYC12G098830.1; SOLYC07G006190.2	0	Purine metabolism	1	1	1	0	0	1	1	1	0	0	0	0	0	0	0	0	0	1	0	0	0	0	0	1	1	0	0
MNXR102030_Tc	IMP => inosine + phosphate	0	Tomato Cytosol	SOLYC07G006190.2	0	Purine metabolism	0	0	1	1	1	1	1	0	0	0	1	0	0	1	1	1	0	0	0	0	0	1	1	1	0	1	1
MNXR102037_Tc	AMP => phosphate + adenosine	0	Tomato Cytosol	SOLYC07G006190.2	0	Purine metabolism	0	0	1	1	1	1	1	0	0	0	1	0	0	1	1	1	0	0	1	0	1	1	1	1	0	1	1
MNXR102043_Tc	GTP => GDP + phosphate	0	Tomato Cytosol	SOLYC01G103130.1; SOLYC07G063080.2; SOLYC01G103120.2; SOLYC10G047050.1; SOLYC11G039650.1	0	Purine metabolism	0	0	0	0	0	0	0	0	0	1	1	1	0	1	1	1	1	1	0	1	1	1	1	1	1	0	1
MNXR102070_Tc	(indol-3-yl)acetonitrile <=> (indol-3-yl)acetate + NH4(+)	1	Tomato Cytosol	SOLYC11G068730.1; SOLYC08G062190.2; SOLYC05G054940.2; SOLYC07G041280.2; SOLYC06G064880.2	0	Tryptophan metabolism	1	0	1	1	1	1	1	1	0	1	1	1	0	1	0	1	0	0	0	0	0	0	0	1	1	1	0
MNXR102097_Tpl	oxaloacetate => pyruvate + CO2	0	Tomato Plastid		0	Pyruvate metabolism	1	0	0	0	0	0	0	0	0	0	0	0	0	0	0	0	0	0	0	1	0	0	0	0	1	0	0
MNXR102133_Tc	2-oxobutanoate + CoA + NAD(+) => NADH + propanoyl-CoA + CO2	0	Tomato Cytosol	SOLYC10G052820.1	0		0	0	0	0	0	0	0	0	0	0	0	0	0	0	0	0	0	0	0	0	0	0	0	0	0	0	0
MNXR102134_Tc	3 NADPH + obtusifoliol + 3 O2 => 3 NADP(+) + formate + 4alpha-methyl-5alpha-ergosta-8,14,24(28)-trien-3beta-ol	0	Tomato Cytosol	SOLYC01G008110.2	0	Steroid biosynthesis	0	0	0	0	0	0	0	0	0	0	0	0	0	0	0	0	0	0	0	0	0	0	0	0	0	0	0
MNXR102137_Tm	carbamoyl phosphate + L-ornithine <=> phosphate + L-citrulline	1	Tomato Mitochondrion	SOLYC04G080610.2; SOLYC12G089210.1	0	Arginine biosynthesis	1	1	1	1	1	1	1	1	1	1	1	1	1	1	0	0	0	0	0	0	0	0	0	1	0	1	0
MNXR102137_Tpl	carbamoyl phosphate + L-ornithine <=> L-citrulline + phosphate	1	Tomato Plastid	SOLYC04G080610.2; SOLYC12G089210.1	0	Arginine biosynthesis	1	1	1	1	1	1	1	1	1	1	1	1	1	1	1	1	1	1	1	1	1	1	1	1	1	1	1
MNXR102153_Tc	all-trans-heptaprenyl diphosphate + isopentenyl diphosphate => diphosphate + all-trans-octaprenyl diphosphate	0	Tomato Cytosol	SOLYC07G061990.2; SOLYC08G023470.2	0	Terpenoid backbone biosynthesis	0	0	0	0	0	0	0	0	0	0	0	0	0	0	0	0	0	0	0	0	0	0	0	0	0	0	0
MNXR102169_Tc	L-glutamate + (R)-3-hydroxy-2-oxo-4-phosphonooxybutanoate => 4-(phosphonooxy)-L-threonine + 2-oxoglutarate	0	Tomato Cytosol	SOLYC02G082830.1	0	Vitamin B6 metabolism	0	0	0	0	0	0	0	0	0	0	0	0	0	0	0	0	0	0	0	0	0	0	0	0	0	0	0
MNXR102170_Tc	3-(all-trans-octaprenyl)benzene-1,2-diol + S-adenosyl-L-methionine => 2-methoxy-6-(all-trans-octaprenyl)phenol + S-adenosyl-L-homocysteine	0	Tomato Cytosol	SOLYC07G055850.2	0	Ubiquinone and other terpenoid-quinone biosynthesis	0	0	0	0	0	0	0	0	0	0	0	0	0	0	0	0	0	0	0	0	0	0	0	0	0	0	0
MNXR102172_Tm	CoA + 4-methyl-2-oxopentanoate + NAD(+) => 3-methylbutanoyl-CoA + NADH + CO2	0	Tomato Mitochondrion		0		0	0	0	0	0	0	0	0	0	0	0	0	0	0	0	0	0	0	0	0	0	0	0	0	0	0	0
MNXR102173_Tm	CoA + 3-methyl-2-oxobutanoate + NAD(+) => 2-methylpropanoyl-CoA + NADH + CO2	0	Tomato Mitochondrion	SOLYC01G028900.2; SOLYC10G052820.1; SOLYC05G056480.2; SOLYC12G055880.1; SOLYC01G066520.2; SOLYC04G025710.1; SOLYC12G055890.1	0		0	0	0	0	0	0	0	0	0	0	0	0	0	0	0	0	0	0	0	0	0	0	0	0	0	0	0
MNXR102174_Tm	CoA + (S)-3-methyl-2-oxopentanoate + NAD(+) <=> 2-methylbutanoyl-CoA + NADH + CO2	1	Tomato Mitochondrion		0		1	0	1	1	1	1	0	1	1	1	1	1	1	1	1	0	1	1	1	1	1	1	1	1	1	1	1
MNXR102180_Tpl	(2S)-2-isopropyl-3-oxosuccinate <=> CO2 + 4-methyl-2-oxopentanoate	1	Tomato Plastid		0	Valine, leucine and isoleucine biosynthesis	1	1	1	1	1	1	1	1	1	1	1	1	1	1	1	1	1	1	1	1	1	1	1	1	1	1	1
MNXR102190_Tpl	orotidine 5'-phosphate(3-) => UMP + CO2	0	Tomato Plastid	SOLYC11G068830.1	0	Pyrimidine metabolism	1	1	1	1	1	1	1	1	1	1	1	1	1	1	1	1	1	1	1	1	1	1	1	1	1	1	1
MNXR102200_Tc	5-oxo-L-proline + ATP <=> ADP + L-glutamate + phosphate	1	Tomato Cytosol	SOLYC09G010560.1	0	Glutathione metabolism	1	1	1	1	1	1	1	1	0	0	1	0	0	0	0	0	0	0	0	0	0	0	0	1	0	1	0
MNXR102209_Tc	L-ornithine => putrescine + CO2	0	Tomato Cytosol	SOLYC03G098310.1; SOLYC04G082030.1; SOLYC03G098300.1	0	Arginine and proline metabolism | Glutathione metabolism	0	0	0	0	0	0	0	0	0	0	0	0	1	1	1	1	1	1	1	1	1	1	1	1	1	0	1
MNXR102218_Tc	NADH + NH4(+) + L-proline => L-ornithine + NAD(+)	0	Tomato Cytosol	SOLYC06G036330.1	0	Arginine and proline metabolism	1	1	1	1	1	1	1	1	1	1	1	1	1	1	1	1	1	0	0	1	0	0	0	0	0	1	0
MNXR102220_Tm	2-oxoglutarate + L-ornithine <=> L-glutamate 5-semialdehyde + L-glutamate	1	Tomato Mitochondrion	SOLYC08G048450.2	0	Arginine and proline metabolism	0	0	0	0	0	0	0	1	1	1	1	1	1	1	1	1	1	1	1	0	1	1	1	1	1	0	1
MNXR102221_Tpl	L-glutamate + N(2)-acetyl-L-ornithine => N-acetyl-L-glutamate(2-) + L-ornithine	0	Tomato Plastid	SOLYC09G010420.2	0	Arginine biosynthesis	1	1	1	1	1	1	1	1	0	0	0	0	0	0	0	0	0	1	1	0	1	1	1	1	1	1	1
MNXR102231_Tpl	orotidine 5'-phosphate(3-) + diphosphate <=> orotate + 5-phospho-alpha-D-ribose 1-diphosphate	1	Tomato Plastid	SOLYC11G068830.1	0	Pyrimidine metabolism	1	1	1	1	1	1	1	1	1	1	1	1	1	1	1	1	1	1	1	1	1	1	1	1	1	1	1
MNXR102239_Tc	oxalyl-CoA => formyl-CoA + CO2	0	Tomato Cytosol	SOLYC02G091100.2	0	Glyoxylate and dicarboxylate metabolism	0	0	0	0	0	0	0	0	0	0	0	0	0	0	0	0	0	0	0	0	0	0	0	0	0	0	0
MNXR102301_Tm	1-pyrroline-5-carboxylate + NAD(+) => L-glutamate + NADH	0	Tomato Mitochondrion		0	Alanine, aspartate and glutamate metabolism | Arginine and proline metabolism	0	0	0	0	0	0	0	1	1	1	1	1	0	1	0	1	0	0	0	0	0	0	0	0	0	0	0
MNXR102345_Tc	(R)-pantoate + beta-alanine + ATP => diphosphate + AMP + (R)-pantothenate	0	Tomato Cytosol	SOLYC09G061680.2	0	Pantothenate and CoA biosynthesis | beta-Alanine metabolism	0	0	0	0	0	0	0	0	0	0	0	0	0	0	0	0	0	0	0	0	0	0	0	0	0	0	0
MNXR102416_Tc	phosphate + propanoyl-CoA <=> propanoyl phosphate + CoA	1	Tomato Cytosol	SOLYC03G006860.2; SOLYC06G073190.2; SOLYC02G091490.2	0	Propanoate metabolism	1	1	1	1	0	0	1	0	0	1	0	0	1	0	1	0	1	1	1	0	1	1	1	1	0	1	1
MNXR102425_Tm	CoA + pyruvate + NAD(+) => acetyl-CoA + NADH + CO2	0	Tomato Mitochondrion	SOLYC07G042920.1; SOLYC12G009410.1; SOLYC05G056480.2; SOLYC12G009400.1; SOLYC04G005080.2	0		1	1	1	1	1	1	1	1	1	1	1	1	1	1	1	1	1	1	1	1	1	1	1	1	1	1	1
MNXR102425_Tpl	CoA + pyruvate + NAD(+) => NADH + acetyl-CoA + CO2	0	Tomato Plastid	SOLYC07G042920.1; SOLYC12G009410.1; SOLYC05G056480.2; SOLYC12G009400.1; SOLYC04G005080.2	0		1	1	1	1	1	1	1	0	0	0	0	0	1	0	1	1	1	1	1	1	1	1	1	1	1	1	1
MNXR102438_Tc	pyridoxine 5'-phosphate(2-) + O2 <=> H2O2 + pyridoxal 5'-phosphate	1	Tomato Cytosol	SOLYC03G113770.2; SOLYC03G113780.2; SOLYC05G050530.2; SOLYC06G063290.2	0	Vitamin B6 metabolism	1	1	1	1	1	1	1	0	0	0	1	0	0	0	0	0	0	0	0	1	0	0	0	1	0	1	0
MNXR102461_Tc	phenylethylamine + O2 <=> H2O2 + phenylacetaldehyde + NH4(+)	1	Tomato Cytosol	SOLYC09G090490.1; SOLYC09G075940.2; SOLYC02G081390.2; SOLYC12G006370.1; SOLYC07G063450.1; SOLYC10G017990.1; SOLYC07G043590.2; SOLYC03G031880.2; SOLYC09G075930.1; SOLYC08G014330.2; SOLYC08G079430.2; SOLYC05G013440.2; SOLYC02G033080.1; SOLYC06G071700.1; SOLYC03G005160.2	0	Phenylalanine metabolism	1	0	1	0	0	0	0	1	1	1	1	0	1	1	0	0	1	1	1	0	0	1	0	1	1	0	1
MNXR102487_Tc	GTP + oxaloacetate => GDP + phosphoenolpyruvate + CO2	0	Tomato Cytosol		0	Citrate cycle (TCA cycle) | Glycolysis / Gluconeogenesis | Pyruvate metabolism	0	0	0	0	0	0	0	0	0	0	0	0	0	0	0	0	0	0	0	0	0	0	0	0	0	0	0
MNXR102495_Tc	NAD(+) + 4-phospho-D-erythronate => NADH + (R)-3-hydroxy-2-oxo-4-phosphonooxybutanoate	0	Tomato Cytosol	SOLYC12G089140.1; SOLYC04G080300.2; SOLYC01G109610.2; SOLYC10G011980.2; SOLYC01G095060.2	0	Vitamin B6 metabolism	0	0	0	0	0	0	0	0	0	0	0	0	0	0	0	0	0	0	0	0	0	0	0	0	0	0	0
MNXR102498_Tc	CTP + phosphoethanolamine => diphosphate + CDP-ethanolamine	0	Tomato Cytosol	SOLYC07G009490.2; SOLYC05G046300.2; SOLYC02G068430.2; SOLYC10G074700.1	0	Glycerophospholipid metabolism	0	0	0	0	0	0	0	1	1	1	1	1	1	1	1	1	1	1	1	1	1	1	1	1	0	0	1
MNXR102508_Tc	beta-D-fructose 6-phosphate + ATP => beta-D-fructose 2,6-bisphosphate + ADP	0	Tomato Cytosol	SOLYC06G082150.2	0	Fructose and mannose metabolism	1	1	0	0	1	1	1	0	0	0	0	0	0	0	0	0	1	1	1	0	0	0	0	1	1	0	0
MNXR102513_Tc	beta-D-fructose 6-phosphate + ATP => beta-D-fructofuranose 1,6-bisphosphate + ADP	0	Tomato Cytosol	SOLYC04G015200.2; SOLYC12G095880.1; SOLYC04G014270.2; SOLYC06G063220.2; SOLYC08G066100.2; SOLYC07G045160.2; SOLYC04G072580.1; SOLYC11G010450.1; SOLYC03G093520.2	0	Fructose and mannose metabolism | Glycolysis / Gluconeogenesis | Pentose phosphate pathway	1	0	0	0	0	1	1	1	1	1	1	1	1	1	1	1	0	0	0	1	1	1	1	1	0	0	1
MNXR102513_Tpl	ATP + beta-D-fructose 6-phosphate => beta-D-fructofuranose 1,6-bisphosphate + ADP	0	Tomato Plastid	SOLYC04G015200.2; SOLYC12G095880.1; SOLYC04G014270.2; SOLYC06G063220.2; SOLYC08G066100.2; SOLYC07G045160.2; SOLYC04G072580.1; SOLYC11G010450.1; SOLYC03G093520.2	0	Fructose and mannose metabolism | Glycolysis / Gluconeogenesis | Pentose phosphate pathway	1	0	0	0	0	1	1	1	1	1	1	1	1	1	0	1	0	0	0	0	0	1	1	0	1	0	1
MNXR102527_Tpl	3-phospho-D-glycerate + NAD(+) <=> NADH + 3-phosphonooxypyruvate	1	Tomato Plastid	SOLYC03G112070.2; SOLYC02G086880.2; SOLYC00G025510.1; SOLYC10G049890.1; SOLYC11G020060.1; SOLYC03G044670.1; SOLYC03G123830.2	0	Glycine, serine and threonine metabolism	1	1	1	1	1	1	1	1	1	1	1	1	1	1	1	1	1	1	1	1	1	1	1	1	1	1	1
MNXR102535_Tc	beta-D-glucose 6-phosphate <=> beta-D-fructose 6-phosphate	1	Tomato Cytosol	SOLYC12G014380.1; SOLYC04G076090.2	0		1	1	1	1	1	1	1	1	1	0	1	1	1	1	0	1	0	1	0	0	0	0	0	1	0	1	0
MNXR102535_Tpl	beta-D-glucose 6-phosphate <=> beta-D-fructose 6-phosphate	1	Tomato Plastid	SOLYC12G014380.1; SOLYC04G076090.2	0		1	1	1	1	1	1	1	1	1	1	1	1	1	1	1	1	1	1	1	1	1	1	1	1	1	1	1
MNXR102538_Tc	3-phospho-D-glycerate + ATP <=> 3-phospho-D-glyceroyl phosphate + ADP	1	Tomato Cytosol	SOLYC07G066600.2; SOLYC07G066610.2; SOLYC09G008130.2	0	Carbon fixation in photosynthetic organisms | Glycolysis / Gluconeogenesis	1	1	1	1	1	1	1	1	1	1	1	1	1	1	1	1	1	0	0	1	1	1	0	0	0	1	1
MNXR102538_Tpl	ATP + 3-phospho-D-glycerate <=> 3-phospho-D-glyceroyl phosphate + ADP	1	Tomato Plastid	SOLYC07G066600.2; SOLYC07G066610.2; SOLYC09G008130.2	0	Carbon fixation in photosynthetic organisms | Glycolysis / Gluconeogenesis	1	1	1	1	1	1	1	1	1	1	1	1	1	1	1	1	1	1	0	1	1	1	1	1	1	1	1
MNXR102539_Tc	6-phospho-D-glucono-1,5-lactone <=> 6-phospho-D-gluconate	1	Tomato Cytosol	SOLYC07G066270.2; SOLYC05G012110.2; SOLYC03G082580.2; SOLYC01G010250.2; SOLYC06G053200.2	0	Pentose phosphate pathway	1	1	1	0	0	0	0	1	0	1	0	0	0	0	0	0	1	1	1	1	1	1	1	1	1	0	1
MNXR102539_Tpl	6-phospho-D-glucono-1,5-lactone <=> 6-phospho-D-gluconate	1	Tomato Plastid	SOLYC07G066270.2; SOLYC05G012110.2; SOLYC03G082580.2; SOLYC01G010250.2; SOLYC06G053200.2	0	Pentose phosphate pathway	1	1	0	0	0	0	0	0	1	1	0	0	1	1	1	0	1	1	1	1	1	1	1	1	1	0	1
MNXR102543_Tpl	2-phosphoglycolate => glycolate + phosphate	0	Tomato Plastid	SOLYC11G008620.1; SOLYC04G015150.2	0	Glyoxylate and dicarboxylate metabolism	1	1	1	1	1	1	1	0	0	0	0	0	0	0	0	0	0	0	0	0	0	0	0	0	0	1	0
MNXR102547_Tc	3-phospho-D-glycerate <=> 2-phospho-D-glycerate	1	Tomato Cytosol	SOLYC07G044840.2; SOLYC01G098590.2; SOLYC04G072800.2; SOLYC02G065080.2; SOLYC04G054820.2; SOLYC06G005370.2; SOLYC10G045430.1; SOLYC01G098580.2; SOLYC08G081390.2	0	Glycine, serine and threonine metabolism | Glycolysis / Gluconeogenesis	1	1	1	1	1	1	1	1	1	0	1	1	0	1	1	0	1	1	1	0	1	1	1	1	1	1	1
MNXR102547_Tpl	3-phospho-D-glycerate <=> 2-phospho-D-glycerate	1	Tomato Plastid	SOLYC07G044840.2; SOLYC01G098590.2; SOLYC04G072800.2; SOLYC02G065080.2; SOLYC04G054820.2; SOLYC06G005370.2; SOLYC10G045430.1; SOLYC01G098580.2; SOLYC08G081390.2	0	Glycine, serine and threonine metabolism | Glycolysis / Gluconeogenesis	1	1	1	1	1	1	1	1	1	1	1	1	1	0	0	1	0	0	0	1	0	0	0	1	0	1	0
MNXR102548_Tc	D-glucopyranose 1-phosphate(2-) <=> beta-D-glucose 6-phosphate	1	Tomato Cytosol		0		1	1	1	1	1	1	1	1	1	1	1	1	1	1	1	1	1	1	1	1	1	1	1	1	1	1	1
MNXR102548_Tpl	D-glucopyranose 1-phosphate(2-) <=> beta-D-glucose 6-phosphate	1	Tomato Plastid	SOLYC08G077270.2; SOLYC05G026490.2; SOLYC04G045340.2; SOLYC03G006870.2; SOLYC04G005030.2	0		1	1	1	1	1	1	1	1	1	1	1	1	1	1	0	1	0	1	1	0	0	0	1	1	1	1	0
MNXR102616_Tc	(3R,5S)-1-pyrroline-3-hydroxy-5-carboxylate + NAD(+) <=> NADH + erythro-4-hydroxy-L-glutamate	1	Tomato Cytosol	SOLYC06G071000.2	0	Arginine and proline metabolism	1	1	1	1	1	1	1	1	0	0	0	0	0	0	0	0	0	0	0	0	0	0	0	0	0	1	0
MNXR102631_Tc	enol-phenylpyruvate + L-glutamate <=> L-phenylalanine + 2-oxoglutarate	1	Tomato Cytosol	SOLYC01G017610.1; SOLYC07G053720.2; SOLYC03G007070.2; SOLYC05G031600.1; SOLYC12G088000.1; SOLYC07G053710.2; SOLYC10G007110.2; SOLYC10G008200.2; SOLYC11G040030.1; SOLYC08G079750.2; SOLYC12G096240.1	0	Phenylalanine metabolism | Phenylalanine, tyrosine and tryptophan biosynthesis | Tropane, piperidine and pyridine alkaloid biosynthesis	1	1	1	1	1	1	1	1	1	1	1	1	0	1	1	0	0	0	0	0	0	0	0	1	0	1	0
MNXR102650_Tc	L-phenylalanine => phenylethylamine + CO2	0	Tomato Cytosol	SOLYC08G006740.2; SOLYC07G043220.1; SOLYC07G041260.1; SOLYC08G068630.2; SOLYC08G068610.2; SOLYC08G068620.1; SOLYC08G066250.2; SOLYC08G066220.2; SOLYC12G062790.1; SOLYC08G068680.2; SOLYC11G050850.1; SOLYC08G016770.2; SOLYC05G007330.1; SOLYC07G041960.1; SOLYC08G066240.2; SOLYC08G066260.2; SOLYC08G068600.2; SOLYC08G068670.2; SOLYC08G006750.2; SOLYC04G071140.2; SOLYC08G068640.2	0	Phenylalanine metabolism	0	0	0	0	0	0	0	0	0	0	0	0	0	0	1	0	1	1	1	1	1	1	1	0	1	0	1
MNXR102655_Tc	2 geranylgeranyl diphosphate => diphosphate + (1R,2R,3R)-prephytoene diphosphate	0	Tomato Cytosol	SOLYC08G007440.1; SOLYC01G005940.2; SOLYC02G081330.2; SOLYC03G031860.2	0	Carotenoid biosynthesis	0	0	0	0	0	0	0	0	0	0	0	0	0	0	0	0	0	0	0	0	0	0	0	0	0	0	0
MNXR102870_Tm	3 phosphate + 10 H(+) + 3 ADP => 3 ATP	0	Tomato Mitochondrion		0		1	1	1	1	1	1	1	1	1	1	1	1	1	1	1	1	1	1	1	1	1	1	1	1	1	1	1
MNXR103043_Tp	(R)-5-phosphomevalonate + ATP <=> (R)-5-diphosphomevalonate + ADP	1	Tomato Peroxisome	SOLYC08G076140.2; SOLYC06G066310.2	0	Terpenoid backbone biosynthesis	1	1	1	1	1	1	1	1	1	0	1	1	1	1	1	1	1	1	1	1	1	1	1	1	0	1	1
MNXR103050_Tc	ATP + (R)-pantothenate => (R)-4'-phosphopantothenate + ADP	0	Tomato Cytosol	SOLYC05G005250.2; SOLYC10G074590.1; SOLYC03G112910.2	0	Pantothenate and CoA biosynthesis	0	0	0	0	0	0	0	0	0	0	0	0	0	0	0	0	0	0	0	0	0	0	0	0	0	0	0
MNXR103058_Tc	N(1)-acetylspermine + O2 <=> H2O2 + N(1)-acetylspermidine + 3-aminopropanal	1	Tomato Cytosol	SOLYC02G081390.2; SOLYC12G006370.1; SOLYC07G039310.1; SOLYC07G043590.2; SOLYC05G018880.1; SOLYC03G031880.2; SOLYC05G055590.1; SOLYC01G087590.2	0		0	0	0	0	0	0	0	1	1	1	1	1	1	1	0	1	1	1	1	0	0	1	1	1	1	0	1
MNXR103059_Tc	spermine + O2 => H2O2 + spermidine + 3-aminopropanal	0	Tomato Cytosol	SOLYC03G007160.1	0	Arginine and proline metabolism | beta-Alanine metabolism	0	0	0	0	0	0	0	1	0	0	1	0	0	0	1	1	0	0	0	0	0	0	0	0	0	0	0
MNXR103065_Tpl	protochlorophyllide a + NADPH => NADP(+) + chlorophyllide a	0	Tomato Plastid		0		1	1	1	1	1	1	1	1	1	1	1	1	1	1	1	1	1	1	1	1	1	1	1	1	1	1	1
MNXR103095_Tpl	2 5-aminolevulinate => porphobilinogen	0	Tomato Plastid	SOLYC08G069030.2	0	Porphyrin and chlorophyll metabolism	1	1	1	1	1	1	1	1	1	1	1	1	1	1	1	1	1	1	1	1	1	1	1	1	1	1	1
MNXR103098_Tc	N-[(R)-4-phosphopantothenoyl]-L-cysteine => D-pantetheine 4'-phosphate + CO2	0	Tomato Cytosol	SOLYC12G056270.1; SOLYC08G080920.2	0	Pantothenate and CoA biosynthesis	0	0	0	0	0	0	0	0	0	0	0	0	0	0	0	0	0	0	0	0	0	0	0	0	0	0	0
MNXR103099_Tc	ATP + oxaloacetate => phosphoenolpyruvate + ADP + CO2	0	Tomato Cytosol	SOLYC10G086160.1; SOLYC04G076880.2; SOLYC12G088160.1	0	Carbon fixation in photosynthetic organisms | Citrate cycle (TCA cycle) | Glycolysis / Gluconeogenesis | Pyruvate metabolism	0	0	0	0	0	0	0	0	0	0	0	0	0	0	0	0	1	1	1	1	1	1	1	1	1	0	1
MNXR103100_Tc	hydrogencarbonate + propanoyl-CoA + ATP <=> ADP + phosphate + (S)-methylmalonyl-CoA	1	Tomato Cytosol		0	Glyoxylate and dicarboxylate metabolism | Propanoate metabolism | Valine, leucine and isoleucine degradation	1	1	1	1	1	1	1	1	1	1	1	1	1	1	1	1	1	1	1	1	1	1	1	1	1	1	1
MNXR103107_Tc	pyruvate + phosphate + ATP => diphosphate + phosphoenolpyruvate + AMP	0	Tomato Cytosol	SOLYC01G080460.2	0	Carbon fixation in photosynthetic organisms | Pyruvate metabolism	1	1	1	0	0	1	1	1	1	1	0	0	0	0	0	0	0	0	0	0	0	0	0	0	0	0	0
MNXR103107_Tpl	pyruvate + ATP + phosphate => phosphoenolpyruvate + AMP + diphosphate	0	Tomato Plastid	SOLYC01G080460.2	0	Carbon fixation in photosynthetic organisms | Pyruvate metabolism	1	1	1	0	0	1	1	1	1	0	0	0	0	0	0	0	0	0	0	0	0	0	0	0	0	0	0
MNXR103109_Tc	guanosine 3',5'-bis(diphosphate) => GDP + diphosphate	0	Tomato Cytosol	SOLYC09G075390.2; SOLYC12G098920.1; SOLYC03G123370.2	0	Purine metabolism	0	0	0	0	0	0	0	1	1	1	0	1	1	0	1	1	1	1	1	1	1	1	1	1	0	0	1
MNXR103119_Tc	(R)-4'-phosphopantothenate + CTP + L-cysteine => diphosphate + CMP + N-[(R)-4-phosphopantothenoyl]-L-cysteine	0	Tomato Cytosol	SOLYC12G056840.1; SOLYC04G072480.2; SOLYC10G011840.1	0	Pantothenate and CoA biosynthesis	0	0	0	0	0	0	0	0	0	0	0	0	0	0	0	0	0	0	0	0	0	0	0	0	0	0	0
MNXR103121_Tpl	prephenate + NAD(+) => NADH + CO2 + 3-(4-hydroxyphenyl)pyruvate	0	Tomato Plastid	SOLYC06G050630.2; SOLYC09G011870.1; SOLYC07G007590.1	0	Phenylalanine, tyrosine and tryptophan biosynthesis	0	0	0	0	1	0	0	0	0	1	0	1	1	1	1	0	1	1	1	1	1	1	1	1	0	0	1
MNXR103122_Tpl	prephenate + NADP(+) => CO2 + 3-(4-hydroxyphenyl)pyruvate + NADPH	0	Tomato Plastid		0	Phenylalanine, tyrosine and tryptophan biosynthesis	1	1	1	1	0	1	1	1	1	0	1	1	0	0	0	1	0	0	0	0	0	0	0	0	1	1	0
MNXR103123_Tc	prephenate <=> enol-phenylpyruvate + CO2	1	Tomato Cytosol	SOLYC02G080620.2; SOLYC06G074530.1; SOLYC11G072520.1; SOLYC11G066890.1	0	Phenylalanine, tyrosine and tryptophan biosynthesis	1	1	1	1	1	1	1	1	1	1	1	1	0	1	1	0	1	1	1	1	1	1	1	1	1	1	1
MNXR103128_Tm	3 O2 + protoporphyrinogen IX => protoporphyrin IX	0	Tomato Mitochondrion	SOLYC03G005080.2; SOLYC01G079090.2	0		0	0	0	0	0	0	0	0	0	0	0	0	0	0	0	0	0	0	0	0	0	0	0	0	0	0	0
MNXR103128_Tpl	protoporphyrinogen IX + 3 O2 => protoporphyrin IX	0	Tomato Plastid	SOLYC03G005080.2; SOLYC01G079090.2	0		1	1	1	1	1	1	1	1	1	1	1	1	1	1	1	1	1	1	1	1	1	1	1	1	1	1	1
MNXR103132_Tm	3 O2 + protoporphyrinogen IX <=> 3 H2O2 + protoporphyrin IX	1	Tomato Mitochondrion	SOLYC03G005080.2; SOLYC01G079090.2	0	Porphyrin and chlorophyll metabolism	1	1	1	1	1	1	0	0	0	0	0	0	0	0	0	0	1	1	0	0	0	0	0	1	1	1	0
MNXR103132_Tpl	protoporphyrinogen IX + 3 O2 <=> protoporphyrin IX + 3 H2O2	1	Tomato Plastid	SOLYC03G005080.2; SOLYC01G079090.2	0	Porphyrin and chlorophyll metabolism	1	1	1	1	1	1	0	0	0	0	0	0	1	0	0	0	1	1	1	0	0	0	1	1	1	1	0
MNXR103139_Tpl	5-phospho-beta-D-ribosylaminium(1-) + ATP + glycine <=> ADP + N(1)-(5-phospho-D-ribosyl)glycinamide(1-) + phosphate	1	Tomato Plastid	SOLYC01G103440.2	1	Purine metabolism	1	1	1	1	1	1	1	1	1	1	1	1	1	1	1	1	1	1	1	1	1	1	1	1	1	1	1
MNXR103152_Tc	enol-phenylpyruvate <=> phenylacetaldehyde + CO2	1	Tomato Cytosol		0	Phenylalanine metabolism	1	1	1	1	1	1	1	1	1	1	1	1	1	1	1	1	1	1	1	1	1	1	1	1	1	1	1
MNXR103154_Tpl	1-(5-phospho-beta-D-ribosyl)-5'-AMP => 1-(5-phospho-beta-D-ribosyl)-5-[(5-phospho-beta-D-ribosylamino)methylideneamino]imidazole-4-carboxamide	0	Tomato Plastid	SOLYC10G005930.1; SOLYC03G111850.2	0	Histidine metabolism	1	1	1	1	1	1	1	1	1	1	1	1	1	1	1	1	1	1	1	1	1	1	1	1	1	1	1
MNXR103155_Tpl	1-(5-phospho-beta-D-ribosyl)-ATP => 1-(5-phospho-beta-D-ribosyl)-5'-AMP + diphosphate	0	Tomato Plastid	SOLYC10G005930.1	0	Histidine metabolism	1	1	1	1	1	1	1	1	1	1	1	1	1	1	1	1	1	1	1	1	1	1	1	1	1	1	1
MNXR103156_Tpl	N-(5-phospho-beta-D-ribosyl)anthranilate <=> 1-(2-carboxyphenylamino)-1-deoxy-D-ribulose 5-phosphate	1	Tomato Plastid	SOLYC02G076760.2; SOLYC06G051410.2	0	Phenylalanine, tyrosine and tryptophan biosynthesis	1	1	1	1	1	1	1	1	1	1	1	1	1	1	1	1	1	1	1	1	1	1	1	1	1	1	1
MNXR103158_Tpl	L-aspartate + ATP + 5-amino-1-(5-phospho-D-ribosyl)imidazole-4-carboxylate <=> 1-(5-phosphoribosyl)-4-succinamido-5-aminoimidazole + ADP + phosphate	1	Tomato Plastid	SOLYC01G081300.2	1		1	1	1	1	1	1	1	1	1	1	1	1	1	1	1	1	1	1	1	1	1	1	1	1	1	1	1
MNXR103169_Tpl	1-(5-phospho-beta-D-ribosyl)-5-[(5-phospho-beta-D-ribosylamino)methylideneamino]imidazole-4-carboxamide => 5-[(5-phospho-1-deoxy-D-ribulos-1-ylimino)methylamino]-1-(5-phospho-beta-D-ribosyl)imidazole-4-carboxamide	0	Tomato Plastid	SOLYC02G093730.2; SOLYC05G056150.2	0	Histidine metabolism	1	1	1	1	1	1	1	1	1	1	1	1	1	1	1	1	1	1	1	1	1	1	1	1	1	1	1
MNXR103186_Tc	O2 + L-proline + 2-oxoglutarate => succinate + CO2 + trans-4-hydroxy-L-proline	0	Tomato Cytosol	SOLYC11G005200.1; SOLYC01G080530.2; SOLYC02G067530.2; SOLYC02G083390.2; SOLYC02G087490.1; SOLYC03G025500.2; SOLYC02G064750.2; SOLYC03G033320.2; SOLYC04G081930.2; SOLYC06G054490.2; SOLYC02G092710.2	0	Arginine and proline metabolism	0	0	0	0	0	0	0	0	1	1	0	1	1	0	0	1	1	1	1	1	1	1	1	1	1	0	1
MNXR103187_Tm	FAD + L-proline <=> FADH2 + 1-pyrroline-5-carboxylate	1	Tomato Mitochondrion	SOLYC02G089620.2; SOLYC02G089630.2	0	Arginine and proline metabolism	0	0	0	0	0	0	0	0	0	1	1	0	1	0	1	0	1	1	1	1	1	1	1	1	1	0	1
MNXR103217_Tpl	ATP + D-ribulose 5-phosphate => D-ribulose 1,5-bisphosphate + ADP	0	Tomato Plastid	SOLYC08G076220.2	0	Carbon fixation in photosynthetic organisms	1	1	1	1	1	1	1	0	0	0	0	0	0	0	0	0	0	1	1	0	0	0	0	0	1	1	0
MNXR103225_Tpl	2-oxoglutarate + O-phospho-L-serine <=> L-glutamate + 3-phosphonooxypyruvate	1	Tomato Plastid	SOLYC02G082830.1; SOLYC04G050420.1; SOLYC04G050430.1	0	Glycine, serine and threonine metabolism	1	1	1	1	1	1	1	1	1	1	1	1	1	1	1	1	1	1	1	1	1	1	1	1	1	1	1
MNXR103226_Tpl	phosphoenolpyruvate + 3-phosphoshikimate <=> phosphate + 5-O-(1-carboxyvinyl)-3-phosphoshikimate	1	Tomato Plastid	SOLYC01G091190.2; SOLYC09G005460.1; SOLYC05G050980.2	0	Phenylalanine, tyrosine and tryptophan biosynthesis	1	1	1	1	1	1	1	1	1	1	1	1	1	1	1	1	1	1	1	1	1	1	1	1	1	1	1
MNXR103260_Tpl	O-phospho-L-serine => L-serine + phosphate	0	Tomato Plastid	SOLYC06G076510.2; SOLYC09G014440.2; SOLYC02G078550.2	0	Glycine, serine and threonine metabolism	1	1	1	1	1	1	1	1	1	1	1	1	1	1	1	1	1	1	1	1	1	1	1	1	1	1	1
MNXR103264_Tc	2 (2E,6E)-farnesyl diphosphate => diphosphate + presqualene diphosphate	0	Tomato Cytosol	SOLYC01G110290.2; SOLYC10G054130.1; SOLYC10G079040.1; SOLYC10G079060.1	0	Carotenoid biosynthesis | Sesquiterpenoid and triterpenoid biosynthesis | Steroid biosynthesis	1	1	1	0	0	0	0	0	0	0	0	0	0	0	0	0	0	0	0	0	0	0	0	0	0	0	0
MNXR103319_Tc	acetyl-CoA + phosphate => CoA + acetyl phosphate	0	Tomato Cytosol	SOLYC03G006860.2; SOLYC06G073190.2; SOLYC02G091490.2	0	Pyruvate metabolism | Taurine and hypotaurine metabolism	0	0	0	0	0	0	0	0	0	1	0	0	0	0	1	0	1	1	1	0	1	1	1	1	0	0	1
MNXR103331_Tc	7,8-dihydroneopterin 3'-triphosphate => 6-pyruvoyl-5,6,7,8-tetrahydropterin + triphosphate	0	Tomato Cytosol		0	Folate biosynthesis	1	1	1	1	1	1	1	1	1	1	0	1	1	1	1	0	0	1	1	1	1	0	0	1	0	1	0
MNXR103334_Tc	putrescine + O2 <=> H2O2 + 4-aminobutanal + NH4(+)	1	Tomato Cytosol	SOLYC09G090490.1; SOLYC09G075940.2; SOLYC09G075930.1; SOLYC08G079430.2; SOLYC03G005160.2	0	Arginine and proline metabolism	1	1	1	1	1	1	1	1	1	1	0	0	0	1	0	0	0	0	0	0	0	0	0	0	0	1	0
MNXR103343_Tc	phosphate + adenosine <=> alpha-D-ribose 1-phosphate + adenine	1	Tomato Cytosol		0	Purine metabolism	1	1	1	1	1	1	1	1	1	1	1	1	1	1	1	1	1	1	1	1	1	1	1	1	1	1	1
MNXR103344_Tc	2-deoxy-alpha-D-ribose 1-phosphate + adenine <=> 2'-deoxyadenosine + phosphate	1	Tomato Cytosol		0	Purine metabolism	1	1	1	1	1	1	1	1	1	1	1	1	1	1	1	1	1	1	1	1	1	1	1	1	1	1	1
MNXR103347_Tc	inosine + phosphate <=> hypoxanthine + alpha-D-ribose 1-phosphate	1	Tomato Cytosol		0	Purine metabolism	1	1	1	1	1	1	1	1	1	1	1	1	1	1	1	1	1	1	1	1	1	1	1	1	1	1	1
MNXR103348_Tc	2'-deoxyinosine + phosphate <=> hypoxanthine + 2-deoxy-alpha-D-ribose 1-phosphate	1	Tomato Cytosol		0	Purine metabolism	1	0	0	1	1	1	1	1	1	1	1	1	0	1	1	1	1	1	1	1	1	1	1	1	1	1	1
MNXR103349_Tc	phosphate + xanthosine => alpha-D-ribose 1-phosphate + xanthine	0	Tomato Cytosol		0	Purine metabolism	1	1	1	1	1	1	1	1	0	0	0	0	0	0	0	0	0	0	0	0	0	0	0	0	0	1	0
MNXR103355_Tc	O2 + pyridoxamine 5'-phosphate <=> H2O2 + NH4(+) + pyridoxal 5'-phosphate	1	Tomato Cytosol	SOLYC03G113770.2; SOLYC03G113780.2; SOLYC05G050530.2; SOLYC06G063290.2	0	Vitamin B6 metabolism	1	1	1	1	1	1	1	0	0	0	1	0	0	0	1	0	0	0	1	1	1	0	0	1	0	1	0
MNXR103357_Tc	pyridoxamine + ATP => ADP + pyridoxamine 5'-phosphate	0	Tomato Cytosol	SOLYC02G091340.2	0	Vitamin B6 metabolism	0	0	0	0	0	0	0	0	0	0	0	0	0	0	0	0	0	0	0	0	0	0	0	0	0	0	0
MNXR103361_Tc	pyridoxal + ATP <=> ADP + pyridoxal 5'-phosphate	1	Tomato Cytosol	SOLYC02G091340.2	0	Vitamin B6 metabolism	1	1	1	1	1	1	1	0	0	0	0	0	0	0	1	0	0	1	0	1	1	0	0	0	0	1	0
MNXR103362_Tc	pyridoxine + ATP => pyridoxine 5'-phosphate(2-) + ADP	0	Tomato Cytosol		0	Vitamin B6 metabolism	0	0	0	0	0	0	0	0	0	0	0	0	0	0	0	0	0	0	0	0	0	0	0	0	0	0	0
MNXR103366_Tc	NADP(+) + pyridoxine <=> NADPH + pyridoxal	1	Tomato Cytosol	SOLYC06G053600.2	0	Vitamin B6 metabolism	1	1	1	1	1	1	1	0	0	0	0	0	0	0	0	0	0	0	0	0	0	0	0	0	0	1	0
MNXR103371_Tc	phosphoenolpyruvate + ADP => pyruvate + ATP	0	Tomato Cytosol	SOLYC10G083720.1; SOLYC11G007690.1; SOLYC09G008840.2; SOLYC04G008740.2; SOLYC06G051930.2; SOLYC08G077180.2; SOLYC09G082970.2; SOLYC01G106780.2; SOLYC01G049650.2; SOLYC03G007810.2	0	Glycolysis / Gluconeogenesis | Purine metabolism | Pyruvate metabolism	0	0	0	1	1	1	0	1	1	1	1	1	1	1	1	1	1	0	0	0	0	1	0	1	0	0	0
MNXR103371_Tpl	phosphoenolpyruvate + ADP => pyruvate + ATP	0	Tomato Plastid	SOLYC10G083720.1; SOLYC11G007690.1; SOLYC09G008840.2; SOLYC04G008740.2; SOLYC06G051930.2; SOLYC08G077180.2; SOLYC09G082970.2; SOLYC01G106780.2; SOLYC01G049650.2; SOLYC03G007810.2	0	Glycolysis / Gluconeogenesis | Purine metabolism | Pyruvate metabolism	0	0	0	0	1	1	1	1	1	1	1	1	1	1	1	1	1	1	1	0	1	0	1	0	0	1	1
MNXR103377_Tc	uridine + phosphate => uracil + alpha-D-ribose 1-phosphate	0	Tomato Cytosol		0	Pyrimidine metabolism	1	0	0	0	1	1	1	1	1	1	0	0	1	1	1	0	1	1	0	0	1	1	0	0	0	0	0
MNXR103379_Tc	pyruvate => acetaldehyde + CO2	0	Tomato Cytosol	SOLYC09G005110.2; SOLYC10G076510.1; SOLYC02G077240.2; SOLYC06G082130.2	0		0	0	0	0	0	0	0	0	1	1	1	1	1	1	1	1	1	1	1	1	1	1	1	0	0	0	1
MNXR103394_Tc	NADPH + a ubiquinone => NADP(+) + a ubiquinol	0	Tomato Cytosol		0		0	0	0	0	0	0	0	0	0	0	0	0	1	0	0	0	0	0	0	0	0	0	0	0	0	0	0
MNXR103394_Tm	a ubiquinone + NADPH => NADP(+) + a ubiquinol	0	Tomato Mitochondrion		0		0	0	1	1	0	0	0	0	0	0	0	0	0	0	0	0	0	0	0	1	0	0	0	1	0	1	0
MNXR103402_Tc	L-threonine + NAD(+) => (2S)-2-amino-3-oxobutanoate + NADH	0	Tomato Cytosol	SOLYC01G006510.2	0	Glycine, serine and threonine metabolism	1	1	1	1	1	1	1	1	1	1	1	1	1	1	0	1	1	1	1	0	0	0	1	1	1	1	0
MNXR103412_Tc	all-trans-retinal + NAD(+) => all-trans-retinoate + NADH	0	Tomato Cytosol	SOLYC04G014670.2	0		0	0	0	0	0	0	0	0	0	0	0	0	0	0	0	0	0	0	0	0	0	0	0	0	0	0	0
MNXR103428_Tpl	D-ribulose 1,5-bisphosphate + O2 => 2-phosphoglycolate + 3-phospho-D-glycerate	0	Tomato Plastid	SOLYC07G021190.1; SOLYC02G077860.1; SOLYC04G039840.1; SOLYC07G017950.2; SOLYC12G062540.1; SOLYC01G007330.2; SOLYC12G062550.1; SOLYC02G085950.2; SOLYC12G062420.1; SOLYC02G063150.2; SOLYC07G021200.1; SOLYC03G034220.2; SOLYC00G203660.1	0	Glyoxylate and dicarboxylate metabolism	1	1	1	1	1	1	1	0	0	0	0	0	0	0	0	0	0	0	0	0	0	0	0	0	1	1	0
MNXR103429_Tc	ATP + riboflavin => ADP + FMN	0	Tomato Cytosol	SOLYC08G007100.2; SOLYC10G054280.1; SOLYC04G008990.2; SOLYC01G100650.2; SOLYC11G009020.1; SOLYC08G081030.1; SOLYC03G111610.2; SOLYC08G077350.2; SOLYC02G079100.2; SOLYC07G053270.2; SOLYC08G013840.2	0	Riboflavin metabolism	0	0	0	0	0	0	0	0	0	0	0	0	0	0	0	0	0	0	0	0	0	0	0	0	0	0	0
MNXR103430_Tc	2 6,7-dimethyl-8-(1-D-ribityl)lumazine => 5-amino-6-(D-ribitylamino)uracil + riboflavin	0	Tomato Cytosol	SOLYC12G096590.1; SOLYC07G054190.2; SOLYC08G015660.2	0	Riboflavin metabolism	0	0	0	0	0	0	0	0	0	0	0	0	0	0	0	0	0	0	0	0	0	0	0	0	0	0	0
MNXR103435_Tpl	D-ribulose 1,5-bisphosphate + CO2 => 2 3-phospho-D-glycerate	0	Tomato Plastid	SOLYC07G021190.1; SOLYC02G077860.1; SOLYC04G039840.1; SOLYC07G017950.2; SOLYC12G062540.1; SOLYC01G007330.2; SOLYC12G062550.1; SOLYC02G085950.2; SOLYC12G062420.1; SOLYC02G063150.2; SOLYC07G021200.1; SOLYC03G034220.2; SOLYC00G203660.1	0	Carbon fixation in photosynthetic organisms	1	1	1	1	1	1	1	0	0	0	0	0	0	0	0	0	0	1	1	0	0	0	0	0	1	1	0
MNXR103439_Tc	all-trans-retinol + NAD(+) <=> NADH + all-trans-retinal	1	Tomato Cytosol	SOLYC08G008060.1; SOLYC10G006900.2; SOLYC02G065060.2; SOLYC09G010150.2; SOLYC03G025390.2; SOLYC02G092060.1; SOLYC12G013710.1; SOLYC03G025400.2; SOLYC03G098460.2; SOLYC12G042640.1; SOLYC06G071610.1; SOLYC03G112540.2	0		1	1	1	1	0	0	0	0	0	0	0	0	0	0	0	0	0	0	0	0	0	0	0	0	0	1	0
MNXR103470_Tc	4-aminobutanal => 1-pyrroline	0	Tomato Cytosol		0		1	1	1	1	1	1	1	1	1	1	0	0	0	1	0	0	0	0	0	0	0	0	0	0	0	1	0
MNXR103519_Tc	N(1)-acetylspermidine + O2 <=> putrescine + H2O2 + 3-acetamidopropanal	1	Tomato Cytosol	SOLYC02G081390.2; SOLYC12G006370.1; SOLYC07G039310.1; SOLYC07G043590.2; SOLYC05G018880.1; SOLYC03G031880.2; SOLYC05G055590.1; SOLYC01G087590.2	0		0	0	0	0	0	0	0	1	1	1	1	1	1	1	0	1	1	1	1	0	0	1	1	1	1	0	1
MNXR103521_Tc	N(1)-acetylspermine + O2 <=> H2O2 + spermidine + 3-acetamidopropanal	1	Tomato Cytosol	SOLYC02G081390.2; SOLYC12G006370.1; SOLYC07G039310.1; SOLYC07G043590.2; SOLYC05G018880.1; SOLYC03G031880.2; SOLYC05G055590.1; SOLYC01G087590.2	0		0	0	0	0	0	0	0	1	1	1	1	1	1	1	0	1	1	1	1	0	0	1	1	1	1	0	1
MNXR104060_Tc	thioredoxin disulfide + dADP <=> thioredoxin + ADP	1	Tomato Cytosol	SOLYC04G012060.2; SOLYC00G127560.1; SOLYC00G127540.1; SOLYC00G127550.1; SOLYC01G080210.2; SOLYC04G051350.2	0	Purine metabolism	1	1	1	1	1	1	1	1	1	1	1	1	1	1	1	1	1	1	1	1	1	1	1	1	1	1	1
MNXR104062_Tc	dGDP + thioredoxin disulfide <=> GDP + thioredoxin	1	Tomato Cytosol	SOLYC04G012060.2; SOLYC00G127560.1; SOLYC00G127540.1; SOLYC00G127550.1; SOLYC01G080210.2; SOLYC04G051350.2	0	Purine metabolism	1	1	1	1	1	1	1	1	1	1	1	1	1	1	1	1	1	1	1	1	1	1	1	1	1	1	1
MNXR104064_Tc	CDP + thioredoxin => thioredoxin disulfide + dCDP	0	Tomato Cytosol	SOLYC04G012060.2; SOLYC00G127560.1; SOLYC00G127540.1; SOLYC00G127550.1; SOLYC01G080210.2; SOLYC04G051350.2	0	Pyrimidine metabolism	1	1	1	1	1	1	1	1	1	1	1	1	1	1	1	1	1	1	1	1	1	1	1	1	1	1	1
MNXR104066_Tc	UDP + thioredoxin => dUDP + thioredoxin disulfide	0	Tomato Cytosol	SOLYC00G127540.1; SOLYC02G094160.1	0	Pyrimidine metabolism	1	1	1	1	1	1	0	1	1	1	1	1	1	1	0	1	0	1	0	0	0	0	1	0	0	1	0
MNXR104083_Tc	D-ribulose 5-phosphate <=> D-xylulose 5-phosphate	1	Tomato Cytosol	SOLYC03G115820.2; SOLYC05G007260.2	0	Carbon fixation in photosynthetic organisms | Pentose and glucuronate interconversions | Pentose phosphate pathway	1	1	1	1	1	1	1	1	1	0	1	0	0	0	0	0	0	0	0	1	0	1	0	0	1	1	0
MNXR104083_Tpl	D-ribulose 5-phosphate <=> D-xylulose 5-phosphate	1	Tomato Plastid	SOLYC03G115820.2; SOLYC05G007260.2	0	Carbon fixation in photosynthetic organisms | Pentose and glucuronate interconversions | Pentose phosphate pathway	1	1	1	1	1	1	1	1	1	1	1	1	1	1	1	1	1	1	1	1	1	1	1	0	1	1	1
MNXR104238_Tc	NADP(+) + L-saccharopine => NADPH + L-lysine + 2-oxoglutarate	0	Tomato Cytosol	SOLYC07G017610.2; SOLYC07G017650.2	0	Lysine degradation	0	0	0	0	0	0	0	0	0	0	0	0	0	0	0	0	0	0	0	0	0	0	0	0	0	0	0
MNXR104240_Tc	sulfate + ATP <=> diphosphate + adenosine 5'-phosphosulfate	1	Tomato Cytosol	SOLYC03G005260.2; SOLYC09G082860.2; SOLYC04G076870.2; SOLYC03G005250.2	0	Monobactam biosynthesis | Purine metabolism | Sulfur metabolism	1	1	1	1	1	0	1	0	0	0	0	0	0	0	1	0	0	1	1	1	1	0	0	1	1	1	1
MNXR104240_Tpl	sulfate + ATP <=> adenosine 5'-phosphosulfate + diphosphate	1	Tomato Plastid	SOLYC03G005260.2; SOLYC09G082860.2; SOLYC04G076870.2; SOLYC03G005250.2	0	Monobactam biosynthesis | Purine metabolism | Sulfur metabolism	1	1	1	1	1	0	1	0	0	0	0	0	0	0	0	0	0	0	1	1	0	0	0	1	1	1	1
MNXR104269_Tc	isochorismate <=> salicylate + pyruvate	1	Tomato Cytosol		0		1	1	1	1	1	1	1	1	1	1	1	1	1	1	1	1	1	1	1	1	1	1	1	1	1	1	1
MNXR104270_Tc	5alpha-cholesta-8,24-dien-3beta-ol + S-adenosyl-L-methionine => 24-methylene-5alpha-cholest-8-en-3beta-ol + S-adenosyl-L-homocysteine	0	Tomato Cytosol	SOLYC01G087560.2; SOLYC05G008680.1; SOLYC01G111830.2; SOLYC10G080150.1	0	Steroid biosynthesis	0	0	0	0	0	0	0	0	0	0	0	0	0	0	0	0	0	0	0	0	0	0	0	0	0	0	0
MNXR104272_Tc	sarcosine + O2 => formaldehyde + H2O2 + glycine	0	Tomato Cytosol	SOLYC08G006430.2	0	Glycine, serine and threonine metabolism	0	0	0	0	0	0	0	0	0	0	0	0	0	0	0	0	0	0	0	0	0	0	0	0	0	0	0
MNXR104275_Tc	L-serine + acetyl-CoA => O-acetyl-L-serine + CoA	0	Tomato Cytosol	SOLYC12G008780.1; SOLYC02G082850.2; SOLYC10G006040.1; SOLYC07G065340.1	0	Cysteine and methionine metabolism | Sulfur metabolism	1	1	1	1	1	1	1	0	0	1	1	1	1	1	1	0	0	1	1	1	1	1	1	0	1	1	1
MNXR104275_Tm	acetyl-CoA + L-serine => CoA + O-acetyl-L-serine	0	Tomato Mitochondrion	SOLYC12G008780.1; SOLYC02G082850.2; SOLYC10G006040.1; SOLYC07G065340.1	0	Cysteine and methionine metabolism | Sulfur metabolism	1	1	1	1	1	1	1	1	1	1	1	1	1	1	1	0	0	1	1	1	1	1	1	0	1	1	1
MNXR104275_Tpl	L-serine + acetyl-CoA => CoA + O-acetyl-L-serine	0	Tomato Plastid	SOLYC12G008780.1; SOLYC02G082850.2; SOLYC10G006040.1; SOLYC07G065340.1	0	Cysteine and methionine metabolism | Sulfur metabolism	1	1	1	1	1	1	1	0	0	1	1	1	1	1	1	0	0	1	1	1	1	1	1	0	1	1	1
MNXR104279_Tpl	sedoheptulose 1,7-bisphosphate => phosphate + D-sedoheptulose 7-phosphate	0	Tomato Plastid	SOLYC05G052600.2	0	Carbon fixation in photosynthetic organisms	1	1	1	1	1	1	1	0	0	0	0	0	0	0	0	0	0	0	0	0	0	0	0	0	0	1	0
MNXR104281_Tc	4-hydroxysphinganine + ATP => 4-hydroxysphinganine 1-phosphate + ADP	0	Tomato Cytosol	SOLYC03G006630.2; SOLYC03G051970.2; SOLYC05G008790.2; SOLYC02G079030.2	0		0	0	0	0	0	0	0	0	0	0	0	0	0	0	0	0	0	0	0	0	0	0	0	0	0	0	0
MNXR104283_Tc	D-sorbitol + NAD(+) <=> NADH + D-fructose	1	Tomato Cytosol	SOLYC06G035680.1; SOLYC01G006510.2	0	Fructose and mannose metabolism	1	1	1	1	1	1	1	1	1	1	1	1	0	0	0	0	0	0	0	0	0	0	0	0	0	1	0
MNXR104300_Tpl	N-succinyl-LL-2,6-diaminopimelate <=> LL-2,6-diaminopimelate + succinate	1	Tomato Plastid		0	Lysine biosynthesis	0	0	0	0	0	0	0	0	0	0	0	0	0	0	0	0	0	0	0	0	0	0	0	0	0	1	0
MNXR104301_Tpl	N-succinyl-LL-2,6-diaminopimelate + 2-oxoglutarate <=> L-glutamate + L-2-succinylamino-6-oxopimelate	1	Tomato Plastid		0	Lysine biosynthesis	0	0	0	1	1	0	0	0	0	0	0	0	1	1	1	0	0	0	1	0	1	0	0	0	0	1	0
MNXR104322_Tc	ATP + hydrogenselenide => AMP + phosphate + selenophosphate	0	Tomato Cytosol		0	Selenocompound metabolism	0	0	0	0	0	0	0	0	0	0	0	0	0	0	0	0	0	0	0	0	0	0	0	0	0	0	0
MNXR104335_Tc	L-serine => ethanolamine + CO2	0	Tomato Cytosol		0		1	1	1	1	1	1	1	1	1	1	1	1	1	1	1	1	1	1	1	1	1	1	1	1	1	1	1
MNXR104338_Tc	D-serine => pyruvate + NH4(+)	0	Tomato Cytosol	SOLYC02G063200.1; SOLYC08G083140.2; SOLYC03G006560.2; SOLYC08G083080.2; SOLYC00G031360.1; SOLYC08G008000.1; SOLYC08G008010.2; SOLYC05G009390.2; SOLYC03G098020.2; SOLYC02G086040.1; SOLYC02G086010.1; SOLYC08G066440.2; SOLYC02G063160.2	0	Glycine, serine and threonine metabolism	1	0	0	0	0	0	1	0	0	0	0	0	0	0	0	0	0	0	0	0	0	0	1	0	1	0	0
MNXR104339_Tc	L-serine => pyruvate + NH4(+)	0	Tomato Cytosol	SOLYC08G008000.1; SOLYC08G008010.2	0	Glycine, serine and threonine metabolism	1	1	1	1	1	1	1	1	1	0	0	0	0	0	0	0	0	0	0	0	0	0	0	0	0	1	0
MNXR104347_Tc	L-serine + hexadecanoyl-CoA => 3-oxosphinganine + CoA + CO2	0	Tomato Cytosol	SOLYC06G030590.1; SOLYC04G024910.1; SOLYC11G019950.1; SOLYC03G098220.2; SOLYC06G072320.2; SOLYC08G066020.1	0	Sphingolipid metabolism	0	0	0	0	0	0	0	0	0	0	0	0	0	0	0	0	0	0	0	0	0	0	0	0	0	0	0
MNXR104348_Tc	L-serine <=> D-serine	1	Tomato Cytosol	SOLYC08G008000.1; SOLYC08G008010.2	0	Glycine, serine and threonine metabolism	1	1	1	1	1	1	1	1	1	0	0	1	0	0	0	0	0	0	0	0	0	0	1	0	1	1	0
MNXR104357_Tc	S-formylglutathionate(1-) => formate + glutathione	0	Tomato Cytosol	SOLYC04G016360.2	0		1	1	1	1	1	1	1	1	1	1	1	1	1	1	0	0	0	0	0	0	0	0	0	0	0	1	0
MNXR104361_Tp	glyoxylate + L-serine => glycine + 3-hydroxypyruvate	0	Tomato Peroxisome	SOLYC12G099930.1	0	Glycine, serine and threonine metabolism | Glyoxylate and dicarboxylate metabolism	1	1	1	1	1	1	1	1	1	1	0	0	0	0	0	0	0	0	0	0	0	0	0	0	0	1	0
MNXR104365_Tc	sphinganine 1-phosphate => hexadecanal + phosphoethanolamine	0	Tomato Cytosol	SOLYC05G015860.2	0	Sphingolipid metabolism	0	0	0	0	0	0	0	0	0	0	0	0	0	0	0	0	0	0	0	0	0	0	0	0	0	0	0
MNXR104368_Tc	N-succinyl-L-glutamic 5-semialdehyde(2-) + NAD(+) => N-(3-carboxylatopropanoyl)-L-glutamate(3-) + NADH	0	Tomato Cytosol	SOLYC06G071000.2	0	Arginine and proline metabolism	0	0	0	0	0	0	0	0	0	0	0	0	0	0	0	0	0	0	0	0	0	0	0	0	0	0	0
MNXR104373_Tc	precorrin-2 + NAD(+) => NADH + sirohydrochlorin	0	Tomato Cytosol	SOLYC01G086650.2	0	Porphyrin and chlorophyll metabolism	0	0	0	0	0	0	0	0	0	0	0	0	0	0	0	0	0	0	0	0	0	0	0	0	0	0	0
MNXR104375_Tc	sirohydrochlorin + Fe(2+) => siroheme	0	Tomato Cytosol	SOLYC02G086560.2; SOLYC01G086650.2	0	Porphyrin and chlorophyll metabolism	0	0	0	0	0	0	0	0	0	0	0	0	0	0	0	0	0	0	0	0	0	0	0	0	0	0	0
MNXR104378_Tc	shikimate + NADP(+) <=> NADPH + 3-dehydroshikimate	1	Tomato Cytosol		0	Phenylalanine, tyrosine and tryptophan biosynthesis	1	1	1	1	1	1	1	1	1	1	1	1	1	1	1	1	1	1	1	0	1	1	1	1	1	1	1
MNXR104378_Tpl	3-dehydroshikimate + NADPH => NADP(+) + shikimate	0	Tomato Plastid	SOLYC06G084460.2; SOLYC10G038080.1; SOLYC01G067750.2; SOLYC00G050030.1	0	Phenylalanine, tyrosine and tryptophan biosynthesis	1	1	1	1	1	1	1	1	1	1	1	1	1	1	1	1	1	1	1	1	1	1	1	1	1	1	1
MNXR104379_Tpl	shikimate + ATP <=> 3-phosphoshikimate + ADP	1	Tomato Plastid	SOLYC02G094420.2; SOLYC04G051860.2	0	Phenylalanine, tyrosine and tryptophan biosynthesis	1	1	1	1	1	1	1	1	1	1	1	1	1	1	1	1	1	1	1	1	1	1	1	1	1	1	1
MNXR104380_Tpl	L-cysteine + O-succinyl-L-homoserine => succinate + L-cystathionine	0	Tomato Plastid	SOLYC02G067180.2	0	Cysteine and methionine metabolism	0	0	0	0	0	0	0	0	0	0	0	0	0	0	0	0	0	0	0	0	0	0	0	0	0	0	0
MNXR104382_Tc	hydrogen sulfide + O-succinyl-L-homoserine <=> homocysteine zwitterion + succinate	1	Tomato Cytosol	SOLYC08G008580.2	0	Cysteine and methionine metabolism | Sulfur metabolism	1	1	1	1	1	1	1	1	1	0	0	0	1	0	1	0	1	0	1	0	0	0	1	1	0	1	0
MNXR104477_Tc	N(2)-succinyl-L-ornithinate(1-) + 2-oxoglutarate <=> N-succinyl-L-glutamic 5-semialdehyde(2-) + L-glutamate	1	Tomato Cytosol	SOLYC08G048450.2	0	Arginine and proline metabolism	0	0	0	0	0	0	0	0	0	1	1	0	1	1	1	1	1	1	1	0	1	1	1	1	0	0	1
MNXR104498_Tc	2 superoxide => H2O2 + O2	0	Tomato Cytosol	SOLYC01G067740.2; SOLYC06G049080.2; SOLYC01G102380.2; SOLYC11G066390.1; SOLYC06G048420.1; SOLYC02G021140.2; SOLYC06G048410.2; SOLYC03G062890.2; SOLYC08G079830.2; SOLYC02G082590.2; SOLYC03G095180.2	0		0	0	0	0	0	0	0	0	0	0	0	0	0	0	0	0	0	0	0	0	0	0	0	0	0	0	0
MNXR104498_Tm	2 superoxide => O2 + H2O2	0	Tomato Mitochondrion	SOLYC01G067740.2; SOLYC06G049080.2; SOLYC01G102380.2; SOLYC11G066390.1; SOLYC06G048420.1; SOLYC02G021140.2; SOLYC06G048410.2; SOLYC03G062890.2; SOLYC08G079830.2; SOLYC02G082590.2; SOLYC03G095180.2	0		0	0	0	0	0	0	0	0	0	0	0	0	0	0	0	0	0	0	0	0	0	0	0	0	0	0	0
MNXR104498_Tp	2 superoxide => H2O2 + O2	0	Tomato Peroxisome	SOLYC01G067740.2; SOLYC06G049080.2; SOLYC01G102380.2; SOLYC11G066390.1; SOLYC06G048420.1; SOLYC02G021140.2; SOLYC06G048410.2; SOLYC03G062890.2; SOLYC08G079830.2; SOLYC02G082590.2; SOLYC03G095180.2	0		0	0	0	0	0	0	0	0	0	0	0	0	0	0	0	0	0	0	0	0	0	0	0	0	0	0	0
MNXR104498_Tpl	2 superoxide => O2 + H2O2	0	Tomato Plastid	SOLYC01G067740.2; SOLYC06G049080.2; SOLYC01G102380.2; SOLYC11G066390.1; SOLYC06G048420.1; SOLYC02G021140.2; SOLYC06G048410.2; SOLYC03G062890.2; SOLYC08G079830.2; SOLYC02G082590.2; SOLYC03G095180.2	0		0	0	0	0	0	0	0	0	0	0	0	0	0	0	0	0	0	0	0	0	0	0	0	0	0	0	0
MNXR104499_Tc	sucrose 6(F)-phosphate => sucrose + phosphate	0	Tomato Cytosol	SOLYC10G081660.1; SOLYC01G006740.2	0	Starch and sucrose metabolism	1	1	1	1	1	1	1	1	1	0	1	1	1	1	0	1	0	0	0	0	0	0	0	1	0	1	0
MNXR104503_Tc	beta-D-fructose 6-phosphate + UDP-D-glucose => UDP + sucrose 6(F)-phosphate	0	Tomato Cytosol	SOLYC08G042000.2; SOLYC11G045110.1; SOLYC07G007790.2; SOLYC09G092130.2	0		1	1	1	1	1	1	1	1	1	0	1	1	1	1	0	1	0	0	0	0	0	0	0	1	0	1	0
MNXR104504_Tc	L-serine + pyruvate <=> 3-hydroxypyruvate + L-alanine	1	Tomato Cytosol	SOLYC12G099930.1	0	Glycine, serine and threonine metabolism	1	1	0	1	1	1	1	1	1	0	0	1	0	0	0	0	0	0	0	0	0	0	0	0	0	1	0
MNXR104506_Tc	sulfite + UDP-D-glucose => UDP-alpha-D-6-sulfoquinovose	0	Tomato Cytosol	SOLYC08G063080.2	0	Amino sugar and nucleotide sugar metabolism | Glycerolipid metabolism	1	1	1	1	1	1	1	0	0	0	1	0	0	0	0	0	0	0	0	0	0	0	0	0	0	1	0
MNXR104539_Tc	NADH + presqualene diphosphate <=> squalene + diphosphate + NAD(+)	1	Tomato Cytosol		0	Sesquiterpenoid and triterpenoid biosynthesis | Steroid biosynthesis	1	1	1	1	1	1	1	1	1	1	1	1	1	1	1	1	1	1	1	1	1	1	1	1	1	1	1
MNXR104539.2_Tc	NADPH + presqualene diphosphate <=> NADP(+) + squalene + diphosphate	1	Tomato Cytosol		0		1	1	1	1	1	1	1	1	1	1	1	1	1	1	1	1	1	1	1	1	1	1	1	1	1	1	1
MNXR104540_Tm	succinate semialdehyde + NAD(+) => succinate + NADH	0	Tomato Mitochondrion	SOLYC09G090700.1	0	Alanine, aspartate and glutamate metabolism | Butanoate metabolism | Tyrosine metabolism	1	1	1	0	0	0	1	1	1	0	1	0	0	0	0	0	0	0	0	0	0	0	0	1	0	0	0
MNXR104541_Tc	NADP(+) + succinate semialdehyde => NADPH + succinate	0	Tomato Cytosol		0	Alanine, aspartate and glutamate metabolism | Butanoate metabolism | Tyrosine metabolism	0	0	0	0	0	0	0	0	0	0	0	0	0	0	0	0	0	0	0	0	0	0	0	0	0	0	0
MNXR104605_Tc	3beta-sulfooxy-androst-5-en-17-one => sulfate + 3beta-hydroxyandrost-5-en-17-one	0	Tomato Cytosol	SOLYC07G053540.1; SOLYC11G069250.1; SOLYC07G048090.1; SOLYC06G075220.1; SOLYC07G053530.1; SOLYC09G007660.1	0		0	0	0	0	0	0	0	0	0	0	0	0	0	0	0	0	0	0	0	0	0	0	0	0	0	0	0
MNXR104617_Tm	succinyl-CoA => CoA + succinate	0	Tomato Mitochondrion	SOLYC01G094530.2; SOLYC06G076680.2; SOLYC06G076690.2; SOLYC01G094550.2	0		0	0	0	0	0	0	0	0	1	1	0	0	0	0	1	1	1	1	1	1	1	1	1	1	1	0	1
MNXR104635_Tm	phosphate + succinyl-CoA + ADP => CoA + succinate + ATP	0	Tomato Mitochondrion	SOLYC01G007910.2; SOLYC06G083790.2; SOLYC02G005350.2	0	Citrate cycle (TCA cycle) | Propanoate metabolism	0	0	0	0	0	0	0	0	0	0	0	0	0	0	1	1	1	1	1	1	1	1	0	1	1	0	1
MNXR104637_Tm	phosphate + succinyl-CoA + GDP => CoA + GTP + succinate	0	Tomato Mitochondrion		0	Citrate cycle (TCA cycle) | Propanoate metabolism	0	0	0	1	0	0	0	1	1	0	0	0	0	0	0	0	0	0	0	0	0	0	0	0	0	1	0
MNXR104649_Tp	sulfite + O2 <=> sulfate + H2O2	1	Tomato Peroxisome	SOLYC02G094120.2	0	Sulfur metabolism	1	1	1	1	1	1	1	1	1	1	1	1	1	1	0	1	1	0	0	1	1	1	1	1	1	1	1
MNXR104650_Tc	3 NADPH + sulfite => hydrogen sulfide + 3 NADP(+)	0	Tomato Cytosol		0	Sulfur metabolism	1	1	1	1	1	1	1	1	1	1	1	1	1	1	0	1	1	0	0	1	1	1	1	1	1	1	1
MNXR104653_Tpl	sulfite + 6 reduced ferredoxin => hydrogen sulfide + 6 oxidized ferredoxin	0	Tomato Plastid	SOLYC11G065620.1	0	Sulfur metabolism	1	1	1	0	0	0	1	0	0	0	0	0	0	0	1	0	0	1	1	0	0	0	0	0	0	0	0
MNXR104714_Tpl	L-threonine <=> 2-oxobutanoate + NH4(+)	1	Tomato Plastid	SOLYC09G008670.2; SOLYC10G083540.1; SOLYC10G086160.1; SOLYC10G083760.1	0	Glycine, serine and threonine metabolism | Valine, leucine and isoleucine biosynthesis	1	1	1	1	1	1	1	1	0	0	1	1	0	0	0	0	0	1	1	1	0	0	1	1	0	1	0
MNXR104715_Tpl	D-glyceraldehyde 3-phosphate + D-sedoheptulose 7-phosphate <=> beta-D-fructose 6-phosphate + D-erythrose 4-phosphate	1	Tomato Plastid	SOLYC00G006800.2; SOLYC08G079070.2	0	Pentose phosphate pathway	0	0	0	0	0	0	0	0	0	0	1	1	0	0	0	1	1	1	1	1	1	1	1	1	1	0	1
MNXR104747_Tc	2-methyl-6-phytyl-1,4-benzene-1,4-diol <=> delta-tocopherol	1	Tomato Cytosol	SOLYC08G068570.2	0	Ubiquinone and other terpenoid-quinone biosynthesis	1	1	1	1	1	1	1	1	0	0	1	1	0	0	0	0	0	0	0	0	0	0	0	0	0	1	0
MNXR104748_Tc	2,3-dimethyl-6-phytylbenzene-1,4-diol <=> gamma-tocopherol	1	Tomato Cytosol	SOLYC08G068570.2	0	Ubiquinone and other terpenoid-quinone biosynthesis	1	1	1	1	1	1	1	1	0	0	1	1	0	0	0	0	0	0	0	0	0	0	0	0	0	1	0
MNXR104759_Tc	dTDP-4-dehydro-6-deoxy-alpha-D-glucose <=> dTDP-4-dehydro-beta-L-rhamnose	1	Tomato Cytosol	SOLYC07G044840.2	0		1	1	1	1	1	1	1	1	1	0	1	1	0	0	0	0	0	0	0	0	0	0	0	0	1	1	0
MNXR104760_Tc	NADP(+) + dTDP-beta-L-rhamnose => NADPH + dTDP-4-dehydro-beta-L-rhamnose	0	Tomato Cytosol	SOLYC08G080140.2; SOLYC01G094190.2	0		0	0	0	0	0	0	0	0	0	0	0	0	0	0	0	0	0	0	0	0	0	0	0	0	0	0	0
MNXR104761_Tc	dTDP-alpha-D-glucose => dTDP-4-dehydro-6-deoxy-alpha-D-glucose	0	Tomato Cytosol	SOLYC10G007480.2; SOLYC08G069110.2	0		0	0	0	0	0	0	0	0	0	0	0	1	1	1	1	1	1	1	0	0	1	1	1	0	1	0	1
MNXR104762_Tc	lipid A disaccharide + ATP => ADP + lipid IVA	0	Tomato Cytosol	SOLYC07G064710.2	0		0	0	0	0	0	0	0	0	0	0	0	0	0	0	0	0	0	0	0	0	0	0	0	0	0	0	0
MNXR104766_Tc	NADPH + thioredoxin disulfide => NADP(+) + thioredoxin	0	Tomato Cytosol	SOLYC03G032000.2; SOLYC02G082250.2; SOLYC05G005470.2; SOLYC10G080080.1; SOLYC04G016010.2; SOLYC04G081900.2; SOLYC05G005460.2	0	Pyrimidine metabolism	1	1	1	0	0	0	0	0	0	1	1	0	1	1	1	1	1	1	1	1	1	1	1	1	1	0	1
MNXR104766_Tm	NADPH + thioredoxin disulfide => NADP(+) + thioredoxin	0	Tomato Mitochondrion	SOLYC03G032000.2; SOLYC02G082250.2; SOLYC05G005470.2; SOLYC10G080080.1; SOLYC04G016010.2; SOLYC04G081900.2; SOLYC05G005460.2	0	Pyrimidine metabolism	0	0	0	0	0	0	0	0	0	0	0	0	0	0	0	0	0	0	0	0	0	0	0	0	0	0	0
MNXR104766_Tpl	thioredoxin disulfide + NADPH => NADP(+) + thioredoxin	0	Tomato Plastid	SOLYC03G032000.2; SOLYC02G082250.2; SOLYC05G005470.2; SOLYC10G080080.1; SOLYC04G016010.2; SOLYC04G081900.2; SOLYC05G005460.2	0	Pyrimidine metabolism	0	0	0	0	0	0	0	0	0	0	0	0	0	0	0	0	0	0	0	0	0	0	0	0	0	0	0
MNXR104806_Tpl	succinyl-CoA + (S)-2,3,4,5-tetrahydrodipicolinate <=> CoA + L-2-succinylamino-6-oxopimelate	1	Tomato Plastid		0	Lysine biosynthesis	0	0	0	0	0	0	0	0	0	0	0	0	0	0	0	0	1	0	0	0	0	0	0	1	1	1	0
MNXR104815_Tc	thioredoxin + H2O2 => thioredoxin disulfide	0	Tomato Cytosol	SOLYC07G020860.2; SOLYC09G005640.2; SOLYC04G055010.2; SOLYC03G096040.2; SOLYC07G042440.2	0		1	0	1	0	0	1	1	1	1	1	1	1	0	0	0	0	0	1	1	0	0	0	0	1	1	0	0
MNXR104833_Tc	L-threonine <=> acetaldehyde + glycine	1	Tomato Cytosol	SOLYC04G009960.2	0	Glycine, serine and threonine metabolism	1	1	1	0	0	1	1	1	0	1	0	0	1	0	1	0	1	1	1	0	0	0	0	1	1	0	0
MNXR104834_Tc	L-allo-threonine <=> acetaldehyde + glycine	1	Tomato Cytosol	SOLYC04G009960.2	0	Glycine, serine and threonine metabolism	1	1	1	0	0	0	1	1	0	1	0	0	0	0	0	0	0	1	1	0	0	0	0	1	1	0	0
MNXR104846_Tpl	O-phosphonato-L-homoserine(2-) <=> L-threonine + phosphate	1	Tomato Plastid	SOLYC06G062840.2; SOLYC03G121910.1	0	Glycine, serine and threonine metabolism	1	1	1	1	1	1	1	1	1	1	1	0	1	1	1	1	1	1	1	1	1	1	1	1	1	1	1
MNXR104869_Tpl	D-xylulose 5-phosphate + D-erythrose 4-phosphate <=> D-glyceraldehyde 3-phosphate + beta-D-fructose 6-phosphate	1	Tomato Plastid	SOLYC05G050970.2; SOLYC10G018300.1; SOLYC08G016750.2; SOLYC04G008590.2; SOLYC01G018020.1	0	Pentose phosphate pathway	1	1	1	1	1	1	1	1	1	1	1	1	1	1	1	1	1	1	1	1	1	1	1	1	1	1	1
MNXR104885_Tc	thymidine + ATP => ADP + dTMP	0	Tomato Cytosol	SOLYC11G012480.1; SOLYC11G065760.1	0	Pyrimidine metabolism	0	0	0	0	0	0	0	0	0	0	0	0	0	0	0	0	0	0	0	0	0	0	0	0	0	0	0
MNXR104887_Tc	thymidine + phosphate <=> 2-deoxy-alpha-D-ribose 1-phosphate + thymine	1	Tomato Cytosol		0	Pyrimidine metabolism	0	0	0	0	0	0	0	0	0	0	0	0	0	0	0	0	0	0	0	0	0	0	0	0	0	1	1
MNXR104911_Tc	delta-tocopherol + S-adenosyl-L-methionine => beta-tocopherol + S-adenosyl-L-homocysteine	0	Tomato Cytosol	SOLYC08G076360.2	0	Ubiquinone and other terpenoid-quinone biosynthesis	0	0	0	0	0	0	0	0	0	0	0	0	0	0	0	0	0	0	0	0	0	0	0	0	0	0	0
MNXR104912_Tc	gamma-tocopherol + S-adenosyl-L-methionine => (+)-alpha-tocopherol + S-adenosyl-L-homocysteine	0	Tomato Cytosol	SOLYC08G076360.2	0	Ubiquinone and other terpenoid-quinone biosynthesis	0	0	0	0	0	0	0	0	0	0	0	0	0	0	0	0	0	0	0	0	0	0	0	0	0	0	0
MNXR104918_Tc	D-glyceraldehyde 3-phosphate <=> dihydroxyacetone phosphate	1	Tomato Cytosol	SOLYC10G054870.1; SOLYC04G011510.2; SOLYC01G111120.2; SOLYC06G005490.2	0	Carbon fixation in photosynthetic organisms | Fructose and mannose metabolism | Glycolysis / Gluconeogenesis | Inositol phosphate metabolism	1	1	1	1	1	1	1	1	1	1	1	0	1	0	0	1	0	0	0	1	0	0	1	0	0	1	0
MNXR104918_Tpl	D-glyceraldehyde 3-phosphate <=> dihydroxyacetone phosphate	1	Tomato Plastid	SOLYC10G054870.1; SOLYC04G011510.2; SOLYC01G111120.2; SOLYC06G005490.2	0	Carbon fixation in photosynthetic organisms | Fructose and mannose metabolism | Glycolysis / Gluconeogenesis | Inositol phosphate metabolism	1	1	1	1	1	1	1	1	1	0	1	1	0	1	1	0	1	1	1	0	1	1	0	1	1	1	1
MNXR104926_Tc	alpha,alpha-trehalose 6-phosphate => alpha,alpha-trehalose + phosphate	0	Tomato Cytosol	SOLYC08G076650.2; SOLYC07G055300.2; SOLYC10G007950.2; SOLYC03G007290.2; SOLYC04G082550.1; SOLYC04G025940.2; SOLYC06G060600.1; SOLYC03G083960.2; SOLYC08G066180.2; SOLYC05G005750.2; SOLYC04G054930.2; SOLYC06G011570.2; SOLYC05G051880.2; SOLYC01G005210.2; SOLYC08G079060.2; SOLYC04G072920.2; SOLYC07G006500.2; SOLYC02G072150.2	0	Starch and sucrose metabolism	0	0	0	0	0	0	0	0	0	0	1	0	1	0	1	0	1	1	1	1	1	1	1	1	1	0	1
MNXR104927_Tc	UDP-D-glucose + beta-D-glucose 6-phosphate => UDP + alpha,alpha-trehalose 6-phosphate	0	Tomato Cytosol	SOLYC08G076650.2; SOLYC07G055300.2; SOLYC10G007950.2; SOLYC04G025940.2; SOLYC06G060600.1; SOLYC02G071590.1; SOLYC05G005750.2; SOLYC07G062140.2; SOLYC04G054930.2; SOLYC05G051880.2; SOLYC10G046770.1; SOLYC01G005210.2; SOLYC08G079060.2; SOLYC07G006500.2; SOLYC02G072150.2	0		0	0	0	0	0	0	0	0	0	0	0	0	1	0	1	0	1	1	1	1	1	1	1	1	1	0	1
MNXR104946_Tpl	L-serine + indole => L-tryptophan	0	Tomato Plastid	SOLYC10G005320.2; SOLYC10G006400.2; SOLYC12G096190.1; SOLYC10G018380.1; SOLYC05G046350.1; SOLYC10G018390.1; SOLYC01G098550.2; SOLYC07G064280.2	0	Phenylalanine, tyrosine and tryptophan biosynthesis	1	1	1	1	1	1	1	1	1	1	1	1	1	1	1	1	1	1	1	1	1	1	1	1	1	1	1
MNXR104947_Tc	L-tryptophan + 2-oxoglutarate <=> L-glutamate + indole-3-pyruvate	1	Tomato Cytosol	SOLYC01G017610.1; SOLYC06G071640.2; SOLYC03G112460.2; SOLYC05G031600.1	0	Tryptophan metabolism	1	0	0	0	0	1	0	1	1	1	1	1	1	1	0	1	0	0	0	0	0	0	0	0	0	0	0
MNXR104952_Tc	O2 + tryptamine => indole-3-acetaldehyde + H2O2 + NH4(+)	0	Tomato Cytosol	SOLYC09G090490.1; SOLYC09G075940.2; SOLYC02G081390.2; SOLYC12G006370.1; SOLYC07G063450.1; SOLYC10G017990.1; SOLYC07G043590.2; SOLYC03G031880.2; SOLYC09G075930.1; SOLYC08G014330.2; SOLYC08G079430.2; SOLYC05G013440.2; SOLYC02G033080.1; SOLYC06G071700.1; SOLYC03G005160.2	0	Tryptophan metabolism	1	0	1	0	0	0	0	1	0	0	0	0	0	0	0	0	0	0	0	0	0	0	0	1	0	0	0
MNXR104990_Tc	L-tyrosine => tyramine + CO2	0	Tomato Cytosol	SOLYC07G054280.1; SOLYC03G045020.2; SOLYC09G064430.2; SOLYC03G045010.1; SOLYC03G044120.1; SOLYC07G054860.1	0	Isoquinoline alkaloid biosynthesis | Tyrosine metabolism	1	1	1	1	1	1	1	1	0	0	0	1	1	0	1	0	1	1	1	1	1	1	1	1	1	1	1
MNXR105000_Tpl	L-glutamate + 3-(4-hydroxyphenyl)pyruvate <=> L-tyrosine + 2-oxoglutarate	1	Tomato Plastid	SOLYC01G017610.1; SOLYC03G007070.2; SOLYC05G031600.1; SOLYC12G088000.1; SOLYC07G053710.2; SOLYC10G007110.2; SOLYC10G008200.2; SOLYC08G079750.2; SOLYC12G096240.1	0	Isoquinoline alkaloid biosynthesis | Phenylalanine, tyrosine and tryptophan biosynthesis | Tyrosine metabolism | Ubiquinone and other terpenoid-quinone biosynthesis	1	1	1	1	0	1	1	0	0	0	0	1	0	0	0	0	0	0	0	0	0	0	0	0	0	1	0
MNXR105032_Tc	UDP-N-acetyl-alpha-D-glucosamine + phosphoenolpyruvate => phosphate + UDP-N-acetyl-3-O-(1-carboxyvinyl)-alpha-D-glucosamine	0	Tomato Cytosol	SOLYC12G009810.1; SOLYC11G017030.1; SOLYC07G062550.2; SOLYC08G044350.1; SOLYC11G017020.1	0	Amino sugar and nucleotide sugar metabolism	0	0	0	0	0	0	0	0	0	0	0	0	0	0	0	0	0	0	0	0	0	0	0	0	0	0	0
MNXR105036_Tc	UDP-N-acetyl-alpha-D-glucosamine + Mur2Ac(oyl-L-Ala-gamma-D-Glu-L-Lys-D-Ala-D-Ala)-diphospho-di-trans,octa-cis-undecaprenol => UDP + beta-D-GlcNAc-(1->4)-Mur2Ac(oyl-L-Ala-gamma-D-Glu-L-Lys-D-Ala-D-Ala)-diphospho-di-trans,octa-cis-undecaprenol	0	Tomato Cytosol	SOLYC03G118860.2	0		0	0	0	0	0	0	0	0	0	0	0	0	0	0	0	0	0	0	0	0	0	0	0	0	0	0	0
MNXR105038_Tc	UDP-N-acetyl-alpha-D-muramoyl-L-alanine + ATP + D-glutamate => UDP-N-acetyl-alpha-D-muramoyl-L-alanyl-D-glutamate + ADP + phosphate	0	Tomato Cytosol	SOLYC08G081170.2; SOLYC05G012800.1	0		0	0	0	0	0	0	0	0	0	0	0	0	0	0	0	0	0	0	0	0	0	0	0	0	0	0	0
MNXR105039_Tc	UDP-N-acetyl-alpha-D-muramate + L-alanine + ATP => ADP + UDP-N-acetyl-alpha-D-muramoyl-L-alanine + phosphate	0	Tomato Cytosol	SOLYC03G007970.1	0		0	0	0	0	0	0	0	0	0	0	0	0	0	0	0	0	0	0	0	0	0	0	0	0	0	0	0
MNXR105041_Tc	NADP(+) + UDP-N-acetyl-alpha-D-muramate => NADPH + UDP-N-acetyl-3-O-(1-carboxyvinyl)-alpha-D-glucosamine	0	Tomato Cytosol	SOLYC02G063190.2; SOLYC02G063180.2	0	Amino sugar and nucleotide sugar metabolism	0	0	0	0	0	0	0	0	0	0	0	0	0	0	0	0	0	0	0	0	0	0	0	0	0	0	0
MNXR105043_Tc	isopentenyl diphosphate + all-trans-decaprenyl diphosphate <=> diphosphate + all-trans-undecaprenyl diphosphate	1	Tomato Cytosol	SOLYC08G023470.2	0		0	0	0	0	0	0	0	1	1	1	1	1	0	1	1	1	1	1	0	0	1	1	1	0	0	0	1
MNXR105057_Tc	UDP-D-glucose <=> UDP-alpha-D-galactose	1	Tomato Cytosol	SOLYC08G080570.2; SOLYC08G082440.2; SOLYC12G055930.1	0	Amino sugar and nucleotide sugar metabolism | Galactose metabolism	1	0	0	0	0	0	1	1	1	1	1	1	1	1	1	1	1	1	1	1	0	1	1	1	0	0	1
MNXR105063_Tc	UDP-D-glucose + 2 NAD(+) => UDP-alpha-D-glucuronate + 2 NADH	0	Tomato Cytosol	SOLYC02G088690.2; SOLYC12G094500.1; SOLYC04G074530.2; SOLYC03G044200.2; SOLYC04G082180.2; SOLYC08G083280.2; SOLYC06G069550.1; SOLYC04G064710.2; SOLYC11G071290.1; SOLYC02G067080.2; SOLYC06G072160.2; SOLYC02G088680.1; SOLYC04G074540.2; SOLYC03G065350.1; SOLYC06G059740.2; SOLYC03G115380.1; SOLYC04G082170.2	0	Amino sugar and nucleotide sugar metabolism | Ascorbate and aldarate metabolism | Pentose and glucuronate interconversions | Starch and sucrose metabolism	1	1	1	1	0	0	0	1	1	1	0	1	0	1	1	1	1	1	1	1	1	1	1	1	1	1	1
MNXR105068_Tc	UDP-alpha-D-glucuronate => UDP-alpha-D-xylose + CO2	0	Tomato Cytosol	SOLYC08G079440.1; SOLYC05G054590.2; SOLYC04G011400.2; SOLYC09G082990.2; SOLYC05G053790.1; SOLYC06G074670.2; SOLYC01G009420.2; SOLYC11G066150.1; SOLYC01G066700.2; SOLYC11G066720.1; SOLYC09G075120.2; SOLYC09G005810.2; SOLYC10G085920.1; SOLYC05G050990.1; SOLYC09G005530.2; SOLYC12G099480.1; SOLYC10G018260.1; SOLYC09G005470.2; SOLYC07G006220.1; SOLYC02G069580.2; SOLYC09G075110.1; SOLYC03G083550.1	0	Amino sugar and nucleotide sugar metabolism | Starch and sucrose metabolism	1	1	1	1	1	1	1	1	1	1	1	1	1	1	1	1	1	1	1	1	1	1	1	1	1	1	1
MNXR105084_Tc	UDP-alpha-D-glucuronate <=> UDP-alpha-D-galacturonate	1	Tomato Cytosol	SOLYC08G079440.1; SOLYC01G091200.2; SOLYC05G053790.1; SOLYC09G092330.1; SOLYC12G010540.1; SOLYC05G050990.1; SOLYC10G018260.1; SOLYC07G006220.1; SOLYC03G083550.1; SOLYC12G098480.1	0	Amino sugar and nucleotide sugar metabolism | Starch and sucrose metabolism	1	1	0	0	0	0	0	0	0	0	0	0	0	0	0	0	1	1	1	1	1	1	1	1	1	0	1
MNXR105090_Tc	UDP-D-glucose + alpha-D-galactose 1-phosphate <=> UDP-alpha-D-galactose + D-glucopyranose 1-phosphate(2-)	1	Tomato Cytosol	SOLYC10G050850.1	0	Amino sugar and nucleotide sugar metabolism | Galactose metabolism	1	1	1	1	1	1	1	1	1	1	1	1	1	1	1	1	1	1	0	1	0	1	1	0	0	1	1
MNXR105091_Tc	(S)-ureidoglycolate => glyoxylate + 2 NH4(+) + CO2	0	Tomato Cytosol	SOLYC09G083410.2	0	Purine metabolism	1	1	0	1	1	1	1	1	1	0	0	1	0	0	0	0	0	0	0	0	0	0	0	0	0	1	0
MNXR105139_Tpl	preuroporphyrinogen(8-) <=> uroporphyrinogen III	1	Tomato Plastid	SOLYC02G068350.1; SOLYC04G079320.2	0	Porphyrin and chlorophyll metabolism	1	1	1	1	1	1	1	1	1	1	1	1	1	1	1	1	1	1	1	1	1	1	1	1	1	1	1
MNXR105140_Tpl	uroporphyrinogen III => 4 CO2 + coproporphyrinogen III	0	Tomato Plastid	SOLYC10G007320.2; SOLYC06G048730.2	0	Porphyrin and chlorophyll metabolism	1	1	1	1	1	1	1	1	1	1	1	1	1	1	1	1	1	1	1	1	1	1	1	1	1	1	1
MNXR105142_Tc	diphosphate + UMP => uracil + 5-phospho-alpha-D-ribose 1-diphosphate	0	Tomato Cytosol	SOLYC07G065890.2; SOLYC02G067880.1; SOLYC06G065580.2; SOLYC03G063860.1; SOLYC04G005140.2; SOLYC10G005880.2; SOLYC09G011300.2; SOLYC04G005150.2; SOLYC03G114580.2; SOLYC05G010340.2	0	Pyrimidine metabolism	0	1	1	1	0	0	0	0	0	0	1	1	0	0	0	1	1	1	1	1	1	1	0	1	1	1	1
MNXR105144_Tp	urate + O2 <=> H2O2 + 5-hydroxyisourate	1	Tomato Peroxisome	SOLYC11G006550.1	0	Purine metabolism	0	1	1	1	1	1	1	1	1	1	1	1	1	1	0	1	1	0	0	1	1	1	1	1	1	1	1
MNXR105153_Tc	urea => 2 NH4(+) + CO2	0	Tomato Cytosol	SOLYC05G014970.2	0	Arginine biosynthesis | Purine metabolism	1	1	1	1	1	1	1	1	1	1	1	1	0	0	0	0	0	0	0	0	0	0	0	0	1	1	0
MNXR105162_Tc	uridine + ATP => ADP + UMP	0	Tomato Cytosol	SOLYC07G065890.2; SOLYC02G067880.1; SOLYC06G065580.2; SOLYC04G005140.2; SOLYC05G007990.2; SOLYC10G005880.2; SOLYC04G005150.2; SOLYC09G065860.2; SOLYC03G114580.2; SOLYC05G010340.2	0	Pyrimidine metabolism	0	0	0	0	0	0	0	0	0	0	1	1	0	0	0	0	1	1	1	1	1	1	0	0	0	0	1
MNXR105163_Tc	uridine + GTP => GDP + UMP	0	Tomato Cytosol	SOLYC07G065890.2; SOLYC02G067880.1; SOLYC06G065580.2; SOLYC04G005140.2; SOLYC05G007990.2; SOLYC10G005880.2; SOLYC04G005150.2; SOLYC09G065860.2; SOLYC03G114580.2; SOLYC05G010340.2	0	Pyrimidine metabolism	0	0	0	0	0	0	0	0	0	0	1	1	0	0	0	0	1	1	0	1	1	1	0	0	0	0	1
MNXR105199_Tpl	L-ascorbate + all-trans-violaxanthin => all-trans-antheraxanthin + L-dehydroascorbate	0	Tomato Plastid	SOLYC04G050930.2	0	Carotenoid biosynthesis	1	1	1	1	0	0	1	0	0	0	0	0	0	0	0	0	0	0	0	0	0	0	0	0	0	1	0
MNXR105224_Tc	L-ribulose 5-phosphate <=> L-xylulose 5-phosphate	1	Tomato Cytosol	SOLYC03G025990.1	0	Ascorbate and aldarate metabolism | Pentose and glucuronate interconversions	1	1	1	1	1	0	1	0	0	0	0	0	0	0	0	0	0	0	0	0	0	0	0	1	0	1	0
MNXR105225_Tc	xanthine + NAD(+) <=> urate + NADH	1	Tomato Cytosol	SOLYC11G065920.1; SOLYC11G065930.1	0	Purine metabolism	0	0	0	0	0	0	0	1	1	1	1	1	1	1	1	1	1	1	1	1	1	1	1	1	1	0	1
MNXR105228_Tc	xanthine + O2 => urate + H2O2	0	Tomato Cytosol	SOLYC11G065920.1; SOLYC11G065930.1	0	Purine metabolism	0	0	0	0	0	0	0	1	1	1	1	1	1	1	1	1	1	1	1	1	1	1	1	1	0	0	1
MNXR105245_Tc	xanthosine => beta-L-ribose + xanthine	0	Tomato Cytosol	SOLYC01G080560.1; SOLYC09G009690.2; SOLYC10G083430.1; SOLYC10G083420.1; SOLYC05G020040.1; SOLYC12G018990.1	0	Purine metabolism	0	0	0	0	0	0	0	0	0	0	0	0	0	0	0	0	1	1	1	0	1	1	1	1	1	0	1
MNXR105253_Tc	alpha-D-xylose <=> D-xylulose	1	Tomato Cytosol	SOLYC07G006650.2	0	Pentose and glucuronate interconversions	0	0	0	0	0	0	0	0	0	0	0	0	1	0	0	0	0	1	1	0	0	1	1	1	1	0	1
MNXR105254_Tc	beta-D-glucose <=> D-fructose	1	Tomato Cytosol	SOLYC07G006650.2	0		0	0	0	0	0	0	0	0	0	1	0	0	1	0	1	0	1	1	1	1	1	1	1	1	1	0	1
MNXR105255_Tc	D-xylulose + ATP => D-xylulose 5-phosphate + ADP	0	Tomato Cytosol	SOLYC04G077030.2; SOLYC11G042940.1; SOLYC00G104630.1; SOLYC04G077040.2	0	Pentose and glucuronate interconversions	0	0	0	0	0	0	0	0	0	0	0	0	0	0	0	0	0	0	0	0	0	0	0	0	0	0	0
MNXR105262_Tc	xylitol + NAD(+) => D-xylulose + NADH	0	Tomato Cytosol	SOLYC06G035680.1	0	Pentose and glucuronate interconversions	0	0	0	0	0	0	0	0	0	0	0	0	0	0	0	0	0	0	0	0	0	0	0	0	0	0	0
MNXR105265_Tc	NADP(+) + xylitol <=> NADPH + D-xylulose	1	Tomato Cytosol	SOLYC12G045030.1	0	Pentose and glucuronate interconversions	1	1	1	1	1	1	1	1	1	1	1	1	0	0	0	0	0	0	0	0	0	0	0	0	0	1	0
MNXR105345_Tc	phosphoethanolamine + S-adenosyl-L-methionine => N-methylethanolamine phosphate + S-adenosyl-L-homocysteine	0	Tomato Cytosol	SOLYC06G068950.2; SOLYC03G118750.2; SOLYC12G040790.1	0	Glycerophospholipid metabolism	1	1	1	1	1	1	1	1	1	1	1	1	1	0	1	1	1	0	1	0	1	0	0	1	1	1	0
MNXR105347_Tc	L-saccharopine + NAD(+) => (S)-2-amino-6-oxohexanoate + NADH + L-glutamate	0	Tomato Cytosol	SOLYC07G017610.2; SOLYC02G088510.2; SOLYC07G017650.2; SOLYC02G088490.2; SOLYC11G065240.1	0	Lysine degradation	0	0	0	0	0	0	0	0	0	0	0	0	0	0	0	0	0	0	0	0	0	0	0	0	0	0	0
MNXR105350_Tc	L-gamma-glutamyl-L-cysteine => 5-oxo-L-proline + L-cysteine	0	Tomato Cytosol		0	Glutathione metabolism	0	0	0	0	0	0	0	0	1	1	0	1	1	1	1	1	1	1	1	1	1	1	1	0	1	0	1
MNXR105374_Tc	3'-ketolactose => beta-D-glucose + 3-keto-beta-D-galactose	0	Tomato Cytosol	SOLYC03G121540.2; SOLYC01G110000.2; SOLYC03G093750.1; SOLYC07G038120.1; SOLYC03G019890.2; SOLYC06G062580.2; SOLYC12G044880.1; SOLYC07G038130.1; SOLYC12G008840.1; SOLYC02G084720.2; SOLYC08G014480.2; SOLYC11G018500.1; SOLYC11G069270.1; SOLYC07G042220.1; SOLYC09G092160.2; SOLYC10G055470.1; SOLYC02G078950.2; SOLYC01G111540.2; SOLYC04G080840.1; SOLYC11G018490.1; SOLYC07G038110.1; SOLYC06G062660.2; SOL…	0		0	0	0	0	0	0	0	0	0	0	0	0	0	0	0	0	0	0	0	0	0	0	0	0	0	0	0
MNXR105385_Tc	N-methylethanolamine phosphate + S-adenosyl-L-methionine => S-adenosyl-L-homocysteine + N,N-dimethylethanolamine phosphate	0	Tomato Cytosol	SOLYC06G068950.2; SOLYC03G118750.2; SOLYC12G040790.1	0	Glycerophospholipid metabolism	1	1	1	1	1	1	1	1	1	1	1	1	1	0	0	1	1	0	1	0	1	0	0	0	1	1	0
MNXR105386_Tc	N,N-dimethylethanolamine phosphate + S-adenosyl-L-methionine => S-adenosyl-L-homocysteine + phosphocholine	0	Tomato Cytosol	SOLYC06G068950.2; SOLYC03G118750.2; SOLYC12G040790.1	0	Glycerophospholipid metabolism	1	1	1	1	1	1	1	1	1	1	1	1	1	0	0	1	1	0	1	0	1	0	0	0	1	1	0
MNXR105466_Tc	guanosine => NH4(+) + xanthosine	0	Tomato Cytosol		0		0	0	0	1	1	0	0	0	0	1	0	0	0	0	1	1	1	0	1	0	1	1	1	0	0	1	1
MNXR106365_Tc	O2 + 2 catechol => 2 1,2-benzoquinone	0	Tomato Cytosol	SOLYC02G078650.2; SOLYC08G074680.2; SOLYC08G074640.1; SOLYC08G074620.1; SOLYC08G074690.2; SOLYC08G074650.2; SOLYC08G074630.1	0		0	0	0	0	0	0	0	0	0	0	0	0	0	0	0	0	0	0	0	0	0	0	0	0	0	0	0
MNXR106376_Tc	3 S-adenosyl-L-methionine => 3 S-methyl-5'-thioadenosine + nicotianamine	0	Tomato Cytosol	SOLYC01G100490.2	0		1	1	1	1	0	0	1	0	0	0	0	0	0	0	0	0	0	0	0	0	0	0	0	0	0	1	0
MNXR106385_Tp	NADH + 2 monodehydro-L-ascorbate radical => NAD(+) + 2 L-ascorbate	0	Tomato Peroxisome	SOLYC11G069640.1; SOLYC09G008420.2; SOLYC06G075060.1; SOLYC02G086710.2; SOLYC08G081530.2; SOLYC06G075050.1; SOLYC06G075070.2; SOLYC10G083890.1; SOLYC09G009390.2; SOLYC09G009830.2; SOLYC10G079270.1	0	Ascorbate and aldarate metabolism	0	0	0	0	0	0	0	1	1	1	0	0	0	0	0	0	0	0	0	0	0	0	0	0	0	0	0
MNXR106390_Tc	NADH + ATP => NADPH + ADP	0	Tomato Cytosol	SOLYC00G017910.1; SOLYC07G062150.2; SOLYC06G060060.2; SOLYC01G008560.2	0		1	0	0	0	0	0	0	1	1	1	1	0	0	0	0	0	1	1	1	0	0	1	0	1	1	0	1
MNXR106390_Tp	NADH + ATP => NADPH + ADP	0	Tomato Peroxisome	SOLYC00G017910.1; SOLYC07G062150.2; SOLYC06G060060.2; SOLYC01G008560.2	0		0	0	0	0	0	0	0	0	0	0	0	0	0	0	0	0	0	0	0	0	0	0	0	0	0	0	0
MNXR106425_Tc	AMP => D-ribose 5-phosphate + adenine	0	Tomato Cytosol		0	Purine metabolism	1	1	0	0	0	1	0	0	0	0	1	1	0	1	0	0	0	1	1	1	1	1	1	1	1	0	1
MNXR106426_Tc	S-adenosyl-L-homocysteine <=> S-inosyl-L-homocysteine zwitterion + NH4(+)	1	Tomato Cytosol	SOLYC01G009940.1	0		0	0	0	0	0	0	0	0	0	0	0	0	0	0	0	0	0	0	0	0	0	0	0	0	0	0	0
MNXR106446_Tc	oxalate + O2 => H2O2 + 2 CO2	0	Tomato Cytosol	SOLYC09G090010.2; SOLYC09G090040.2; SOLYC01G088280.1; SOLYC01G102890.2; SOLYC09G090020.2; SOLYC01G102900.2; SOLYC07G065330.2; SOLYC03G123410.1; SOLYC09G089990.2; SOLYC01G088290.1; SOLYC11G068600.1; SOLYC01G088300.2; SOLYC01G102910.2; SOLYC09G090000.1; SOLYC07G041720.1	0	Glyoxylate and dicarboxylate metabolism	0	0	0	0	0	0	0	0	0	0	0	0	0	0	0	0	0	0	0	0	0	0	0	0	0	0	0
MNXR106455_Tc	UDP-D-glucose => UDP-4-dehydro-6-deoxy-alpha-D-glucose	0	Tomato Cytosol	SOLYC10G007480.2; SOLYC08G069110.2; SOLYC07G062130.2	0	Amino sugar and nucleotide sugar metabolism	0	0	0	0	0	0	0	0	1	1	1	1	1	1	1	1	1	1	0	0	1	1	1	1	0	0	1
MNXR106519_Tc	N-acetyl-alpha-D-glucosamine 1-phosphate + UTP => UDP-N-acetyl-alpha-D-glucosamine + diphosphate	0	Tomato Cytosol	SOLYC04G058070.2; SOLYC02G068530.2	0	Amino sugar and nucleotide sugar metabolism	0	0	0	0	0	0	0	0	0	0	0	0	0	0	0	0	0	0	0	0	0	0	0	0	0	0	0
MNXR106553_Tc	3-cyano-L-alanine => L-aspartate + NH4(+)	0	Tomato Cytosol	SOLYC11G068730.1	0	Cyanoamino acid metabolism	1	1	1	1	1	1	1	1	0	0	0	0	0	0	0	0	0	0	0	0	0	0	0	0	0	1	0
MNXR106564_Tc	adenosine 5'-phosphosulfate => sulfate + AMP	0	Tomato Cytosol	SOLYC09G005100.2	0	Sulfur metabolism	1	1	1	1	0	0	1	0	0	0	0	0	0	0	0	0	0	0	1	0	1	0	0	1	1	1	0
MNXR106581_Tm	4 O2 + 2 L-arginine + 3 NADPH => 2 nitric oxide + 3 NADP(+) + 2 L-citrulline	0	Tomato Mitochondrion	SOLYC03G093240.2	0	Arginine biosynthesis	0	0	0	0	0	0	0	0	0	0	0	0	0	0	0	0	0	0	0	0	0	0	0	0	0	0	0
MNXR106583_Tc	L-arginine + O2 => CO2 + 4-guanidinobutanamide	0	Tomato Cytosol		0	Arginine and proline metabolism	1	1	1	1	1	1	1	1	1	1	1	1	1	1	1	1	1	1	1	1	1	1	1	1	1	1	1
MNXR106622_Tc	H2O2 + L-ascorbate => L-dehydroascorbate	0	Tomato Cytosol	SOLYC08G059760.2; SOLYC04G074640.2; SOLYC02G083620.2; SOLYC09G007270.2; SOLYC06G005150.2; SOLYC11G018550.2; SOLYC06G060260.2; SOLYC01G111510.2; SOLYC02G083630.2; SOLYC06G005160.2	0	Glutathione metabolism	1	0	0	1	0	0	0	1	1	0	0	0	0	0	0	0	0	1	0	1	1	1	0	1	1	1	1
MNXR106622_Tm	L-ascorbate + H2O2 => L-dehydroascorbate	0	Tomato Mitochondrion	SOLYC08G059760.2; SOLYC04G074640.2; SOLYC02G083620.2; SOLYC09G007270.2; SOLYC06G005150.2; SOLYC11G018550.2; SOLYC06G060260.2; SOLYC01G111510.2; SOLYC02G083630.2; SOLYC06G005160.2	0	Glutathione metabolism	0	0	0	0	0	0	0	0	0	0	0	0	0	0	0	0	0	0	0	0	0	0	0	0	0	0	0
MNXR106622_Tp	H2O2 + L-ascorbate => L-dehydroascorbate	0	Tomato Peroxisome	SOLYC08G059760.2; SOLYC04G074640.2; SOLYC02G083620.2; SOLYC09G007270.2; SOLYC06G005150.2; SOLYC11G018550.2; SOLYC06G060260.2; SOLYC01G111510.2; SOLYC02G083630.2; SOLYC06G005160.2	0	Glutathione metabolism	0	0	0	1	0	0	0	1	1	0	0	0	0	0	0	0	0	0	0	0	0	0	0	0	0	1	0
MNXR106622_Tpl	L-ascorbate + H2O2 => L-dehydroascorbate	0	Tomato Plastid	SOLYC08G059760.2; SOLYC04G074640.2; SOLYC02G083620.2; SOLYC09G007270.2; SOLYC06G005150.2; SOLYC11G018550.2; SOLYC06G060260.2; SOLYC01G111510.2; SOLYC02G083630.2; SOLYC06G005160.2	0	Glutathione metabolism	1	1	1	1	0	0	1	1	1	0	1	0	0	0	0	0	0	0	0	0	0	0	0	0	0	1	0
MNXR106626_Tc	L-methionine + S-adenosyl-L-methionine => S-adenosyl-L-homocysteine + S-methyl-L-methionine	0	Tomato Cytosol	SOLYC01G102940.2	0		1	1	1	1	1	1	1	0	0	0	0	1	0	0	0	0	1	1	1	1	1	1	1	1	1	1	1
MNXR106633_Tc	L-citrulline => L-ornithine + NH4(+) + CO2	0	Tomato Cytosol		0		0	0	0	0	0	0	0	0	0	0	0	0	0	0	0	0	0	0	0	0	0	0	0	1	0	0	0
MNXR106646_Tc	pyruvate + L-phenylalanine <=> enol-phenylpyruvate + L-alanine	1	Tomato Cytosol	SOLYC01G017610.1; SOLYC05G031600.1	0	Phenylalanine metabolism | Phenylalanine, tyrosine and tryptophan biosynthesis | Tropane, piperidine and pyridine alkaloid biosynthesis	0	0	0	0	0	0	0	1	0	0	0	0	1	0	0	1	0	0	0	0	0	0	0	0	0	0	0
MNXR106649_Tc	L-phenylalanine => (E)-cinnamate + NH4(+)	0	Tomato Cytosol	SOLYC10G011930.1; SOLYC10G011920.1; SOLYC03G036480.1; SOLYC10G086180.1; SOLYC05G056170.2; SOLYC09G007910.2; SOLYC03G078280.1; SOLYC09G007900.2; SOLYC03G036470.1; SOLYC03G042560.1; SOLYC00G282510.1; SOLYC03G071860.2; SOLYC03G071870.1; SOLYC03G078270.1; SOLYC09G007920.2; SOLYC09G007890.1	0	Phenylalanine metabolism | Phenylpropanoid biosynthesis	1	1	1	1	1	1	1	1	1	1	1	1	1	1	1	1	1	1	1	1	1	1	1	1	1	1	1
MNXR106651_Tm	NADP(+) + 1-pyrroline-5-carboxylate => L-glutamate + NADPH	0	Tomato Mitochondrion		0	Alanine, aspartate and glutamate metabolism | Arginine and proline metabolism	0	0	0	0	0	0	0	0	0	0	0	1	1	1	1	0	1	1	1	0	0	0	1	1	1	0	0
MNXR106659_Tc	L-arogenate + NAD(+) <=> L-tyrosine + NADH + CO2	1	Tomato Cytosol		0	Phenylalanine, tyrosine and tryptophan biosynthesis	1	1	1	1	1	1	1	1	1	1	1	1	1	1	1	1	1	1	1	1	1	1	1	1	1	1	1
MNXR106659_Tpl	NADP(+) + L-arogenate => L-tyrosine + CO2 + NADPH	0	Tomato Plastid		0	Phenylalanine, tyrosine and tryptophan biosynthesis	0	0	0	0	1	1	0	1	1	1	1	1	1	1	1	1	1	1	1	1	1	1	1	1	1	0	1
MNXR106659.2_Tc	NADP(+) + L-arogenate <=> L-tyrosine + NADPH + CO2	1	Tomato Cytosol		0		1	1	1	1	1	1	1	1	1	1	1	1	1	1	1	1	1	1	1	1	1	1	1	1	1	1	1
MNXR106709_Tc	catechol + S-adenosyl-L-methionine <=> 2-methoxyphenol + S-adenosyl-L-homocysteine	1	Tomato Cytosol	SOLYC10G005060.2; SOLYC05G041320.1; SOLYC10G050160.1	0		1	0	0	0	0	0	0	0	0	0	0	0	0	0	0	0	1	1	1	1	1	1	1	1	1	0	1
MNXR106711_Tc	D-sorbitol 6-phosphate + NADP(+) <=> NADPH + beta-D-glucose 6-phosphate	1	Tomato Cytosol	SOLYC01G110450.2	0		1	1	1	1	1	1	1	1	0	0	0	0	0	0	0	0	0	0	0	0	0	0	0	0	0	1	0
MNXR106718_Tc	CDP-glycerol <=> sn-glycerol 3-phosphate + CMP	1	Tomato Cytosol	SOLYC03G112080.1	0	Glycerophospholipid metabolism	0	0	0	0	0	0	0	1	1	1	0	1	1	1	1	1	1	1	1	1	1	0	1	1	1	0	0
MNXR106735_Tc	GDP-alpha-D-mannose <=> GDP-beta-L-galactose	1	Tomato Cytosol	SOLYC09G082990.2; SOLYC01G097340.2	0	Amino sugar and nucleotide sugar metabolism | Ascorbate and aldarate metabolism	1	1	1	1	1	1	1	1	1	1	1	1	1	1	1	1	1	1	1	1	1	1	1	1	1	1	1
MNXR106753_Tc	propanoate + CoA + ATP <=> diphosphate + AMP + propanoyl-CoA	1	Tomato Cytosol	SOLYC03G114460.2; SOLYC12G100340.1	0		1	1	1	1	1	1	1	1	1	1	0	0	1	0	1	0	0	0	1	1	0	0	0	0	1	1	0
MNXR106763_Tc	GTP + D-glucopyranose 1-phosphate(2-) => diphosphate + GDP-alpha-D-glucose	0	Tomato Cytosol		0	Amino sugar and nucleotide sugar metabolism | Starch and sucrose metabolism	0	0	0	1	1	1	1	1	1	1	1	1	1	1	1	1	1	1	1	1	1	1	1	1	1	1	1
MNXR106802_Tc	D-ribose 5-phosphate + ATP => AMP + 5-phospho-alpha-D-ribose 1-diphosphate	0	Tomato Cytosol	SOLYC06G061040.2; SOLYC07G056330.2; SOLYC04G039650.2; SOLYC10G007760.2; SOLYC08G077200.2; SOLYC10G024410.1; SOLYC04G039620.2	0	Pentose phosphate pathway | Purine metabolism	1	1	1	1	1	1	1	1	1	1	1	1	1	0	0	0	0	0	0	0	0	0	0	0	0	1	0
MNXR106802_Tpl	ATP + D-ribose 5-phosphate => AMP + 5-phospho-alpha-D-ribose 1-diphosphate	0	Tomato Plastid	SOLYC06G061040.2; SOLYC07G056330.2; SOLYC04G039650.2; SOLYC10G007760.2; SOLYC08G077200.2; SOLYC10G024410.1; SOLYC04G039620.2	1	Pentose phosphate pathway | Purine metabolism	1	1	1	1	1	1	1	1	1	1	1	1	1	1	1	1	1	1	1	1	1	1	1	1	1	1	1
MNXR106805_Tc	D-ribose 5-phosphate + ADP => ADP-D-ribose + phosphate	0	Tomato Cytosol	SOLYC10G050850.1	0		1	1	1	1	1	0	1	1	1	1	1	1	1	1	0	1	1	1	0	0	1	0	1	0	0	1	0
MNXR106807_Tc	ADP-D-ribose => D-ribose 5-phosphate + AMP	0	Tomato Cytosol	SOLYC03G062830.2; SOLYC12G015700.1; SOLYC10G005950.2; SOLYC08G007240.2; SOLYC05G016690.2; SOLYC07G045430.2; SOLYC03G112080.1; SOLYC05G054230.2; SOLYC08G078210.2; SOLYC08G079820.2	0	Purine metabolism	0	1	1	0	0	0	0	1	1	1	1	1	0	1	0	0	1	1	0	0	1	0	0	0	0	0	0
MNXR106808_Tc	pseudouridine 5'-phosphate <=> uracil + D-ribose 5-phosphate	1	Tomato Cytosol	SOLYC11G033260.1	0	Pyrimidine metabolism	1	1	1	1	1	1	1	1	1	1	1	1	1	0	0	0	0	0	0	0	0	0	0	0	0	1	0
MNXR106808.2_Tc	uracil + D-ribose 5-phosphate => pseudouridine 5'-phosphate	0	Tomato Cytosol	SOLYC02G080320.2; SOLYC01G100400.2	0		1	1	1	1	1	0	1	0	0	0	1	0	0	0	0	0	0	0	0	0	0	0	0	0	1	1	0
MNXR106809_Tc	D-ribose 5-phosphate <=> D-ribulose 5-phosphate	1	Tomato Cytosol	SOLYC04G047740.1; SOLYC05G008370.1; SOLYC01G097460.2; SOLYC09G059720.1	0	Carbon fixation in photosynthetic organisms | Pentose phosphate pathway	1	1	1	1	1	1	1	0	0	0	0	1	1	1	0	0	0	0	0	1	0	1	1	0	1	1	1
MNXR106809_Tpl	D-ribose 5-phosphate <=> D-ribulose 5-phosphate	1	Tomato Plastid	SOLYC04G047740.1; SOLYC05G008370.1; SOLYC01G097460.2; SOLYC09G059720.1	0	Carbon fixation in photosynthetic organisms | Pentose phosphate pathway	1	1	1	1	1	1	1	1	1	1	1	1	1	1	1	1	1	0	0	1	1	1	1	1	1	1	1
MNXR106811_Tc	D-glyceraldehyde 3-phosphate + NADP(+) => NADPH + 3-phospho-D-glycerate	0	Tomato Cytosol	SOLYC07G005390.2	0	Glycolysis / Gluconeogenesis | Pentose phosphate pathway	1	1	1	0	0	0	1	1	0	0	0	0	0	0	0	0	0	0	0	0	0	0	1	0	0	0	0
MNXR106825_Tc	beta-D-galactose + O2 => H2O2 + D-galacto-hexodialdose	0	Tomato Cytosol	SOLYC04G081110.1; SOLYC04G081140.1; SOLYC12G089250.1; SOLYC04G081130.1	0		0	0	0	0	0	0	0	0	0	0	0	0	0	0	0	0	0	0	0	0	0	0	0	0	0	0	0
MNXR106843_Tc	putrescine + S-adenosyl-L-methionine => S-adenosyl-L-homocysteine + N-methylputrescine	0	Tomato Cytosol	SOLYC08G014310.2; SOLYC06G053510.2	0	Tropane, piperidine and pyridine alkaloid biosynthesis	0	0	0	0	0	0	0	0	0	0	0	0	0	0	0	0	0	1	0	0	0	0	0	0	0	0	0
MNXR106847_Tpl	L-histidinal + NAD(+) => L-histidine + NADH	0	Tomato Plastid	SOLYC02G071890.2	0	Histidine metabolism	1	1	1	1	1	1	1	0	0	0	0	0	0	0	0	0	0	0	0	0	0	0	0	0	1	1	0
MNXR106860_Tc	2-oxobutanoate + CoA + oxidized ferredoxin => propanoyl-CoA + reduced ferredoxin + CO2	0	Tomato Cytosol		0	Propanoate metabolism	0	0	0	0	0	1	0	0	0	1	0	0	0	0	1	0	0	0	0	0	1	0	0	0	0	0	0
MNXR106872_Tc	P(1),P(4)-bis(5'-guanosyl) tetraphosphate => GTP + GMP	0	Tomato Cytosol	SOLYC11G006580.1; SOLYC05G008000.2	0	Purine metabolism	0	0	0	0	0	0	0	0	0	0	0	0	0	0	0	0	0	0	0	0	0	0	0	0	0	0	0
MNXR106897_Tc	L-asparagine => 3-cyano-L-alanine	0	Tomato Cytosol	SOLYC11G068730.1	0	Cyanoamino acid metabolism	1	1	1	1	1	1	1	1	1	0	0	0	0	0	0	0	0	0	0	0	0	0	0	0	0	1	0
MNXR106898_Tc	beta-nicotinamide D-ribonucleotide => D-ribose 5-phosphate + nicotinamide	0	Tomato Cytosol		0	Nicotinate and nicotinamide metabolism	1	1	1	1	1	1	1	1	1	0	0	0	0	0	0	0	1	0	0	0	1	1	1	0	1	1	0
MNXR106899_Tc	beta-nicotinamide D-riboside => beta-L-ribose + nicotinamide	0	Tomato Cytosol		0	Nicotinate and nicotinamide metabolism	0	0	0	0	0	0	0	0	0	0	0	0	0	0	0	0	0	0	0	0	0	0	0	0	0	0	0
MNXR106900_Tc	hexadecanal + CoA + NAD(+) <=> NADH + hexadecanoyl-CoA	1	Tomato Cytosol	SOLYC09G009580.2; SOLYC11G067190.1; SOLYC06G074410.2; SOLYC06G074390.2; SOLYC03G051960.2; SOLYC09G009570.1; SOLYC09G005940.2; SOLYC11G067170.1; SOLYC11G067180.1; SOLYC01G104200.2	0		0	0	0	0	0	0	0	0	0	0	0	0	0	0	0	0	1	1	1	1	1	1	1	1	1	0	1
MNXR106948_Tc	(2R,3S)-2,3-dimethylmalate => pyruvate + propanoate	0	Tomato Cytosol	SOLYC05G056270.2	0	Nicotinate and nicotinamide metabolism	0	0	0	0	0	0	0	0	0	0	0	0	0	0	0	0	0	0	0	0	0	0	0	0	0	0	0
MNXR106950_Tc	(S)-3-hydroxy-3-methylglutaryl-CoA <=> acetyl-CoA + acetoacetate	1	Tomato Cytosol	SOLYC00G024020.1; SOLYC06G011530.2; SOLYC01G080170.2; SOLYC11G065070.1	0	Butanoate metabolism | Synthesis and degradation of ketone bodies | Valine, leucine and isoleucine degradation	0	0	0	0	0	0	0	1	1	1	1	1	1	1	1	1	1	1	1	1	1	1	1	1	1	0	1
MNXR106961_Tc	UTP + 1-phospho-alpha-D-glucuronate => UDP-alpha-D-glucuronate + diphosphate	0	Tomato Cytosol	SOLYC04G058070.2	0	Amino sugar and nucleotide sugar metabolism | Ascorbate and aldarate metabolism | Pentose and glucuronate interconversions	0	0	0	0	1	1	1	0	0	0	1	0	1	0	0	0	0	0	0	1	0	0	1	1	0	0	0
MNXR106991_Tc	D-xylulose 5-phosphate + formaldehyde => D-glyceraldehyde 3-phosphate + dihydroxyacetone	0	Tomato Cytosol		0		1	1	1	1	1	1	1	1	1	1	1	1	1	1	1	1	1	1	1	1	1	1	1	1	1	1	1
MNXR107000_Tc	NADP(+) + cholesterol <=> cholesta-5,7-dien-3beta-ol + NADPH	1	Tomato Cytosol	SOLYC06G074090.2; SOLYC01G009310.2	0	Steroid biosynthesis	1	1	1	1	1	1	1	1	1	0	1	1	0	0	0	0	0	0	0	0	0	0	0	0	0	1	0
MNXR107004_Tc	cholesta-5,7-dien-3beta-ol + NADPH => NADP(+) + cholesterol	0	Tomato Cytosol	SOLYC06G074090.2; SOLYC01G009310.2	0	Steroid biosynthesis	1	1	1	1	1	1	1	1	1	0	1	1	0	0	0	0	0	0	0	0	0	0	0	0	0	1	0
MNXR107005_Tc	NADPH + cholesta-5,24-dien-3beta-ol => NADP(+) + cholesterol	0	Tomato Cytosol	SOLYC02G069490.2; SOLYC02G030170.2	0	Steroid biosynthesis	0	0	0	0	0	0	0	0	0	0	0	0	0	0	0	0	0	0	0	0	0	0	0	0	0	0	0
MNXR107016_Tc	alpha-D-glucuronic acid + ATP => ADP + 1-phospho-alpha-D-glucuronate	0	Tomato Cytosol	SOLYC02G093440.2	0	Amino sugar and nucleotide sugar metabolism | Ascorbate and aldarate metabolism | Pentose and glucuronate interconversions	0	0	1	0	1	1	1	0	0	0	1	0	1	0	1	0	1	0	0	1	1	1	1	1	0	0	1
MNXR107023_Tc	O2 + benzaldehyde => H2O2 + benzoate	0	Tomato Cytosol	SOLYC01G009230.2; SOLYC01G088200.2; SOLYC01G088210.2; SOLYC01G088170.2; SOLYC11G071580.1; SOLYC11G071600.1; SOLYC11G071610.1; SOLYC11G071620.1; SOLYC01G088230.2; SOLYC11G071590.1	0		0	0	0	0	0	0	0	0	0	0	0	0	0	0	0	0	0	0	0	0	0	0	0	1	0	0	0
MNXR107079_Tc	(5Z,8Z,11Z,14Z)-eicosatetraenoate + CoA + ATP => diphosphate + AMP + (5Z,8Z,11Z,14Z)-eicosatetraenoyl-CoA	0	Tomato Cytosol	SOLYC03G025720.2; SOLYC08G082280.2; SOLYC02G081360.2; SOLYC08G008310.2; SOLYC00G028550.1; SOLYC12G009040.1; SOLYC07G045290.2; SOLYC02G069920.2	0		0	0	0	0	0	0	0	0	0	0	0	0	0	0	0	0	0	0	0	0	0	0	0	0	0	0	0
MNXR107087_Tc	4-coumaroyl-CoA + 3 malonyl-CoA => a 2-acylphloroglucinol + 4 CoA + 3 CO2	0	Tomato Cytosol	SOLYC01G111070.2; SOLYC05G053170.2; SOLYC12G098090.1; SOLYC01G090600.2; SOLYC06G043120.1; SOLYC05G053550.2; SOLYC06G043130.1; SOLYC09G091510.2	0	Flavonoid biosynthesis	0	0	0	0	0	0	0	0	0	0	0	0	0	0	0	0	0	0	0	0	0	0	0	0	0	0	0
MNXR107089_Tc	NADPH + 4-coumaroyl-CoA => NADP(+) + (E)-4-coumaraldehyde + CoA	0	Tomato Cytosol	SOLYC02G086770.2; SOLYC03G116910.2; SOLYC11G072510.1; SOLYC04G082780.2; SOLYC06G068440.2; SOLYC10G018140.1	0	Phenylpropanoid biosynthesis	1	1	1	1	1	1	1	1	1	1	1	1	1	1	1	1	1	1	1	1	1	1	1	1	1	1	1
MNXR107090_Tc	4-coumaroyl-CoA + agmatine => N-(4-guanidinobutyl)-4-hydroxycinnamamide + CoA	0	Tomato Cytosol	SOLYC11G066640.1; SOLYC11G071480.1; SOLYC06G074710.1; SOLYC11G071470.1	0	Arginine and proline metabolism	1	0	0	1	1	1	1	1	1	1	1	1	1	1	0	0	0	0	0	0	0	0	0	0	0	1	0
MNXR107105_Tpl	D-xylulose 5-phosphate + D-ribose 5-phosphate <=> D-glyceraldehyde 3-phosphate + D-sedoheptulose 7-phosphate	1	Tomato Plastid	SOLYC05G050970.2; SOLYC10G018300.1; SOLYC08G016750.2; SOLYC04G008590.2; SOLYC01G018020.1	0	Carbon fixation in photosynthetic organisms | Pentose phosphate pathway	1	1	1	1	1	1	1	0	0	0	1	1	0	0	0	1	0	1	1	1	1	1	0	1	0	1	1
MNXR107110_Tc	dimethylallyl diphosphate + isopentenyl diphosphate => neryl diphosphate + diphosphate	0	Tomato Cytosol	SOLYC08G005680.2; SOLYC06G059990.2; SOLYC08G005660.1	0		1	1	1	0	1	0	0	1	0	1	0	0	0	0	0	0	0	0	0	0	0	0	0	0	0	0	0
MNXR107136_Tc	pyridoxal + NAD(+) => NADH + 4-pyridoxolactone	0	Tomato Cytosol	SOLYC09G082720.2; SOLYC09G082730.2	0	Vitamin B6 metabolism	0	0	0	0	0	0	0	0	0	0	0	0	0	0	0	0	0	0	0	0	0	0	0	0	0	0	0
MNXR107146_Tc	L-arogenate + oxaloacetate => L-aspartate + prephenate	0	Tomato Cytosol	SOLYC04G054710.2	0	Phenylalanine, tyrosine and tryptophan biosynthesis	1	1	1	1	1	1	1	1	1	1	1	1	1	1	0	1	1	1	0	0	1	1	1	1	0	1	1
MNXR107158_Tc	NADPH + aldehydo-L-arabinose <=> L-arabinitol + NADP(+)	1	Tomato Cytosol	SOLYC09G015070.2	0	Pentose and glucuronate interconversions	1	1	1	0	0	0	0	0	0	0	0	0	0	0	0	0	0	0	0	0	0	0	0	0	0	0	0
MNXR107164_Tc	mandelonitrile => benzaldehyde + hydrogen cyanide	0	Tomato Cytosol	SOLYC00G156980.2; SOLYC03G121600.2; SOLYC03G123820.1; SOLYC06G062600.2; SOLYC03G117660.2	0	Cyanoamino acid metabolism	0	0	0	0	0	0	0	0	0	0	0	0	0	0	0	0	0	0	0	0	0	0	0	0	0	0	0
MNXR107234_Tc	ATP + sphing-4-enine => sphing-4-enine 1-phosphate + ADP	0	Tomato Cytosol	SOLYC01G096500.2; SOLYC02G079030.2	0	Sphingolipid metabolism	0	0	0	0	0	0	0	0	0	0	0	0	0	0	0	0	0	0	0	0	0	0	0	0	0	0	0
MNXR107243_Tc	caffeoyl-CoA + S-adenosyl-L-methionine => feruloyl-CoA + S-adenosyl-L-homocysteine	0	Tomato Cytosol	SOLYC01G107910.2; SOLYC02G093230.2; SOLYC04G063210.2; SOLYC05G041950.1; SOLYC05G041670.1; SOLYC05G041610.1; SOLYC05G041690.1; SOLYC05G041300.1; SOLYC05G041320.1; SOLYC02G093240.1; SOLYC05G025950.1; SOLYC05G026040.1; SOLYC05G041660.1; SOLYC03G032220.2; SOLYC05G026350.1; SOLYC05G041310.1; SOLYC09G082660.2; SOLYC05G041940.1; SOLYC05G041650.1; SOLYC05G041270.1; SOLYC02G093250.2; SOLYC02G093270.2; SOL…	0	Flavonoid biosynthesis | Phenylalanine metabolism | Phenylpropanoid biosynthesis | Stilbenoid, diarylheptanoid and gingerol biosynthesis	1	1	1	0	1	0	0	0	0	0	0	0	0	0	0	0	0	0	0	0	1	0	0	0	1	0	0
MNXR107245_Tc	CoA + chlorogenate => caffeoyl-CoA + L-quinate	0	Tomato Cytosol	SOLYC07G014580.2; SOLYC03G117600.2; SOLYC07G015960.1; SOLYC09G092270.2; SOLYC08G078030.2; SOLYC02G079490.2; SOLYC03G045040.1	0	Flavonoid biosynthesis | Phenylpropanoid biosynthesis | Stilbenoid, diarylheptanoid and gingerol biosynthesis	1	1	1	0	0	0	0	0	0	0	0	0	0	0	0	0	0	0	0	0	1	0	0	0	1	0	0
MNXR107256_Tc	NADPH + acetoacetyl-CoA => NADP(+) + (3R)-hydroxybutanoyl-CoA	0	Tomato Cytosol	SOLYC05G014150.2; SOLYC02G093640.2	0	Butanoate metabolism | Glyoxylate and dicarboxylate metabolism	0	0	0	0	0	0	0	0	0	0	0	0	0	0	0	0	0	1	1	1	1	1	1	1	1	0	1
MNXR107257_Tc	acetyl-CoA + acetoacetyl-CoA => (S)-3-hydroxy-3-methylglutaryl-CoA + CoA	0	Tomato Cytosol	SOLYC08G080170.2; SOLYC08G080160.2; SOLYC12G056450.1; SOLYC08G007790.2	0	Butanoate metabolism | Synthesis and degradation of ketone bodies | Terpenoid backbone biosynthesis | Valine, leucine and isoleucine degradation	1	0	0	0	0	1	1	1	0	0	0	0	0	0	0	0	0	0	0	0	0	0	0	0	0	0	0
MNXR107276_Tc	(2E)-geranyl diphosphate => beta-myrcene + diphosphate	0	Tomato Cytosol	SOLYC01G105850.2; SOLYC01G105950.2; SOLYC01G105930.1; SOLYC01G105860.2; SOLYC01G105900.2; SOLYC02G079840.1; SOLYC02G079890.1; SOLYC01G105880.2; SOLYC01G105890.2; SOLYC01G105920.2; SOLYC01G105870.2; SOLYC01G105910.1; SOLYC05G026590.1; SOLYC01G105940.2; SOLYC01G105960.2; SOLYC00G154480.1; SOLYC03G007730.1	0	Monoterpenoid biosynthesis	0	0	0	0	0	0	0	0	1	1	0	1	1	1	1	1	1	0	0	0	1	1	1	0	0	0	1
MNXR107277_Tc	(2E)-geranyl diphosphate => terpinolene + diphosphate	0	Tomato Cytosol		0		0	0	0	0	0	0	0	0	0	1	1	0	0	0	0	0	0	0	0	0	0	0	0	0	0	0	0
MNXR107295_Tc	geranylgeranyl diphosphate <=> ent-copalyl diphosphate	1	Tomato Cytosol	SOLYC09G065230.1; SOLYC08G005710.2; SOLYC06G084240.1	0	Diterpenoid biosynthesis	0	1	1	0	1	0	0	0	1	0	0	0	0	0	0	0	0	0	1	1	0	0	0	0	0	0	0
MNXR107297_Tc	beta-D-fructose 6-phosphate + diphosphate <=> beta-D-fructofuranose 1,6-bisphosphate + phosphate	1	Tomato Cytosol	SOLYC07G049280.2; SOLYC02G081160.2; SOLYC12G095760.1; SOLYC04G082880.2; SOLYC04G026340.1	0	Fructose and mannose metabolism	1	1	1	1	1	1	1	0	0	1	1	1	0	0	1	0	1	1	0	0	0	0	0	0	0	1	0
MNXR107302_Tc	L-dopa => dopamine + CO2	0	Tomato Cytosol	SOLYC07G054280.1; SOLYC03G045020.2; SOLYC09G064430.2; SOLYC03G045010.1; SOLYC03G044120.1; SOLYC07G054860.1	0	Isoquinoline alkaloid biosynthesis | Tyrosine metabolism	0	0	0	0	0	0	0	0	0	0	0	0	0	0	0	0	0	0	0	0	0	0	0	0	0	0	0
MNXR107303_Tc	(S)-3-hydroxy-3-methylglutaryl-CoA + 2 NADH => CoA + (R)-mevalonate + 2 NAD(+)	0	Tomato Cytosol	SOLYC03G032020.2; SOLYC02G038740.2; SOLYC03G032010.2; SOLYC02G082260.2	0	Terpenoid backbone biosynthesis	1	0	0	0	0	1	0	1	1	1	1	1	0	1	0	0	0	0	0	0	1	0	0	1	1	0	0
MNXR107304_Tc	2 NADPH + (S)-3-hydroxy-3-methylglutaryl-CoA => 2 NADP(+) + CoA + (R)-mevalonate	0	Tomato Cytosol	SOLYC03G032020.2; SOLYC02G038740.2; SOLYC03G032010.2; SOLYC02G082260.2	0	Terpenoid backbone biosynthesis	1	0	0	0	0	1	1	1	1	1	1	1	1	1	1	1	1	1	1	1	0	1	1	1	1	0	1
MNXR107307_Tm	(S)-3-hydroxy-3-methylglutaryl-CoA => 3-Methylglutaconyl-CoA	0	Tomato Mitochondrion	SOLYC08G078130.2	0	Valine, leucine and isoleucine degradation	0	0	0	0	0	0	0	0	0	0	0	0	0	0	0	0	0	0	0	0	0	0	0	0	0	0	0
MNXR107318_Tc	UDP-alpha-D-xylose + zeatin <=> UDP + O-beta-D-xylosylzeatin	1	Tomato Cytosol	SOLYC10G079950.1; SOLYC04G014990.1; SOLYC05G053120.1; SOLYC07G017720.1; SOLYC04G026160.1; SOLYC07G043480.1; SOLYC04G016220.2	0	Zeatin biosynthesis	1	1	1	0	0	0	0	0	0	0	0	0	0	0	0	0	0	0	0	0	0	0	0	0	0	0	0
MNXR107332_Tc	xanthine => 5-ureidoimidazole-4-carboxylic acid	0	Tomato Cytosol		0	Purine metabolism	1	1	1	1	1	1	1	1	1	1	1	1	1	1	1	1	1	1	1	1	1	1	1	0	1	1	1
MNXR107350_Tc	(-)-menthol + NADP(+) => NADPH + (2S,5R)-menthone	0	Tomato Cytosol	SOLYC03G059190.2	0	Monoterpenoid biosynthesis	0	0	0	0	0	0	0	0	0	0	0	0	0	0	0	0	0	0	0	0	0	0	0	0	0	0	0
MNXR107366_Tc	NADPH + feruloyl-CoA => NADP(+) + (E)-coniferyl aldehyde + CoA	0	Tomato Cytosol	SOLYC01G068080.2; SOLYC02G086770.2; SOLYC03G116910.2; SOLYC11G072510.1; SOLYC04G082780.2; SOLYC01G102730.2; SOLYC06G068440.2; SOLYC10G018140.1; SOLYC04G008780.2; SOLYC08G076780.1	0	Phenylpropanoid biosynthesis	1	1	1	1	1	1	1	1	1	1	1	1	1	1	1	1	1	1	1	1	1	1	1	1	1	1	1
MNXR107374_Tc	NADP(+) + 5alpha-pregnane-3,20-dione => NADPH + progesterone	0	Tomato Cytosol		0		0	0	0	0	0	0	0	0	0	0	0	0	0	0	0	0	0	0	0	0	0	0	0	0	0	0	0
MNXR107384_Tc	NADPH + progesterone => NADP(+) + 5beta-pregnane-3,20-dione	0	Tomato Cytosol	SOLYC10G049600.1; SOLYC01G091670.2; SOLYC10G049620.1	0		0	0	0	0	0	0	0	0	0	0	0	0	0	0	0	0	0	0	0	0	0	0	0	0	0	0	0
MNXR107409_Tc	(E)-cinnamate + NADPH + O2 => trans-4-coumarate + NADP(+)	0	Tomato Cytosol	SOLYC05G047530.2	0	Phenylalanine metabolism | Phenylpropanoid biosynthesis | Ubiquinone and other terpenoid-quinone biosynthesis	1	0	0	1	1	1	1	1	1	1	1	1	1	1	1	1	1	1	1	1	0	1	1	1	0	1	1
MNXR107410_Tc	(E)-cinnamate + NADPH + O2 => 2-coumarate + NADP(+)	0	Tomato Cytosol		0	Phenylalanine metabolism | Phenylpropanoid biosynthesis	1	1	1	1	1	1	1	1	1	1	1	1	1	1	1	1	1	1	1	1	1	1	1	1	1	1	1
MNXR107411_Tc	(E)-cinnamate + CoA => (E)-cinnamoyl-CoA	0	Tomato Cytosol		0	Phenylpropanoid biosynthesis	1	1	1	1	1	1	1	1	1	1	1	1	1	1	1	1	1	1	1	1	1	1	1	1	1	1	1
MNXR107412_Tc	(E)-cinnamate + UDP-D-glucose => UDP + 1-O-trans-cinnamoyl-beta-D-glucopyranose	0	Tomato Cytosol	SOLYC05G006140.1; SOLYC11G006110.1; SOLYC00G050130.1; SOLYC04G082860.1; SOLYC05G005930.1; SOLYC12G096820.1; SOLYC10G009580.2; SOLYC01G049790.1; SOLYC08G006360.1; SOLYC08G006350.2; SOLYC11G007480.1; SOLYC10G079980.1; SOLYC07G043500.1; SOLYC12G088710.1; SOLYC01G107560.2; SOLYC01G107770.1; SOLYC12G098600.1; SOLYC09G008050.2; SOLYC11G006100.1; SOLYC01G107780.2; SOLYC11G007460.1; SOLYC11G007380.1; SOL…	0		1	0	0	1	1	1	1	1	1	1	1	1	1	1	0	1	0	0	0	0	0	0	0	0	0	1	0
MNXR107419_Tc	prostaglandin H2 <=> prostaglandin I2	1	Tomato Cytosol	SOLYC01G102690.2; SOLYC04G063270.1; SOLYC03G097850.1; SOLYC09G075170.1; SOLYC06G009800.1; SOLYC06G005700.1; SOLYC11G040090.1; SOLYC03G115570.1; SOLYC07G009220.1; SOLYC01G081020.1; SOLYC07G008480.1; SOLYC09G007040.1; SOLYC07G065730.1; SOLYC07G008890.1; SOLYC09G009950.2; SOLYC11G067210.1; SOLYC01G100800.1; SOLYC04G072170.1; SOLYC04G063340.1; SOLYC02G093380.1; SOLYC05G013200.1; SOLYC03G025700.1; SOL…	0	Arachidonic acid metabolism	0	0	0	0	0	0	0	0	0	0	1	0	1	1	1	1	1	1	1	1	1	0	1	1	1	0	0
MNXR107420_Tc	prostaglandin H2 <=> thromboxane A2	1	Tomato Cytosol	SOLYC08G062950.2	0	Arachidonic acid metabolism	1	1	1	1	1	1	1	1	0	0	0	0	0	0	0	0	0	0	0	1	0	0	0	0	1	1	0
MNXR107437_Tc	(2E,6E)-farnesyl diphosphate => diphosphate + (1S,8aR)-delta-cadinene	0	Tomato Cytosol	SOLYC07G052140.2; SOLYC12G019240.1; SOLYC12G006570.1; SOLYC07G052120.2; SOLYC06G060010.2; SOLYC06G060180.1; SOLYC07G008690.2; SOLYC06G059930.2; SOLYC09G092470.2	0	Sesquiterpenoid and triterpenoid biosynthesis	0	0	0	0	0	1	0	0	0	0	0	0	0	0	1	1	1	0	1	1	1	1	0	1	1	0	1
MNXR107457_Tc	3'-phosphoadenylyl sulfate + estrone <=> adenosine 3',5'-bisphosphate + estrone 3-sulfate	1	Tomato Cytosol	SOLYC10G019230.1	0		0	0	0	0	0	0	0	0	0	0	0	0	0	0	0	0	0	0	0	0	0	0	0	0	0	0	0
MNXR107476_Tc	5-hydroxyferulic acid + S-adenosyl-L-methionine <=> sinapate + S-adenosyl-L-homocysteine	1	Tomato Cytosol	SOLYC10G005060.2; SOLYC06G060220.1; SOLYC06G060200.1; SOLYC06G083450.2; SOLYC03G080180.2; SOLYC06G064500.2; SOLYC06G007960.2; SOLYC10G085830.1; SOLYC10G079540.1	0	Phenylpropanoid biosynthesis	1	0	0	0	0	0	1	1	0	0	0	0	0	0	0	0	0	0	1	1	0	0	0	1	1	0	0
MNXR107477_Tc	sinapate + UDP-D-glucose => UDP + 1-O-sinapoyl-beta-D-glucose	0	Tomato Cytosol	SOLYC12G096870.1; SOLYC01G107560.2; SOLYC08G016260.1; SOLYC08G006380.2; SOLYC08G014050.1	0	Phenylpropanoid biosynthesis	0	0	0	0	0	0	0	0	0	0	0	0	0	0	1	0	1	1	1	0	1	1	1	1	0	0	1
MNXR107480_Tc	feruloyl-CoA + tyramine => CoA + trans-N-feruloyltyramine	0	Tomato Cytosol	SOLYC08G068690.1; SOLYC10G084640.1; SOLYC08G068730.1; SOLYC00G272810.1; SOLYC08G068770.1; SOLYC08G068780.1; SOLYC08G068700.1; SOLYC08G068720.1; SOLYC08G068710.1; SOLYC08G006730.1; SOLYC08G068280.1; SOLYC12G096840.1; SOLYC08G068790.1	0		0	0	0	0	0	0	0	0	0	0	0	0	0	0	1	0	1	1	1	1	1	1	1	1	1	0	1
MNXR107484_Tc	O2 + 2 bilirubin => 2 biliverdin	0	Tomato Cytosol	SOLYC05G008290.2	0	Porphyrin and chlorophyll metabolism	0	0	0	0	0	0	0	0	0	0	0	0	0	0	0	0	0	0	0	0	0	0	0	0	0	0	0
MNXR107491_Tc	shikimate + 4-coumaroyl-CoA => trans-4-coumaroylshikimate + CoA	0	Tomato Cytosol	SOLYC11G066640.1; SOLYC07G014580.2; SOLYC11G071480.1; SOLYC03G117600.2; SOLYC07G015960.1; SOLYC09G092270.2; SOLYC03G097500.2; SOLYC08G078030.2; SOLYC06G074710.1; SOLYC02G079490.2; SOLYC11G071470.1; SOLYC03G045040.1; SOLYC08G036440.1; SOLYC07G005760.2; SOLYC01G008300.1	0	Flavonoid biosynthesis | Phenylpropanoid biosynthesis | Stilbenoid, diarylheptanoid and gingerol biosynthesis	1	1	1	0	1	0	0	0	0	0	0	0	0	0	0	0	0	0	0	0	1	0	0	0	1	0	0
MNXR107497_Tc	allantoate => (S)-2-ureidoglycine + NH4(+) + CO2	0	Tomato Cytosol	SOLYC02G068380.2; SOLYC09G083410.2	0	Purine metabolism	1	1	0	1	1	1	1	1	1	1	0	1	1	0	0	0	0	0	0	0	0	0	0	0	0	1	0
MNXR107498_Tc	(S)-allantoin => allantoate	0	Tomato Cytosol	SOLYC02G078400.2	0	Purine metabolism	1	1	0	1	1	1	1	1	1	1	0	1	1	0	0	0	0	0	0	0	0	0	0	0	0	1	0
MNXR107508_Tc	NADPH + (S)-naringenin + O2 => NADP(+) + eriodictyol	0	Tomato Cytosol	SOLYC08G083410.1; SOLYC08G079300.2; SOLYC08G079280.2; SOLYC04G071790.1; SOLYC08G079330.1; SOLYC08G079350.1; SOLYC08G083520.1; SOLYC03G115220.2; SOLYC04G011690.2; SOLYC04G071800.2; SOLYC11G066580.1; SOLYC04G071780.2; SOLYC08G083510.1; SOLYC03G122350.2; SOLYC08G079370.1; SOLYC08G083500.1; SOLYC04G071820.2; SOLYC12G042480.1; SOLYC11G030730.1; SOLYC03G122360.2; SOLYC05G047680.2	0	Flavonoid biosynthesis	0	0	0	0	0	0	0	0	0	0	0	0	0	0	0	0	0	0	0	0	0	0	0	0	0	0	0
MNXR107509_Tc	(S)-naringenin + O2 + 2-oxoglutarate => succinate + (2R,3R)-dihydrokaempferol + CO2	0	Tomato Cytosol	SOLYC03G116260.2; SOLYC03G116290.1; SOLYC11G044830.1; SOLYC03G116270.2; SOLYC06G069900.2	0	Flavonoid biosynthesis	0	0	0	0	0	0	0	0	0	0	0	0	0	0	0	0	0	0	0	0	0	0	0	0	0	0	0
MNXR107510_Tc	(S)-naringenin + O2 + 2-oxoglutarate => succinate + CO2 + apigenin	0	Tomato Cytosol		0	Flavonoid biosynthesis	0	0	0	0	0	0	0	0	0	0	0	0	0	0	0	0	0	0	0	0	0	0	0	0	0	0	0
MNXR107511_Tc	a 2-acylphloroglucinol => (S)-naringenin	0	Tomato Cytosol	SOLYC08G061480.2; SOLYC05G052240.2; SOLYC05G010320.2; SOLYC07G062030.2; SOLYC06G084260.2; SOLYC02G067870.2; SOLYC05G010310.2	0	Flavonoid biosynthesis	0	0	0	0	0	0	0	0	0	0	0	0	0	0	0	0	0	0	0	0	0	0	0	0	0	0	0
MNXR107517_Tc	benzoyl-CoA + anthranilate <=> N-benzoylanthranilate + CoA	1	Tomato Cytosol	SOLYC11G066640.1; SOLYC07G014580.2; SOLYC11G071480.1; SOLYC08G005890.2; SOLYC01G107080.2; SOLYC05G050760.1; SOLYC00G135260.1; SOLYC05G014330.1; SOLYC06G074710.1; SOLYC11G071470.1; SOLYC12G096250.1; SOLYC02G093180.2	0		0	0	1	0	0	0	0	0	0	0	0	0	0	0	1	0	1	1	1	1	1	1	1	1	1	0	1
MNXR107528_Tc	cysteamine + O2 => hypotaurine	0	Tomato Cytosol	SOLYC07G055150.2; SOLYC10G007990.2	0	Taurine and hypotaurine metabolism	0	0	0	0	0	0	0	0	0	0	0	0	0	0	0	0	0	0	0	0	0	0	0	0	0	0	0
MNXR107551_Tc	NADPH + (E)-cinnamoyl-CoA => NADP(+) + (E)-cinnamaldehyde + CoA	0	Tomato Cytosol	SOLYC01G068080.2; SOLYC02G086770.2; SOLYC03G116910.2; SOLYC11G072510.1; SOLYC04G082780.2; SOLYC01G102730.2; SOLYC06G068440.2; SOLYC10G018140.1; SOLYC04G008780.2; SOLYC08G076780.1	0	Phenylpropanoid biosynthesis	1	1	1	1	1	1	1	1	1	1	1	1	0	0	0	0	0	0	0	0	0	0	0	1	0	1	0
MNXR107571_Tc	NADP(+) + (+)-neomenthol => NADPH + (2S,5R)-menthone	0	Tomato Cytosol	SOLYC10G017570.2; SOLYC03G059190.2; SOLYC01G094210.2; SOLYC01G094220.2; SOLYC01G094240.2; SOLYC03G118100.2; SOLYC01G099560.2; SOLYC01G094250.2; SOLYC01G094270.2; SOLYC01G094260.2	0	Monoterpenoid biosynthesis	0	0	0	0	0	0	0	0	0	0	0	0	0	0	0	0	0	0	0	0	0	0	0	0	0	0	0
MNXR107603_Tc	NADPH + (E)-coniferyl aldehyde => NADP(+) + (E)-coniferol	0	Tomato Cytosol	SOLYC01G107590.2	0	Phenylpropanoid biosynthesis	1	1	1	1	1	1	1	1	1	1	1	1	1	1	1	1	1	1	1	1	1	1	1	1	1	1	1
MNXR107604_Tc	(E)-coniferol + UDP-D-glucose => UDP + (E)-coniferin	0	Tomato Cytosol	SOLYC05G053400.1; SOLYC05G053120.1; SOLYC02G088500.1; SOLYC02G062990.1; SOLYC02G085660.1; SOLYC09G059170.1; SOLYC02G063000.2; SOLYC05G012670.1; SOLYC07G043480.1	0	Phenylpropanoid biosynthesis	1	1	1	0	0	0	1	1	0	0	0	0	0	0	0	0	0	0	0	0	0	0	0	0	0	0	0
MNXR107605_Tc	(E)-coniferin => (E)-coniferol + beta-D-glucose	0	Tomato Cytosol	SOLYC07G063390.2; SOLYC02G080300.2; SOLYC02G080310.2; SOLYC02G080290.2; SOLYC07G063370.2; SOLYC09G075070.2	0	Phenylpropanoid biosynthesis	1	0	0	0	0	0	0	0	0	0	0	0	0	0	0	0	0	0	0	0	0	0	0	0	0	0	0
MNXR107620_Tc	3-sulfino-L-alanine + 2-oxoglutarate => L-glutamate + 3-sulfinylpyruvic acid	0	Tomato Cytosol	SOLYC10G075170.1; SOLYC08G068330.2; SOLYC03G007070.2; SOLYC08G041870.2; SOLYC04G054710.2; SOLYC07G032740.2; SOLYC03G120450.2; SOLYC07G055210.2; SOLYC08G079750.2	0	Cysteine and methionine metabolism	0	0	0	0	0	0	0	0	0	0	0	0	0	0	0	0	0	0	0	0	0	0	0	0	0	0	0
MNXR107634_Tc	1-phospho-alpha-D-galacturonate + UTP => UDP-alpha-D-galacturonate + diphosphate	0	Tomato Cytosol		0	Amino sugar and nucleotide sugar metabolism	0	0	0	0	0	0	0	0	0	0	0	0	0	0	0	0	0	0	0	0	0	0	0	0	0	0	0
MNXR107663_Tc	indole-3-acetaldehyde + O2 <=> H2O2 + (indol-3-yl)acetate	1	Tomato Cytosol	SOLYC01G009230.2; SOLYC01G088200.2; SOLYC01G088170.2; SOLYC11G071580.1; SOLYC11G071600.1; SOLYC11G071610.1; SOLYC11G071620.1; SOLYC01G088230.2	0	Tryptophan metabolism	0	0	0	1	1	0	0	0	0	0	0	0	0	0	0	0	0	1	1	1	1	1	1	1	1	1	1
MNXR107676_Tc	5-hydroxy-L-tryptophan => serotonin + CO2	0	Tomato Cytosol	SOLYC07G054280.1; SOLYC03G045020.2; SOLYC09G064430.2; SOLYC03G045010.1; SOLYC03G044120.1; SOLYC07G054860.1	0	Tryptophan metabolism	0	0	0	0	0	0	0	0	0	0	0	0	0	0	0	0	0	0	0	0	0	0	0	0	0	0	0
MNXR107692_Tc	NADPH + cholesterol + O2 => NADP(+) + (22S)-22-hydroxycholesterol	0	Tomato Cytosol	SOLYC07G056160.2; SOLYC02G085360.2; SOLYC02G093540.2	0		0	0	0	0	0	0	0	0	0	0	0	0	0	0	0	0	0	0	0	0	0	0	0	0	0	0	0
MNXR107722_Tc	meso-2,6-diaminopimelate + UDP-N-acetyl-alpha-D-muramoyl-L-alanyl-D-glutamate + ATP => UDP-N-acetyl-alpha-D-muramoyl-L-alanyl-gamma-D-glutamyl-meso-diaminopimelate + ADP + phosphate	0	Tomato Cytosol	SOLYC08G081170.2	0	Lysine biosynthesis	0	0	0	0	0	0	0	0	0	0	0	0	0	0	0	0	0	0	0	0	0	0	0	0	0	0	0
MNXR107771_Tc	hydrogen cyanide + L-cysteine <=> hydrogen sulfide + 3-cyano-L-alanine	1	Tomato Cytosol	SOLYC01G094790.2; SOLYC10G012370.2	0	Cyanoamino acid metabolism	1	1	1	1	1	1	1	1	1	1	1	0	0	0	0	0	0	0	0	0	0	0	0	0	0	1	0
MNXR107787_Tc	D-sorbitol 6-phosphate => D-sorbitol + phosphate	0	Tomato Cytosol		0		1	1	1	1	1	1	1	1	0	0	0	0	0	0	0	0	0	0	0	0	0	0	0	0	0	1	0
MNXR107797_Tc	bergaptol + S-adenosyl-L-methionine => S-adenosyl-L-homocysteine + bergapten	0	Tomato Cytosol		0		0	0	0	0	0	0	0	0	0	0	0	0	0	0	0	0	0	0	0	0	0	0	0	0	0	0	0
MNXR107862_Tc	NADP(+) + L-erythro-7,8-dihydrobiopterin <=> NADPH + 6-pyruvoyl-5,6,7,8-tetrahydropterin	1	Tomato Cytosol	SOLYC07G047980.1	0		0	0	0	0	0	0	0	0	1	1	0	1	1	1	1	1	1	1	1	1	1	1	1	1	1	0	1
MNXR107885_Tc	O2 + gibberellin A1 + 2-oxoglutarate => succinate + CO2 + gibberellin A8	0	Tomato Cytosol	SOLYC02G070430.2; SOLYC06G060800.2; SOLYC07G061730.2; SOLYC01G058040.1; SOLYC01G079200.2; SOLYC04G008670.1; SOLYC10G007570.2; SOLYC02G068320.2; SOLYC02G068310.2; SOLYC02G080120.1; SOLYC08G016660.1; SOLYC01G094590.2; SOLYC01G058030.1; SOLYC02G068330.1; SOLYC07G061720.2; SOLYC03G025490.2; SOLYC07G056670.2; SOLYC03G116290.1; SOLYC10G005360.2; SOLYC06G082030.2; SOLYC05G053340.2; SOLYC07G054870.2; SOL…	0	Diterpenoid biosynthesis	0	0	0	0	0	0	0	0	0	0	0	0	0	0	0	0	0	0	0	0	0	0	0	0	0	0	0
MNXR107886_Tc	gibberellin A20 + O2 + 2-oxoglutarate => succinate + gibberellin A1 + CO2	0	Tomato Cytosol	SOLYC07G061730.2; SOLYC01G058250.1; SOLYC00G007180.1; SOLYC03G119910.2; SOLYC03G116260.2; SOLYC06G066860.1; SOLYC06G066840.2; SOLYC06G066820.2; SOLYC05G052740.1; SOLYC06G066830.2	0	Diterpenoid biosynthesis	0	0	0	0	0	0	0	0	0	0	0	0	0	0	0	0	0	0	0	0	0	0	0	0	0	0	0
MNXR107887_Tpl	L-histidinol + NAD(+) => NADH + L-histidinal	0	Tomato Plastid	SOLYC02G071890.2	0	Histidine metabolism	1	1	1	1	1	1	1	0	0	0	0	0	0	0	0	0	0	0	0	0	0	0	0	0	1	1	0
MNXR107896_Tc	4-nitrophenyl phosphate => phosphate + 4-nitrophenol	0	Tomato Cytosol	SOLYC11G008620.1; SOLYC04G015150.2	0		0	0	0	0	0	0	0	0	0	0	0	0	0	0	0	0	0	0	0	0	0	0	0	0	0	0	0
MNXR107898_Tp	(3R)-hydroxybutanoyl-CoA => (2E)-butenoyl-CoA	0	Tomato Peroxisome	SOLYC08G068390.2; SOLYC07G019670.2; SOLYC08G078130.2; SOLYC01G066620.2; SOLYC04G014370.2; SOLYC12G099440.1; SOLYC06G009160.2; SOLYC11G010590.1; SOLYC12G007170.1; SOLYC12G094450.1; SOLYC01G059830.2	0	Butanoate metabolism | Glyoxylate and dicarboxylate metabolism	0	0	0	0	0	0	0	0	0	0	0	0	0	0	0	0	0	0	0	0	0	0	0	0	0	0	0
MNXR107899_Tp	(E)-glutaconyl-CoA <=> (2E)-butenoyl-CoA + CO2	1	Tomato Peroxisome		0	Butanoate metabolism	0	0	0	0	1	0	0	1	0	0	0	0	0	0	0	0	0	0	0	0	1	1	1	0	0	1	1
MNXR107916_Tc	NADP(+) + cinnamyl alcohol => NADPH + (E)-cinnamaldehyde	0	Tomato Cytosol	SOLYC01G107590.2; SOLYC08G048300.1; SOLYC03G078440.2; SOLYC08G014360.1; SOLYC02G069250.2; SOLYC02G030480.2; SOLYC02G089770.2; SOLYC08G005120.2; SOLYC12G055820.1; SOLYC03G078430.1; SOLYC11G011330.1	0		0	0	0	0	0	0	0	0	0	0	0	0	0	0	0	0	0	0	0	0	0	0	0	0	0	0	0
MNXR107919_Tc	leukotriene A4 => leukotriene B4	0	Tomato Cytosol	SOLYC04G049720.2	0	Arachidonic acid metabolism	0	0	0	0	0	0	0	0	0	0	0	0	0	0	0	0	0	0	0	0	0	0	0	0	0	0	0
MNXR107932_Tc	1-O-sinapoyl-beta-D-glucose + choline => O-sinapoylcholine + beta-D-glucose	0	Tomato Cytosol	SOLYC10G049210.1; SOLYC04G077630.2; SOLYC04G077640.2; SOLYC12G088270.1; SOLYC05G050780.2; SOLYC04G079040.2	0	Phenylpropanoid biosynthesis	0	0	0	0	0	0	0	0	0	0	0	0	0	0	0	0	1	0	1	0	1	0	0	0	0	0	0
MNXR107944_Tc	(indol-3-yl)acetate + UDP-D-glucose => UDP + 1-O-(indol-3-ylacetyl)-beta-D-glucose	0	Tomato Cytosol	SOLYC02G068210.1; SOLYC03G058370.1; SOLYC09G092490.2	0		1	0	0	0	0	0	1	1	1	0	0	0	1	1	1	0	0	0	1	1	0	0	0	1	1	0	0
MNXR107963_Tc	NADPH + (2R,3R)-dihydrokaempferol => NADP(+) + cis-3,4-leucopelargonidin	0	Tomato Cytosol	SOLYC01G008540.2; SOLYC01G087640.2; SOLYC01G068080.2; SOLYC10G009500.2; SOLYC10G009530.2; SOLYC01G008530.2; SOLYC01G087630.1; SOLYC05G051020.2; SOLYC05G051010.2; SOLYC12G088880.1; SOLYC03G116910.2; SOLYC02G089770.2; SOLYC04G071740.1; SOLYC02G085020.2; SOLYC03G097170.2; SOLYC08G076790.2; SOLYC11G072510.1; SOLYC01G094070.2; SOLYC10G009510.1; SOLYC04G082780.2; SOLYC10G009540.1; SOLYC01G102730.2; SOL…	0	Flavonoid biosynthesis	0	0	0	0	0	0	0	0	0	0	0	0	0	0	0	0	0	0	0	0	0	0	0	0	0	0	0
MNXR107964_Tc	NADPH + O2 + (2R,3R)-dihydrokaempferol <=> 2,3-trans-dihydroquercetin + NADP(+)	1	Tomato Cytosol	SOLYC08G083410.1; SOLYC08G079300.2; SOLYC08G079280.2; SOLYC04G071790.1; SOLYC08G079330.1; SOLYC08G079350.1; SOLYC08G083520.1; SOLYC03G115220.2; SOLYC04G011690.2; SOLYC04G071800.2; SOLYC11G066580.1; SOLYC04G071780.2; SOLYC08G083510.1; SOLYC03G122350.2; SOLYC08G079370.1; SOLYC08G083500.1; SOLYC04G071820.2; SOLYC12G042480.1; SOLYC11G030730.1; SOLYC03G122360.2; SOLYC05G047680.2	0	Flavonoid biosynthesis	1	1	1	1	1	1	0	0	0	0	0	1	0	1	0	0	0	0	0	0	0	0	1	0	0	1	0
MNXR107965_Tc	O2 + (2R,3R)-dihydrokaempferol + 2-oxoglutarate => kaempferol + succinate + CO2	0	Tomato Cytosol	SOLYC09G066310.2; SOLYC09G066320.1; SOLYC06G083910.2; SOLYC07G054920.1; SOLYC06G073080.2; SOLYC08G006770.2; SOLYC06G073580.2; SOLYC11G013110.1; SOLYC02G070080.2; SOLYC07G054940.1; SOLYC10G026520.1; SOLYC07G043420.2; SOLYC10G018170.1; SOLYC10G018190.1; SOLYC02G081190.2; SOLYC02G036350.2; SOLYC07G026650.2; SOLYC02G062500.2; SOLYC07G049550.2; SOLYC01G108880.2	0	Flavonoid biosynthesis	0	0	0	0	0	0	0	0	0	0	0	0	0	0	0	0	0	0	0	0	0	0	0	0	0	0	0
MNXR107969_Tc	N-acetylserotonin + S-adenosyl-L-methionine => melatonin + S-adenosyl-L-homocysteine	0	Tomato Cytosol	SOLYC03G080180.2	0	Tryptophan metabolism	0	0	0	0	0	0	0	0	0	0	0	0	0	0	0	0	0	0	0	0	0	0	0	0	0	0	0
MNXR107972_Tc	O-acetyl-L-serine + pyrazole => 3-(pyrazol-1-yl)-L-alanine + acetate	0	Tomato Cytosol	SOLYC01G097920.2	0		0	0	0	0	0	0	0	0	0	0	0	0	0	0	0	0	0	0	0	0	0	0	0	0	0	0	0
MNXR107977_Tc	propane-1,3-diamine + O2 <=> H2O2 + 3-aminopropanal + NH4(+)	1	Tomato Cytosol	SOLYC02G081390.2; SOLYC12G006370.1; SOLYC07G063450.1; SOLYC10G017990.1; SOLYC07G043590.2; SOLYC03G031880.2; SOLYC08G014330.2; SOLYC05G013440.2; SOLYC02G033080.1; SOLYC06G071700.1	0	beta-Alanine metabolism	1	0	0	0	0	0	0	1	1	1	1	0	1	1	0	0	1	1	1	0	0	1	0	1	1	0	1
MNXR107989_Tc	NADP(+) + (R)-pantolactone <=> NADPH + 2-dehydropantolactone	1	Tomato Cytosol		0		0	0	0	0	0	0	0	0	0	0	0	0	0	0	0	0	0	0	0	0	0	0	0	0	0	1	1
MNXR108008_Tc	2 monodehydro-L-ascorbate radical => L-ascorbate + L-dehydroascorbate	0	Tomato Cytosol		0	Ascorbate and aldarate metabolism	1	0	1	1	0	1	1	0	0	0	0	0	0	0	1	1	1	0	1	0	0	0	1	0	0	1	0
MNXR108008_Tm	2 monodehydro-L-ascorbate radical => L-dehydroascorbate + L-ascorbate	0	Tomato Mitochondrion		0	Ascorbate and aldarate metabolism	0	0	0	0	0	0	0	0	0	0	0	0	0	0	0	0	0	0	0	0	0	0	0	0	0	0	0
MNXR108008_Tp	2 monodehydro-L-ascorbate radical => L-dehydroascorbate + L-ascorbate	0	Tomato Peroxisome		0	Ascorbate and aldarate metabolism	0	0	0	1	0	0	0	0	0	1	0	0	0	0	0	0	0	0	0	0	0	0	0	0	0	1	0
MNXR108008_Tpl	2 monodehydro-L-ascorbate radical => L-ascorbate + L-dehydroascorbate	0	Tomato Plastid		0	Ascorbate and aldarate metabolism	1	1	1	1	0	0	1	0	0	1	0	1	0	0	0	0	0	0	0	0	0	0	0	0	0	1	0
MNXR108024_Tc	phenylthioacetohydroximate + UDP-D-glucose => UDP + (Z)-desulfoglucotropeolin	0	Tomato Cytosol	SOLYC05G006140.1; SOLYC05G006150.1	0	Glucosinolate biosynthesis	0	0	0	0	0	0	0	0	0	0	0	0	0	0	0	0	0	0	0	0	0	0	0	0	0	0	0
MNXR108025_Tc	3'-phosphoadenylyl sulfate + (Z)-desulfoglucotropeolin <=> adenosine 3',5'-bisphosphate + glucotropeolin	1	Tomato Cytosol	SOLYC04G028380.1; SOLYC02G077620.1; SOLYC03G114800.1; SOLYC11G067320.1; SOLYC00G227960.1	0	Glucosinolate biosynthesis	1	0	0	1	1	0	1	0	0	0	1	1	1	1	1	1	0	0	0	0	0	0	1	0	0	1	0
MNXR108036_Tc	acetyl-CoA + 17-O-deacetylvindoline => vindoline + CoA	0	Tomato Cytosol	SOLYC11G067330.1; SOLYC07G043710.2; SOLYC02G081750.1; SOLYC02G081740.1; SOLYC08G075210.1; SOLYC11G067290.1; SOLYC08G014490.1; SOLYC02G081800.1; SOLYC07G043670.1; SOLYC12G006330.1; SOLYC04G009680.1; SOLYC05G039950.1; SOLYC07G043700.1; SOLYC11G067340.1; SOLYC11G069680.1; SOLYC04G012020.1; SOLYC02G081760.1; SOLYC12G005440.1; SOLYC11G067270.1; SOLYC08G075180.1	0		0	0	0	0	0	0	0	0	0	0	0	0	0	0	0	0	0	0	0	0	0	0	0	0	0	0	0
MNXR108042_Tc	alpha-D-galactose 6-phosphate <=> D-tagatofuranose 6-phosphate	1	Tomato Cytosol	SOLYC01G097800.2	0	Galactose metabolism	1	1	1	1	1	1	1	1	0	0	0	0	0	0	0	0	0	0	0	0	0	0	0	0	0	1	0
MNXR108069_Tc	(3S)-hydroxybutanoyl-CoA <=> (3R)-hydroxybutanoyl-CoA	1	Tomato Cytosol	SOLYC08G068390.2; SOLYC07G019670.2; SOLYC01G066620.2; SOLYC12G099440.1; SOLYC06G009160.2; SOLYC12G007170.1	0	Butanoate metabolism | Fatty acid degradation	0	0	0	0	0	0	0	0	0	1	1	0	1	0	0	1	1	1	1	1	1	1	1	1	1	0	1
MNXR108084_Tc	3,4-dihydroxyphenylacetate + S-adenosyl-L-methionine => S-adenosyl-L-homocysteine + homovanillate	0	Tomato Cytosol	SOLYC05G041320.1; SOLYC10G050160.1	0	Tyrosine metabolism	0	0	0	0	0	0	0	0	0	0	0	0	0	0	0	0	0	0	0	0	0	0	0	0	0	0	0
MNXR108088_Tc	pseudouridine + ATP => pseudouridine 5'-phosphate + ADP	0	Tomato Cytosol		0	Pyrimidine metabolism	0	0	0	0	0	0	0	0	0	0	0	0	0	0	0	0	0	0	0	0	0	0	0	0	0	0	0
MNXR108106_Tc	3-(4-hydroxyphenyl)pyruvate => (4-hydroxyphenyl)acetaldehyde + CO2	0	Tomato Cytosol		0	Isoquinoline alkaloid biosynthesis | Tyrosine metabolism	0	0	0	0	0	0	0	0	0	0	0	0	0	0	0	0	0	0	0	0	0	0	0	0	0	0	0
MNXR108107_Tc	NADPH + O2 + N,N-dimethylaniline => NADP(+) + N,N-dimethylaniline N-oxide	0	Tomato Cytosol	SOLYC08G065700.1; SOLYC03G115560.2; SOLYC05G050910.2; SOLYC01G112140.2; SOLYC07G042430.1; SOLYC01G112120.2; SOLYC05G050920.2; SOLYC09G064160.2; SOLYC02G005410.1; SOLYC07G007290.1; SOLYC01G112100.2; SOLYC06G060610.2	0		0	0	0	0	0	0	0	0	0	0	0	0	0	0	0	0	0	0	0	0	0	0	0	0	0	0	0
MNXR108113_Tc	5alpha-cholest-8-en-3beta-ol <=> 5alpha-cholest-7-en-3beta-ol	1	Tomato Cytosol	SOLYC06G082980.2	0	Steroid biosynthesis	1	1	1	1	1	1	1	0	0	0	0	0	0	0	0	0	0	0	0	0	0	0	0	0	0	1	0
MNXR108117_Tc	1-hexadecanoyl-sn-glycero-3-phosphate + NADP(+) => NADPH + 1-hexadecanoylglycerone 3-phosphate	0	Tomato Cytosol	SOLYC04G054400.2	0		0	0	0	0	0	0	0	0	0	0	0	0	0	0	0	0	0	0	0	0	0	0	0	0	0	0	0
MNXR108123_Tc	trans-caffeate + S-adenosyl-L-methionine => S-adenosyl-L-homocysteine + ferulate	0	Tomato Cytosol	SOLYC10G005060.2; SOLYC06G060220.1; SOLYC06G060200.1; SOLYC06G083450.2; SOLYC03G080180.2; SOLYC06G064500.2; SOLYC06G007960.2; SOLYC10G085830.1; SOLYC10G079540.1	0	Phenylpropanoid biosynthesis	1	0	0	1	0	1	1	1	1	1	1	1	1	1	1	1	1	1	1	1	0	1	1	1	0	1	1
MNXR108127_Tc	1D-myo-inositol hexakisphosphate => phosphate + 1D-myo-inositol 1,2,4,5,6-pentakisphosphate	0	Tomato Cytosol		0	Inositol phosphate metabolism	1	1	1	1	1	1	1	1	1	1	1	1	1	1	0	1	0	1	1	1	1	1	1	1	0	1	1
MNXR108130_Tc	N-methylethanolamine phosphate + CTP => diphosphate + CDP-N-methylethanolamine(1-)	0	Tomato Cytosol		0		0	0	0	0	0	0	0	0	0	0	0	0	0	0	0	0	0	0	0	0	0	0	0	0	0	0	0
MNXR108141_Tc	1D-myo-inositol 1,4-bisphosphate => 1D-myo-inositol 4-phosphate + phosphate	0	Tomato Cytosol	SOLYC05G056490.2	0	Inositol phosphate metabolism	0	0	0	0	0	0	0	0	0	0	0	0	0	0	0	0	0	0	0	0	0	0	0	0	0	0	0
MNXR108142_Tc	1D-myo-inositol 1,4,5-trisphosphate => 1D-myo-inositol 1,4-bisphosphate + phosphate	0	Tomato Cytosol	SOLYC06G054010.2; SOLYC12G096660.1; SOLYC03G098030.2; SOLYC09G005690.2; SOLYC01G005090.2; SOLYC12G019080.1; SOLYC06G072390.2; SOLYC08G077210.2; SOLYC08G014580.2; SOLYC02G087430.2; SOLYC09G065480.1; SOLYC04G079820.2; SOLYC06G072400.1; SOLYC04G054830.2; SOLYC00G009110.2; SOLYC09G082370.2; SOLYC08G007080.2	0	Inositol phosphate metabolism	0	0	0	0	0	0	0	0	0	0	0	0	0	0	0	0	0	0	0	0	0	0	0	0	0	0	0
MNXR108158_Tc	N(4)-(beta-N-acetyl-D-glucosaminyl)-L-asparagine => N-acetyl-beta-D-glucosaminylamine + L-aspartate	0	Tomato Cytosol	SOLYC05G048770.2; SOLYC06G069400.2; SOLYC04G078460.2; SOLYC03G114790.2; SOLYC03G093440.2	0		0	0	0	0	0	0	0	0	0	0	0	0	0	0	0	0	0	0	0	0	0	0	0	0	0	0	0
MNXR108162_Tc	1D-myo-inositol 1,3,4-trisphosphate + ATP => ADP + 1D-myo-inositol 1,3,4,5-tetrakisphosphate	0	Tomato Cytosol	SOLYC08G005130.1; SOLYC08G015630.2; SOLYC03G097410.1; SOLYC03G097150.2; SOLYC08G076690.1; SOLYC12G088200.1; SOLYC06G072740.1; SOLYC04G077120.2	0	Inositol phosphate metabolism	1	0	0	0	0	0	0	0	1	1	0	1	1	0	0	1	1	1	0	1	1	1	1	0	0	0	1
MNXR108163_Tc	1D-myo-inositol 1,3,4-trisphosphate + ATP <=> 1D-myo-inositol 1,3,4,6-tetrakisphosphate + ADP	1	Tomato Cytosol	SOLYC08G005130.1; SOLYC08G015630.2; SOLYC03G097410.1; SOLYC03G097150.2; SOLYC08G076690.1; SOLYC12G088200.1; SOLYC06G072740.1; SOLYC04G077120.2	0	Inositol phosphate metabolism	0	0	0	0	0	0	0	0	1	1	0	1	1	1	1	1	1	1	0	0	1	1	1	1	0	0	1
MNXR108164_Tc	1D-myo-inositol 1,3,4,5-tetrakisphosphate => phosphate + 1D-myo-inositol 1,3,4-trisphosphate	0	Tomato Cytosol	SOLYC06G054010.2; SOLYC12G096660.1; SOLYC03G098030.2; SOLYC09G005690.2; SOLYC01G005090.2; SOLYC12G019080.1; SOLYC06G072390.2; SOLYC08G077210.2; SOLYC08G014580.2; SOLYC02G087430.2; SOLYC09G065480.1; SOLYC04G079820.2; SOLYC06G072400.1; SOLYC04G054830.2; SOLYC00G009110.2; SOLYC09G082370.2; SOLYC08G007080.2	0	Inositol phosphate metabolism	1	0	0	0	0	0	0	0	1	1	0	1	1	0	0	1	1	1	0	1	1	1	1	0	0	0	1
MNXR108166_Tc	1D-myo-inositol 1,4,5-trisphosphate + ATP => ADP + 1D-myo-inositol 1,3,4,5-tetrakisphosphate	0	Tomato Cytosol	SOLYC03G118000.1; SOLYC12G042430.1	0	Inositol phosphate metabolism	0	0	0	0	0	0	0	0	0	1	0	0	1	1	1	1	1	1	1	1	1	1	1	0	0	0	1
MNXR108167_Tc	1D-myo-inositol 1,3,4,5-tetrakisphosphate => 1D-myo-inositol 1,4,5-trisphosphate + phosphate	0	Tomato Cytosol	SOLYC05G052480.2; SOLYC06G050990.2	0	Inositol phosphate metabolism	0	0	0	0	0	0	0	0	0	1	0	0	1	1	1	1	1	1	1	1	1	1	1	0	0	0	1
MNXR108174_Tc	homocitrate(3-) => cis-homoaconitate	0	Tomato Cytosol	SOLYC02G071350.2; SOLYC03G005730.2	0	Lysine biosynthesis	0	0	0	0	0	0	0	0	0	0	0	0	0	0	0	0	0	0	0	0	0	0	0	0	0	0	0
MNXR108185_Tc	S-adenosyl-L-methionine + 3',4',5-trihydroxy-3,7-dimethoxyflavone => S-adenosyl-L-homocysteine + 3',5-dihydroxy-3,4',7-trimethoxyflavone	0	Tomato Cytosol		0	Flavone and flavonol biosynthesis	0	0	0	0	0	0	0	0	0	0	0	0	0	0	0	0	0	0	0	0	0	0	0	0	0	0	0
MNXR108200_Tc	1D-myo-inositol 1,3,4,6-tetrakisphosphate + ATP => ADP + 1D-myo-inositol 1,3,4,5,6-pentakisphosphate	0	Tomato Cytosol	SOLYC03G118000.1; SOLYC12G042430.1	0	Inositol phosphate metabolism	0	0	0	0	0	0	0	0	0	0	0	0	0	0	0	0	0	0	0	0	0	0	0	0	0	0	0
MNXR108201_Tc	ATP + 1D-myo-inositol 3,4,5,6-tetrakisphosphate => ADP + 1D-myo-inositol 1,3,4,5,6-pentakisphosphate	0	Tomato Cytosol	SOLYC08G005130.1; SOLYC08G015630.2; SOLYC03G097410.1; SOLYC03G097150.2; SOLYC08G076690.1; SOLYC12G088200.1; SOLYC06G072740.1; SOLYC04G077120.2	0	Inositol phosphate metabolism	1	1	1	1	1	1	1	1	1	1	1	1	1	1	1	1	1	1	1	1	1	1	1	1	0	1	1
MNXR108239_Tc	hydrogencarbonate + cyanate => carbamate + CO2	0	Tomato Cytosol	SOLYC09G090430.2	0	Nitrogen metabolism	0	0	0	0	0	0	0	0	0	0	0	0	0	0	0	0	0	0	0	0	0	0	0	0	0	0	0
MNXR108247_Tc	loganin + NADPH + O2 => NADP(+) + secologanin	0	Tomato Cytosol	SOLYC07G006140.2; SOLYC07G062510.2; SOLYC07G062520.2; SOLYC04G080100.2; SOLYC07G055550.1; SOLYC12G006860.1; SOLYC07G055480.1; SOLYC07G055460.2; SOLYC07G043460.2; SOLYC07G055560.2; SOLYC02G085880.1; SOLYC05G011940.2; SOLYC03G120060.2; SOLYC01G088760.2; SOLYC07G055350.2; SOLYC10G051020.1; SOLYC07G041500.2; SOLYC06G067930.1; SOLYC10G007880.2; SOLYC07G055490.2; SOLYC10G007900.2; SOLYC03G095310.2; SOL…	0	Monoterpenoid biosynthesis	0	0	0	0	0	0	0	0	0	0	0	0	0	0	0	0	0	0	0	0	0	0	0	0	0	0	0
MNXR108262_Tc	NADP(+) + allyl alcohol => NADPH + acrolein	0	Tomato Cytosol	SOLYC11G030720.1; SOLYC06G063040.1; SOLYC01G080030.1; SOLYC12G010950.1; SOLYC12G010970.1; SOLYC12G096760.1; SOLYC03G007200.1	0		0	0	0	0	0	0	0	0	0	0	0	0	0	0	0	0	0	0	0	0	0	0	0	0	0	0	0
MNXR108264_Tc	UDP-D-glucose + apigenin => apigenin 7-O-beta-D-glucoside + UDP	0	Tomato Cytosol		0	Flavone and flavonol biosynthesis	0	0	0	0	0	0	0	0	0	0	0	0	0	0	0	0	0	0	0	0	0	0	0	0	0	0	0
MNXR108268_Tc	NADP(+) + geraniol => NADPH + geranial	0	Tomato Cytosol	SOLYC11G010960.1; SOLYC11G010990.1; SOLYC11G010980.1	0		1	1	1	0	0	0	0	0	0	0	0	0	0	0	0	0	0	0	0	0	0	0	0	1	0	0	0
MNXR108288_Tc	(E)-sinapyl alcohol + UDP-D-glucose => syringin + UDP	0	Tomato Cytosol	SOLYC05G053400.1; SOLYC05G053120.1; SOLYC02G088500.1; SOLYC02G062990.1; SOLYC02G085660.1; SOLYC09G059170.1; SOLYC02G063000.2; SOLYC05G012670.1; SOLYC07G043480.1	0	Phenylpropanoid biosynthesis	1	1	1	0	0	0	1	1	0	0	0	0	0	0	0	0	0	0	0	0	0	0	0	0	0	0	0
MNXR108315_Tc	2,3-trans-dihydroquercetin + NADPH => NADP(+) + 2,3-trans-3,4-cis-leucocyanidin	0	Tomato Cytosol	SOLYC01G008540.2; SOLYC01G087640.2; SOLYC01G068080.2; SOLYC10G009500.2; SOLYC10G009530.2; SOLYC01G008530.2; SOLYC01G087630.1; SOLYC05G051020.2; SOLYC05G051010.2; SOLYC12G088880.1; SOLYC03G116910.2; SOLYC02G089770.2; SOLYC04G071740.1; SOLYC02G085020.2; SOLYC03G097170.2; SOLYC08G076790.2; SOLYC11G072510.1; SOLYC01G094070.2; SOLYC10G009510.1; SOLYC04G082780.2; SOLYC10G009540.1; SOLYC01G102730.2; SOL…	0	Flavonoid biosynthesis	0	0	0	0	0	0	0	0	0	0	0	0	0	0	0	0	0	0	0	0	0	0	0	0	0	0	0
MNXR108319_Tc	eriodictyol + O2 + 2-oxoglutarate <=> 2,3-trans-dihydroquercetin + succinate + CO2	1	Tomato Cytosol	SOLYC09G066310.2; SOLYC10G085190.1; SOLYC02G071400.2; SOLYC11G072120.1; SOLYC11G072130.1; SOLYC09G066320.1; SOLYC06G083910.2; SOLYC07G054920.1; SOLYC01G108860.2; SOLYC01G105650.2; SOLYC06G068270.2; SOLYC10G086780.1; SOLYC10G005120.1; SOLYC07G045040.2; SOLYC10G076840.1; SOLYC02G071450.2; SOLYC11G072200.1; SOLYC11G010410.1; SOLYC11G010400.1; SOLYC10G076660.1; SOLYC06G073080.2; SOLYC08G006770.2; SOL…	0	Flavonoid biosynthesis	1	1	1	0	0	0	0	0	0	0	0	0	0	0	0	0	0	0	0	0	0	0	0	0	0	0	0
MNXR108321_Tc	(R)-vicianin => mandelonitrile + vicianose	0	Tomato Cytosol	SOLYC10G045240.1	0		0	0	0	0	0	0	0	0	0	0	0	0	0	0	0	0	0	0	0	0	0	0	0	0	0	0	0
MNXR108329_Tc	L-dopachrome <=> 5,6-dihydroxyindole-2-carboxylate	1	Tomato Cytosol	SOLYC10G085350.1; SOLYC07G008470.2	0	Tyrosine metabolism	1	1	1	1	1	1	1	0	0	0	0	0	0	0	0	0	0	0	0	0	0	0	0	0	0	1	0
MNXR108343_Tc	NADPH + lanosterol => NADP(+) + 24,25-dihydrolanosterol	0	Tomato Cytosol	SOLYC02G069490.2; SOLYC02G030170.2	0	Steroid biosynthesis	0	0	0	0	0	0	0	0	0	0	0	0	0	0	0	0	0	0	0	0	0	0	0	0	0	0	0
MNXR108362_Tc	2-coumarate + UDP-D-glucose => UDP + trans-beta-D-glucosyl-2-hydroxycinnamate	0	Tomato Cytosol		0	Phenylpropanoid biosynthesis	0	0	1	1	1	1	1	1	1	1	1	1	1	1	1	1	1	1	1	1	1	1	1	1	1	1	1
MNXR108378_Tc	octadecanal => heptadecane + CO	0	Tomato Cytosol	SOLYC03G065250.2; SOLYC00G278110.2; SOLYC00G023030.1; SOLYC12G010580.1; SOLYC08G044260.2; SOLYC07G006300.2; SOLYC01G088400.2; SOLYC01G088420.2; SOLYC00G023040.1; SOLYC12G100270.1; SOLYC01G088430.2; SOLYC01G088410.2; SOLYC00G023050.1; SOLYC03G117800.2	0		0	0	0	0	0	0	0	0	0	0	0	0	0	0	0	0	0	0	0	0	0	0	0	0	0	0	0
MNXR108385_Tc	O2 + (6S)-6-hydroxyhyoscyamine + 2-oxoglutarate => scopolamine + succinate + CO2	0	Tomato Cytosol		0	Tropane, piperidine and pyridine alkaloid biosynthesis	0	0	0	0	0	0	0	0	0	0	0	0	0	0	0	0	0	0	0	0	0	0	0	0	0	0	0
MNXR108386_Tc	tryptamine + secologanin => 3alpha(S)-strictosidine	0	Tomato Cytosol	SOLYC04G040090.2; SOLYC07G055740.1; SOLYC03G114540.1; SOLYC06G073910.2; SOLYC03G114550.1; SOLYC03G053130.2; SOLYC05G025810.2; SOLYC10G079610.1; SOLYC11G071800.1; SOLYC02G082900.2; SOLYC03G114530.2; SOLYC03G114560.2; SOLYC07G055750.2; SOLYC12G039070.1	0		0	0	0	0	0	0	0	0	0	0	0	0	0	0	0	0	0	0	0	0	0	0	0	0	0	0	0
MNXR108427_Tc	(S)-mandelate <=> (R)-mandelate	1	Tomato Cytosol	SOLYC03G119200.2	0		0	1	1	1	1	1	1	1	1	1	1	1	0	1	0	0	0	0	0	0	0	0	0	0	0	1	0
MNXR108441_Tc	gibberellin A44 + O2 + 2-oxoglutarate => succinate + CO2 + gibberellin A19	0	Tomato Cytosol	SOLYC03G006880.2; SOLYC06G035530.2; SOLYC09G009110.2; SOLYC02G062470.1; SOLYC12G013780.1; SOLYC11G072310.1; SOLYC02G062490.2; SOLYC10G045690.1; SOLYC01G093980.2; SOLYC10G045770.1; SOLYC12G042980.1; SOLYC01G108870.2; SOLYC09G042210.1; SOLYC10G046820.1; SOLYC11G013360.1; SOLYC09G018420.1; SOLYC09G018410.1; SOLYC06G050110.1	0	Diterpenoid biosynthesis	0	0	0	0	0	0	0	0	0	0	0	0	0	0	0	0	0	0	0	0	0	0	0	0	0	0	0
MNXR108443_Tc	gibberellin A20 + O2 + 2-oxoglutarate => gibberellin A29 + succinate + CO2	0	Tomato Cytosol	SOLYC10G007560.1	0	Diterpenoid biosynthesis	0	0	0	0	0	0	0	0	0	0	0	0	0	0	0	0	0	0	0	0	0	0	0	0	0	0	0
MNXR108445_Tc	L-hyoscyamine + O2 + 2-oxoglutarate => succinate + (6S)-6-hydroxyhyoscyamine + CO2	0	Tomato Cytosol	SOLYC09G066310.2; SOLYC09G066320.1; SOLYC06G083910.2; SOLYC11G072200.1; SOLYC11G010410.1; SOLYC11G010400.1; SOLYC06G073580.2; SOLYC02G068320.2; SOLYC02G070080.2; SOLYC07G043420.2; SOLYC10G018170.1; SOLYC10G018190.1	0	Tropane, piperidine and pyridine alkaloid biosynthesis	0	0	0	0	0	0	0	0	0	0	0	0	0	0	0	0	0	0	0	0	0	0	0	0	0	0	0
MNXR108457_Tc	NADP(+) + (2S)-flavan-4-ol <=> NADPH + (2S)-flavanone	1	Tomato Cytosol	SOLYC01G008540.2; SOLYC03G116910.2; SOLYC02G089770.2; SOLYC03G097170.2; SOLYC04G082780.2; SOLYC12G005350.1; SOLYC04G008780.2; SOLYC06G061280.2	0		1	1	1	1	1	1	1	1	1	0	1	1	0	0	0	0	0	0	0	0	0	0	0	0	0	1	0
MNXR108461_Tc	(S)-reticuline + O2 => H2O2 + (S)-scoulerine	0	Tomato Cytosol	SOLYC10G054460.1; SOLYC02G069690.1; SOLYC09G072660.2; SOLYC04G080400.1	0	Isoquinoline alkaloid biosynthesis	0	0	0	0	0	0	0	0	0	0	0	0	0	0	0	0	0	0	0	0	0	0	0	0	0	0	0
MNXR108462_Tc	(S)-3'-hydroxy-N-methylcoclaurine + S-adenosyl-L-methionine => (S)-reticuline + S-adenosyl-L-homocysteine	0	Tomato Cytosol	SOLYC12G009110.1; SOLYC01G111900.2	0	Isoquinoline alkaloid biosynthesis	0	0	0	0	0	0	0	0	0	0	0	0	0	0	0	0	0	0	0	0	0	0	0	0	0	0	0
MNXR108464_Tc	NADPH + (S)-scoulerine + O2 => NADP(+) + (S)-cheilanthifoline	0	Tomato Cytosol		0	Isoquinoline alkaloid biosynthesis	0	0	0	0	0	0	0	0	0	0	0	0	0	0	0	0	0	0	0	0	0	0	0	0	0	0	0
MNXR108508_Tc	4-carboxylatomethylenebut-2-en-4-olide => maleylacetate	0	Tomato Cytosol	SOLYC01G080220.2; SOLYC01G080230.2; SOLYC05G043430.2; SOLYC10G018850.1; SOLYC09G064720.2; SOLYC11G027840.1; SOLYC09G072900.2	0		0	0	0	0	0	0	0	0	0	0	0	0	0	0	0	0	0	0	0	0	0	0	0	0	0	0	0
MNXR108509_Tc	(R)-citramalate => 2-methylmaleate	0	Tomato Cytosol	SOLYC09G090900.2; SOLYC03G005730.2	0	C5-Branched dibasic acid metabolism | Valine, leucine and isoleucine biosynthesis	0	0	0	0	0	0	0	0	0	0	0	0	0	0	0	0	0	0	0	0	0	0	0	0	0	0	0
MNXR108526_Tc	NADPH + (E)-sinapoyl aldehyde => NADP(+) + (E)-sinapyl alcohol	0	Tomato Cytosol	SOLYC01G107590.2; SOLYC08G048300.1; SOLYC03G078440.2; SOLYC08G014360.1; SOLYC02G069250.2; SOLYC02G030480.2; SOLYC02G089770.2; SOLYC08G005120.2; SOLYC12G055820.1; SOLYC03G078430.1; SOLYC11G011330.1	0	Phenylpropanoid biosynthesis	1	1	1	1	1	1	1	1	1	1	1	1	1	1	1	1	1	1	1	1	1	1	1	1	1	1	1
MNXR108547_Tc	Phenolic steroid + 3'-phosphoadenylyl sulfate => adenosine 3',5'-bisphosphate + steroid O-sulfate	0	Tomato Cytosol	SOLYC00G226760.1; SOLYC05G011870.1	0		0	0	0	0	0	0	0	0	0	0	0	0	0	0	0	0	0	0	0	0	0	0	0	0	0	0	0
MNXR108605_Tc	(1R,6R)-6-hydroxy-2-succinyl-cyclohexa-2,4-diene-1-carboxylate => 2-succinatobenzoate	0	Tomato Cytosol	SOLYC04G005190.2; SOLYC04G005180.2; SOLYC04G005200.2	0	Ubiquinone and other terpenoid-quinone biosynthesis	0	0	1	1	1	0	0	0	0	0	0	0	0	0	0	0	0	1	1	1	1	0	0	1	0	1	0
MNXR108610_Tc	AMP + dimethylallyl diphosphate => diphosphate + N(6)-(dimethylallyl)adenosine 5'-phosphate	0	Tomato Cytosol	SOLYC11G061900.1; SOLYC11G061780.1; SOLYC08G061770.1; SOLYC11G063690.1; SOLYC11G019890.1; SOLYC08G061690.1; SOLYC11G019860.1; SOLYC01G080150.2; SOLYC08G061710.1; SOLYC11G061830.1; SOLYC05G009410.1; SOLYC04G007240.1; SOLYC11G061910.1; SOLYC11G061870.1; SOLYC11G061920.1; SOLYC11G020380.1; SOLYC11G061890.1; SOLYC11G063740.1; SOLYC11G061810.1; SOLYC11G020410.1; SOLYC11G063450.1; SOLYC09G064910.1; SOL…	0	Zeatin biosynthesis	1	1	1	1	1	1	1	0	0	0	0	0	0	0	0	0	0	1	0	0	1	0	0	1	0	1	0
MNXR108649_Tc	O-acetyl-L-serine + 3-hydroxypyridin-4(1H)-one => L-mimosine + acetate	0	Tomato Cytosol	SOLYC01G097920.2	0		0	0	0	0	0	0	0	0	0	0	0	0	0	0	0	0	0	0	0	0	0	0	0	0	0	0	0
MNXR108651_Tc	(E)-(indol-3-yl)acetaldehyde oxime <=> (indol-3-yl)acetonitrile	1	Tomato Cytosol		0	Tryptophan metabolism	1	0	0	1	1	0	1	1	1	1	1	1	1	1	1	1	1	1	1	1	1	1	1	1	1	1	1
MNXR108657_Tc	(3Z)-dodecenoyl-CoA <=> (2E)-dodecenoyl-CoA	1	Tomato Cytosol	SOLYC08G068390.2; SOLYC07G019670.2; SOLYC01G066620.2; SOLYC12G099440.1; SOLYC06G009160.2; SOLYC12G007170.1; SOLYC05G024240.2	0		0	0	0	0	0	0	0	0	0	1	1	0	1	0	0	1	1	1	1	0	0	1	1	1	1	0	1
MNXR108699_Tc	(S)-4-hydroxymandelate <=> (R)-4-hydroxymandelate	1	Tomato Cytosol	SOLYC03G119200.2	0		0	1	1	1	1	1	1	1	1	1	1	1	0	1	0	0	0	0	0	0	0	0	0	0	0	1	0
MNXR108728_Tpl	(4S)-4-hydroxy-2,3,4,5-tetrahydro-(2S)-dipicolinate + NADPH => NADP(+) + (S)-2,3,4,5-tetrahydrodipicolinate	0	Tomato Plastid		0	Lysine biosynthesis | Monobactam biosynthesis	0	0	0	0	0	0	0	0	0	0	0	0	0	0	0	0	0	0	0	0	0	0	0	0	0	0	0
MNXR108734_Tpl	5'-Phosphoribosylformylglycinamidine + ATP <=> AIR + ADP + phosphate	1	Tomato Plastid	SOLYC04G058090.2	1	Purine metabolism	1	1	1	1	1	1	1	1	1	1	1	1	1	1	1	1	1	1	1	1	1	1	1	1	1	1	1
MNXR108735_Tpl	AIR + CO2 => 5-amino-1-(5-phospho-D-ribosyl)imidazole-4-carboxylate	0	Tomato Plastid	SOLYC00G023020.1; SOLYC11G006340.1; SOLYC00G022920.1; SOLYC00G088190.1	1	Purine metabolism	1	1	1	1	1	1	1	1	1	1	1	1	1	1	1	1	1	1	1	1	1	1	1	1	1	1	1
MNXR108795_Tc	NADH + (4-hydroxyphenyl)acetaldehyde => 2-(4-hydroxyphenyl)ethanol + NAD(+)	0	Tomato Cytosol	SOLYC01G008540.2; SOLYC05G056540.2; SOLYC12G094500.1; SOLYC01G087640.2; SOLYC04G074530.2; SOLYC10G009520.2; SOLYC01G008530.2; SOLYC06G083480.2; SOLYC03G044200.2; SOLYC00G014980.1; SOLYC04G082180.2; SOLYC08G083280.2; SOLYC05G051010.2; SOLYC11G030720.1; SOLYC07G045080.2; SOLYC04G064710.2; SOLYC02G089770.2; SOLYC08G005120.2; SOLYC03G097170.2; SOLYC11G071290.1; SOLYC06G072160.2; SOLYC09G091700.2; SOL…	0	Tyrosine metabolism	0	0	0	0	0	0	0	0	0	0	0	0	0	0	0	0	0	0	0	0	0	0	0	0	0	0	0
MNXR108796_Tc	dopamine + (4-hydroxyphenyl)acetaldehyde => (S)-norcoclaurine	0	Tomato Cytosol	SOLYC07G005370.2; SOLYC06G007860.1	0	Isoquinoline alkaloid biosynthesis	0	0	0	0	0	0	0	0	0	0	0	0	0	0	0	0	0	0	0	0	0	0	0	0	0	0	0
MNXR108825_Tc	NADPH + trans-5-O-(4-coumaroyl)-D-quinate + O2 => NADP(+) + chlorogenate	0	Tomato Cytosol	SOLYC10G078230.1; SOLYC10G078240.1; SOLYC10G078220.1; SOLYC01G009370.1; SOLYC01G096670.2	0	Flavonoid biosynthesis | Phenylpropanoid biosynthesis | Stilbenoid, diarylheptanoid and gingerol biosynthesis	1	1	1	0	0	0	0	0	0	0	0	0	0	0	0	0	0	0	0	0	1	0	0	0	1	0	0
MNXR108904_Tpl	N(2)-formyl-N(1)-(5-phospho-D-ribosyl)glycinamide(2-) + ATP + L-glutamine <=> 5'-Phosphoribosylformylglycinamidine + L-glutamate + ADP + phosphate	1	Tomato Plastid	SOLYC02G076720.2; SOLYC01G107270.2; SOLYC06G069530.2	1	Purine metabolism	1	1	1	1	1	1	1	1	1	1	1	1	1	1	1	1	1	1	1	1	1	1	1	1	1	1	1
MNXR108949_Tc	apigenin 7-O-beta-D-glucoside + UDP-alpha-D-apiose => UDP + 7-O-(beta-D-apiofuranosyl-1,2-beta-D-glucosyl)-5,7,4'-trihydroxyflavone	0	Tomato Cytosol		0	Flavone and flavonol biosynthesis	0	0	0	0	0	0	0	0	0	0	0	0	0	0	0	0	0	0	0	0	0	0	0	0	0	0	0
MNXR108961_Tc	NADP(+) + prostaglandin E1 <=> NADPH + 15-oxo-prostaglandin E1	1	Tomato Cytosol	SOLYC12G042370.1; SOLYC06G068740.2	0		1	1	1	1	1	1	1	1	1	1	0	1	1	0	0	0	0	0	0	0	0	0	1	0	0	1	0
MNXR108972_Tc	UDP-N-acetyl-alpha-D-muramoyl-L-alanyl-gamma-D-glutamyl-L-lysine + D-alanyl-D-alanine + ATP => UDP-N-acetyl-alpha-D-muramoyl-L-alanyl-gamma-D-glutamyl-L-lysyl-D-alanyl-D-alanine + ADP + phosphate	0	Tomato Cytosol	SOLYC04G008880.2	0		0	0	0	0	0	0	0	0	0	0	0	0	0	0	0	0	0	0	0	0	0	0	0	0	0	0	0
MNXR109004_Tc	UDP-N-acetyl-alpha-D-muramoyl-L-alanyl-gamma-D-glutamyl-meso-diaminopimelate + D-alanyl-D-alanine + ATP => UDP-N-acetyl-alpha-D-muramoyl-L-alanyl-gamma-D-glutamyl-meso-2,6-diaminopimeloyl-D-alanyl-D-alanine + ADP + phosphate	0	Tomato Cytosol	SOLYC04G008880.2	0	Lysine biosynthesis	0	0	0	0	0	0	0	0	0	0	0	0	0	0	0	0	0	0	0	0	0	0	0	0	0	0	0
MNXR109046_Tc	trans-beta-D-glucosyl-2-hydroxycinnamate <=> cis-beta-D-glucosyl-2-hydroxycinnamate	1	Tomato Cytosol		0	Phenylpropanoid biosynthesis	1	1	1	1	1	1	1	1	1	1	1	1	1	1	1	1	1	1	1	1	1	1	1	1	1	1	1
MNXR109049_Tc	NADPH + (S)-cheilanthifoline + O2 => NADP(+) + (S)-stylopine	0	Tomato Cytosol		0	Isoquinoline alkaloid biosynthesis	0	0	0	0	0	0	0	0	0	0	0	0	0	0	0	0	0	0	0	0	0	0	0	0	0	0	0
MNXR109050_Tc	(S)-stylopine + S-adenosyl-L-methionine => S-adenosyl-L-homocysteine + (S)-cis-N-methylstylopine	0	Tomato Cytosol		0	Isoquinoline alkaloid biosynthesis	0	0	0	0	0	0	0	0	0	0	0	0	0	0	0	0	0	0	0	0	0	0	0	0	0	0	0
MNXR109058_Tc	NADPH + O2 + protopine => NADP(+) + 6-hydroxyprotopine	0	Tomato Cytosol		0	Isoquinoline alkaloid biosynthesis	0	0	0	0	0	0	0	0	0	0	0	0	0	0	0	0	0	0	0	0	0	0	0	0	0	0	0
MNXR109059_Tc	NADPH + O2 + (S)-cis-N-methylstylopine => NADP(+) + protopine	0	Tomato Cytosol		0	Isoquinoline alkaloid biosynthesis	0	0	0	0	0	0	0	0	0	0	0	0	0	0	0	0	0	0	0	0	0	0	0	0	0	0	0
MNXR109060_Tc	6-hydroxyprotopine <=> dihydrosanguinarine	1	Tomato Cytosol		0	Isoquinoline alkaloid biosynthesis	0	0	0	0	0	0	0	0	0	0	0	0	0	0	0	0	0	0	0	0	0	0	0	0	0	1	1
MNXR109061_Tc	NADPH + dihydrosanguinarine + O2 => 10-hydroxydihydrosanguinarine + NADP(+)	0	Tomato Cytosol		0	Isoquinoline alkaloid biosynthesis	0	0	0	0	0	0	0	0	0	0	0	0	0	0	0	0	0	0	0	0	0	0	0	0	0	0	0
MNXR109062_Tc	dihydrosanguinarine + O2 => H2O2 + sanguinarine	0	Tomato Cytosol		0	Isoquinoline alkaloid biosynthesis	1	1	1	0	0	0	1	0	0	0	0	0	1	0	1	1	0	1	0	1	0	1	1	0	1	0	1
MNXR109063_Tc	S-adenosyl-L-methionine + 12-hydroxydihydrochelirubine => S-adenosyl-L-homocysteine + dihydromacarpine	0	Tomato Cytosol		0	Isoquinoline alkaloid biosynthesis	0	0	0	0	0	0	0	0	0	0	0	0	0	0	0	0	0	0	0	0	0	0	0	0	0	0	0
MNXR109064_Tc	dihydrochelirubine + O2 => H2O2 + chelirubine	0	Tomato Cytosol		0	Isoquinoline alkaloid biosynthesis	0	0	0	0	0	0	0	0	0	0	0	0	0	0	0	0	0	0	0	0	0	0	0	0	0	0	0
MNXR109065_Tc	10-hydroxydihydrosanguinarine + S-adenosyl-L-methionine => dihydrochelirubine + S-adenosyl-L-homocysteine	0	Tomato Cytosol		0	Isoquinoline alkaloid biosynthesis	0	0	0	0	0	0	0	0	0	0	0	0	0	0	0	0	0	0	0	0	0	0	0	0	0	0	0
MNXR109066_Tc	NADPH + dihydrochelirubine + O2 => NADP(+) + 12-hydroxydihydrochelirubine	0	Tomato Cytosol		0	Isoquinoline alkaloid biosynthesis	0	0	0	0	0	0	0	0	0	0	0	0	0	0	0	0	0	0	0	0	0	0	0	0	0	0	0
MNXR109079_Tc	acetyl-CoA + (7S)-salutaridinol => CoA + (7S)-O-acetylsalutaridinol	0	Tomato Cytosol	SOLYC06G071940.1; SOLYC12G096790.1; SOLYC02G081770.1; SOLYC01G105550.1; SOLYC12G010980.1; SOLYC07G008390.1; SOLYC07G008380.1; SOLYC12G096770.1; SOLYC01G105590.2; SOLYC04G082350.1; SOLYC12G005430.1; SOLYC12G088170.1	0	Isoquinoline alkaloid biosynthesis	0	0	0	0	0	0	0	0	0	0	0	0	0	0	0	0	0	0	0	0	0	0	0	0	0	0	0
MNXR109088_Tc	5-aminoimidazole-4-carboxylic acid => 4-aminoimidazole + CO2	0	Tomato Cytosol		0	Purine metabolism	1	1	1	1	1	1	1	1	1	1	1	1	1	1	1	1	1	1	1	1	1	1	1	0	1	1	1
MNXR109102_Tc	O2 + dihydromacarpine => macarpine + H2O2	0	Tomato Cytosol		0	Isoquinoline alkaloid biosynthesis	0	0	0	0	0	0	0	0	0	0	0	0	0	0	0	0	0	0	0	0	0	0	0	0	0	0	0
MNXR109126_Tc	neurosporene <=> beta-zeacarotene	1	Tomato Cytosol	SOLYC04G040190.1; SOLYC10G079480.1	0	Carotenoid biosynthesis	1	1	1	0	0	1	1	1	0	0	0	0	0	0	0	0	0	0	0	0	0	0	0	0	0	0	0
MNXR109128_Tc	5alpha-cholesta-8,24-dien-3beta-ol <=> 5alpha-cholesta-7,24-dien-3beta-ol	1	Tomato Cytosol	SOLYC06G082980.2	0	Steroid biosynthesis	1	1	1	1	1	1	1	0	0	0	0	0	0	0	0	0	0	0	0	0	0	0	0	0	0	1	0
MNXR109170_Tc	5-ureidoimidazole-4-carboxylic acid => 5-aminoimidazole-4-carboxylic acid + NH4(+) + CO2	0	Tomato Cytosol		0	Purine metabolism	1	1	1	1	1	1	1	1	1	1	1	1	1	1	1	1	1	1	1	1	1	1	1	0	1	1	1
MNXR109204_Tc	NADPH + eriodictyol + O2 <=> NADP(+) + 5,7,3',4',5'-pentahydroxyflavanone	1	Tomato Cytosol	SOLYC11G066580.1	0	Flavonoid biosynthesis	1	1	1	0	0	0	0	0	0	0	0	0	0	0	0	0	0	0	0	0	0	0	0	0	0	0	0
MNXR109275_Tc	demethylphylloquinone + S-adenosyl-L-methionine => phylloquinone + S-adenosyl-L-homocysteine	0	Tomato Cytosol	SOLYC12G019010.1	0		0	0	0	0	0	0	0	0	0	0	0	0	0	0	0	0	0	0	0	0	0	0	0	0	0	0	0
MNXR109277_Tc	cis-2-coumarate => coumarin	0	Tomato Cytosol		0	Phenylpropanoid biosynthesis	0	0	1	1	0	0	0	0	0	0	0	0	0	0	0	0	0	0	1	1	1	1	1	1	1	1	1
MNXR109282_Tc	UDP-N-acetyl-alpha-D-glucosamine + N-acetylmuramoyl-L-alanyl-D-glutamyl-meso-2,6-diaminopimelyl-D-alanyl-D-alanine-diphosphoundecaprenol => UDP + N-acetylmuramoyl-L-alanyl-D-glutamyl-meso-2,6-diaminopimelyl-D-alanyl-D-alanine-diphosphoundecaprenyl-N-acetylglucosamine	0	Tomato Cytosol	SOLYC03G118860.2	0		0	0	0	0	0	0	0	0	0	0	0	0	0	0	0	0	0	0	0	0	0	0	0	0	0	0	0
MNXR109284_Tc	2,3-trans-3,4-cis-leucocyanidin + O2 + 2-oxoglutarate => cyanidin + succinate + CO2	0	Tomato Cytosol	SOLYC10G085190.1; SOLYC01G105650.2; SOLYC10G024510.1; SOLYC01G044550.1; SOLYC10G076660.1; SOLYC08G080040.2; SOLYC10G076670.1; SOLYC02G071380.2	0	Flavonoid biosynthesis	0	0	0	0	0	0	0	0	0	0	0	0	0	0	0	0	0	0	0	0	0	0	0	0	0	0	0
MNXR109286_Tc	NADPH + (+)-dihydromyricetin => NADP(+) + (2R,3S,4S)-leucodelphinidin	0	Tomato Cytosol	SOLYC01G008540.2; SOLYC01G087640.2; SOLYC01G068080.2; SOLYC10G009500.2; SOLYC10G009530.2; SOLYC01G008530.2; SOLYC01G087630.1; SOLYC05G051020.2; SOLYC05G051010.2; SOLYC12G088880.1; SOLYC03G116910.2; SOLYC02G089770.2; SOLYC04G071740.1; SOLYC02G085020.2; SOLYC03G097170.2; SOLYC08G076790.2; SOLYC11G072510.1; SOLYC01G094070.2; SOLYC10G009510.1; SOLYC04G082780.2; SOLYC10G009540.1; SOLYC01G102730.2; SOL…	0	Flavonoid biosynthesis	0	0	0	0	0	0	0	0	0	0	0	0	0	0	0	0	0	0	0	0	0	0	0	0	0	0	0
MNXR109287_Tc	5,7,3',4',5'-pentahydroxyflavanone + O2 + 2-oxoglutarate <=> (+)-dihydromyricetin + succinate + CO2	1	Tomato Cytosol		0	Flavonoid biosynthesis	1	1	1	1	1	1	1	1	1	1	1	1	1	1	1	1	1	1	1	1	1	1	1	1	1	1	1
MNXR109314_Tc	ent-copalyl diphosphate => diphosphate + ent-kaur-16-ene	0	Tomato Cytosol	SOLYC07G066670.2; SOLYC08G005640.2; SOLYC03G006550.2; SOLYC08G005720.2; SOLYC08G005670.2	0	Diterpenoid biosynthesis	0	0	0	0	0	0	0	0	0	0	0	0	0	0	0	0	0	0	0	0	0	0	0	0	0	0	0
MNXR109315_Tc	O2 + gibberellin A53 + 2-oxoglutarate => succinate + gibberellin A44 diacid + CO2	0	Tomato Cytosol	SOLYC02G062470.1; SOLYC02G062490.2; SOLYC10G045770.1; SOLYC12G042980.1; SOLYC01G108870.2; SOLYC10G046820.1; SOLYC09G018420.1	0	Diterpenoid biosynthesis	0	0	0	0	0	0	0	0	0	0	0	0	0	0	0	0	0	0	0	0	0	0	0	0	0	0	0
MNXR109392_Tc	ATP + 1D-myo-inositol 1,3,4,5,6-pentakisphosphate => 1D-myo-inositol hexakisphosphate + ADP	0	Tomato Cytosol	SOLYC04G080670.2	0	Inositol phosphate metabolism	1	1	1	1	1	1	1	1	1	1	1	1	1	1	0	1	0	1	1	1	1	1	1	1	0	1	1
MNXR109482_Tc	3',4',5,7-tetrahydroxy-3-methoxyflavone + S-adenosyl-L-methionine => S-adenosyl-L-homocysteine + 3',4',5-trihydroxy-3,7-dimethoxyflavone	0	Tomato Cytosol		0	Flavone and flavonol biosynthesis	0	0	0	0	0	0	0	0	0	0	0	0	0	0	0	0	0	0	0	0	0	0	0	0	0	0	0
MNXR109483_Tc	limonin + UDP-D-glucose <=> glucosyl-limonin + UDP	1	Tomato Cytosol	SOLYC12G096870.1; SOLYC01G107560.2; SOLYC08G016260.1; SOLYC08G016250.1; SOLYC08G014050.1; SOLYC08G016240.1	0		0	0	0	0	0	1	0	0	0	0	0	1	1	1	1	0	1	1	1	0	0	1	1	0	0	0	1
MNXR109492_Tc	O2 + N-methylputrescine => H2O2 + 4-Methylaminobutanal + NH4(+)	0	Tomato Cytosol	SOLYC02G081390.2; SOLYC12G006370.1; SOLYC07G063450.1; SOLYC10G017990.1; SOLYC07G043590.2; SOLYC03G031880.2; SOLYC08G014330.2; SOLYC05G013440.2; SOLYC02G033080.1; SOLYC06G071700.1	0		0	0	0	0	0	0	0	0	0	0	0	0	0	0	0	0	0	1	0	0	0	0	0	0	0	0	0
MNXR109493_Tc	4-Methylaminobutanal => 1-methylpyrrolinium	0	Tomato Cytosol		0		0	0	0	0	0	0	0	0	0	0	0	0	0	0	0	0	0	1	0	0	0	0	0	0	0	0	0
MNXR109547_Tc	2-hydroxy-1,4-benzoquinone + NADH => NAD(+) + benzene-1,2,4-triol	0	Tomato Cytosol	SOLYC03G034140.2	0		0	0	0	0	0	0	0	0	0	0	0	0	0	0	0	0	0	0	0	0	0	0	0	0	0	0	0
MNXR109642_Tc	benzoylacetyl-CoA + CoA => acetyl-CoA + benzoyl-CoA	0	Tomato Cytosol		0		0	1	1	1	1	1	1	1	1	1	1	1	1	1	1	1	1	0	0	1	0	1	0	0	0	1	1
MNXR109647_Tc	cis-2-chloro-4-carboxylatomethylenebut-2-en-1,4-olide <=> 2-chloro(maleyl)acetic acid	1	Tomato Cytosol	SOLYC01G080220.2; SOLYC01G080230.2; SOLYC10G018850.1; SOLYC09G064720.2; SOLYC09G072900.2	0		0	0	0	0	0	0	0	1	1	1	0	0	0	0	1	1	1	1	0	1	1	1	1	1	1	0	1
MNXR109676_Tc	(S)-2-ureidoglycine <=> NH4(+) + (S)-ureidoglycolate	1	Tomato Cytosol		0	Purine metabolism	1	1	1	1	1	1	1	1	1	1	1	1	1	1	1	1	1	1	1	1	1	1	1	1	1	1	1
MNXR109723_Tc	di-trans,octa-cis-undecaprenyl diphosphate => phosphate + di-trans,octa-cis-undecaprenyl phosphate	0	Tomato Cytosol		0		0	0	0	0	0	0	0	0	0	0	0	0	0	0	0	0	0	0	0	0	0	0	0	0	0	0	0
MNXR109724_Tc	UDP-N-acetyl-alpha-D-muramoyl-L-alanyl-gamma-D-glutamyl-L-lysyl-D-alanyl-D-alanine + di-trans,octa-cis-undecaprenyl phosphate => UMP + Mur2Ac(oyl-L-Ala-gamma-D-Glu-L-Lys-D-Ala-D-Ala)-diphospho-di-trans,octa-cis-undecaprenol	0	Tomato Cytosol	SOLYC02G070560.2	0		0	0	0	0	0	0	0	0	0	0	0	0	0	0	0	0	0	0	0	0	0	0	0	0	0	0	0
MNXR109725_Tc	UDP-N-acetyl-alpha-D-muramoyl-L-alanyl-gamma-D-glutamyl-meso-2,6-diaminopimeloyl-D-alanyl-D-alanine + di-trans,octa-cis-undecaprenyl phosphate => UMP + N-acetylmuramoyl-L-alanyl-D-glutamyl-meso-2,6-diaminopimelyl-D-alanyl-D-alanine-diphosphoundecaprenol	0	Tomato Cytosol		0		0	0	0	0	0	0	0	0	0	0	0	0	0	0	0	0	0	0	0	0	0	0	0	0	0	0	0
MNXR109729_Tc	3 NADPH + 3 O2 + lanosterol <=> 3 NADP(+) + formate + 4,4-dimethyl-5alpha-cholesta-8,14,24-trien-3beta-ol	1	Tomato Cytosol	SOLYC01G008110.2	0	Steroid biosynthesis	1	1	1	1	1	1	1	1	0	0	0	0	0	0	0	0	0	0	0	0	0	0	0	0	0	1	0
MNXR109761_Tc	4-(phosphonooxy)-L-threonine + NAD(+) => (2S)-2-amino-3-oxo-4-(phosphonooxy)butanoate + NADH	0	Tomato Cytosol		0	Vitamin B6 metabolism	0	0	0	0	0	0	0	0	0	0	0	0	0	0	0	0	0	0	0	0	0	0	0	0	0	0	0
MNXR109771_Tc	NADP(+) + (E)-coniferyl aldehyde => NADPH + ferulate	0	Tomato Cytosol		0	Phenylpropanoid biosynthesis	0	0	0	0	0	0	0	0	0	0	0	0	0	0	0	0	0	0	0	0	1	0	0	0	0	0	0
MNXR109773_Tc	NADPH + 5alpha-cholesta-7,24-dien-3beta-ol => NADP(+) + 5alpha-cholest-7-en-3beta-ol	0	Tomato Cytosol	SOLYC02G069490.2; SOLYC02G030170.2	0	Steroid biosynthesis	0	0	0	0	0	0	0	0	0	0	0	0	0	0	0	0	0	0	0	0	0	0	0	0	0	0	0
MNXR109782_Tc	3,7,11,15-tetramethylhexadecanoyl-CoA + O2 + 2-oxoglutarate => succinate + 2-hydroxyphytanoyl-CoA + CO2	0	Tomato Cytosol	SOLYC05G007970.2	0		0	0	0	0	0	0	0	0	0	0	0	0	0	0	0	0	0	0	0	0	0	0	0	0	0	0	0
MNXR109788_Tc	NADPH + (S)-N-methylcoclaurine + O2 => NADP(+) + (S)-3'-hydroxy-N-methylcoclaurine	0	Tomato Cytosol	SOLYC03G026130.2; SOLYC03G026140.2; SOLYC08G080380.2; SOLYC08G080390.2; SOLYC06G035760.2	0	Isoquinoline alkaloid biosynthesis	0	0	0	0	0	0	0	0	0	0	0	0	0	0	0	0	0	0	0	0	0	0	0	0	0	0	0
MNXR109790_Tc	3beta-hydroxy-4beta-methyl-5alpha-cholest-7-ene-4alpha-carbaldehyde + NADH + O2 <=> 3beta-hydroxy-4beta-methyl-5alpha-cholest-7-ene-4alpha-carboxylate + NAD(+)	1	Tomato Cytosol		0		1	1	1	1	1	1	1	1	1	1	1	1	1	1	1	1	1	1	1	1	1	1	1	1	1	1	1
MNXR109794_Tc	NADPH + 3beta-hydroxy-4beta-methyl-5alpha-cholest-7-ene-4alpha-carbaldehyde + O2 <=> NADP(+) + 3beta-hydroxy-4beta-methyl-5alpha-cholest-7-ene-4alpha-carboxylate	1	Tomato Cytosol		0		1	1	1	1	1	1	1	1	1	1	1	1	1	1	1	1	0	1	1	1	1	1	1	1	1	1	1
MNXR109795_Tc	O2 + choline + 2 reduced ferredoxin => betaine aldehyde hydrate + 2 oxidized ferredoxin	0	Tomato Cytosol	SOLYC07G008310.2; SOLYC07G008300.1	0		1	1	1	1	1	1	0	1	1	1	1	1	1	0	0	1	0	0	0	0	0	0	0	0	0	1	0
MNXR109815_Tc	S-adenosyl-L-methionine + jasmonate <=> S-adenosyl-L-homocysteine + methyl (-)-jasmonate	1	Tomato Cytosol	SOLYC02G084950.2; SOLYC04G080660.2; SOLYC01G080970.2; SOLYC02G091140.2; SOLYC10G049500.1	0	alpha-Linolenic acid metabolism	1	1	1	1	1	1	1	0	0	0	0	0	0	0	0	0	0	0	0	0	0	0	0	0	0	1	0
MNXR109820_Tc	(2E)-geranyl diphosphate => diphosphate + (1R,5R)-alpha-pinene	0	Tomato Cytosol	SOLYC01G105950.2; SOLYC01G105860.2; SOLYC01G105900.2; SOLYC02G079840.1; SOLYC02G079890.1; SOLYC01G105880.2; SOLYC01G105890.2; SOLYC01G105920.2; SOLYC01G105870.2; SOLYC01G105910.1; SOLYC01G105960.2; SOLYC00G154480.1; SOLYC03G007730.1	0	Monoterpenoid biosynthesis	0	0	0	0	0	0	0	0	1	1	0	1	1	1	1	1	1	0	0	0	1	1	1	0	0	0	1
MNXR109821_Tc	(2E)-geranyl diphosphate => (1S,5S)-beta-pinene + diphosphate	0	Tomato Cytosol	SOLYC01G105950.2; SOLYC01G105860.2; SOLYC01G105900.2; SOLYC02G079840.1; SOLYC02G079890.1; SOLYC01G105880.2; SOLYC01G105890.2; SOLYC01G105920.2; SOLYC01G105870.2; SOLYC01G105910.1; SOLYC01G105960.2; SOLYC00G154480.1; SOLYC03G007730.1	0	Monoterpenoid biosynthesis	0	0	0	0	0	0	0	0	1	1	0	1	1	1	1	1	1	0	0	0	1	1	1	0	0	0	1
MNXR109824_Tc	hydroquinone + UDP-D-glucose => UDP + hydroquinone O-beta-D-glucopyranoside	0	Tomato Cytosol	SOLYC10G009580.2; SOLYC01G095620.2; SOLYC04G080010.2	0		0	0	0	0	0	0	0	0	0	0	0	0	0	0	0	0	0	0	0	0	0	0	0	0	0	0	0
MNXR109828_Tc	24-methylidenelophenol + S-adenosyl-L-methionine => S-adenosyl-L-homocysteine + (Z)-24-ethylidenelophenol	0	Tomato Cytosol	SOLYC10G055680.1; SOLYC05G008680.1; SOLYC01G111830.2	0	Steroid biosynthesis	0	0	0	0	0	0	0	0	0	0	0	0	0	0	0	0	0	0	0	0	0	0	0	0	0	0	0
MNXR109847_Tc	1D-myo-inositol 1,4,5-trisphosphate + ATP => ADP + 1D-myo-inositol 1,4,5,6-tetrakisphosphate	0	Tomato Cytosol	SOLYC03G118000.1; SOLYC12G042430.1	0	Inositol phosphate metabolism	0	0	0	0	0	0	0	0	0	0	0	0	0	0	0	0	0	0	0	0	0	0	0	0	0	0	0
MNXR109848_Tc	1D-myo-inositol 1,4,5,6-tetrakisphosphate + ATP => ADP + 1D-myo-inositol 1,3,4,5,6-pentakisphosphate	0	Tomato Cytosol	SOLYC03G118000.1; SOLYC12G042430.1	0	Inositol phosphate metabolism	0	0	0	0	0	0	0	1	1	1	0	0	1	1	0	1	0	1	1	1	1	1	1	0	0	0	1
MNXR109863_Tc	polyneuridine aldehyde => methanol + 16-epivellosimine + CO2	0	Tomato Cytosol	SOLYC03G044740.2; SOLYC01G108780.2; SOLYC02G065250.1; SOLYC09G014970.2; SOLYC03G044810.1; SOLYC01G108820.1; SOLYC02G065260.2; SOLYC02G065280.2; SOLYC03G070380.2; SOLYC01G108740.2; SOLYC01G108750.2; SOLYC01G108810.2; SOLYC01G108680.2; SOLYC03G044790.2; SOLYC02G065240.2	0		0	0	0	0	0	0	0	0	0	0	0	0	0	0	0	0	0	0	0	0	0	0	0	0	0	0	0
MNXR109870_Tc	NADPH + O2 + loganate => NADP(+) + Secologanate	0	Tomato Cytosol	SOLYC07G006140.2; SOLYC07G062510.2; SOLYC07G062520.2; SOLYC04G080100.2; SOLYC07G055550.1; SOLYC12G006860.1; SOLYC07G055480.1; SOLYC07G055460.2; SOLYC07G043460.2; SOLYC07G055560.2; SOLYC02G085880.1; SOLYC05G011940.2; SOLYC03G120060.2; SOLYC01G088760.2; SOLYC07G055350.2; SOLYC10G051020.1; SOLYC07G041500.2; SOLYC06G067930.1; SOLYC10G007880.2; SOLYC07G055490.2; SOLYC10G007900.2; SOLYC03G095310.2; SOL…	0	Monoterpenoid biosynthesis	0	0	0	0	0	0	0	0	0	0	0	0	0	0	0	0	0	0	0	0	0	0	0	0	0	0	0
MNXR109875_Tc	3-amino-2-oxopropyl phosphate + 1-deoxy-D-xylulose 5-phosphate => pyridoxine 5'-phosphate(2-) + phosphate	0	Tomato Cytosol		0	Vitamin B6 metabolism	0	0	0	0	0	0	0	0	0	0	0	0	0	0	0	0	0	0	0	0	0	0	0	0	0	0	0
MNXR109891_Tc	O2 + 2-oxoglutarate + deacetoxyvindoline => succinate + CO2 + 17-O-deacetylvindoline	0	Tomato Cytosol	SOLYC09G010010.1; SOLYC09G010000.2; SOLYC09G089780.2; SOLYC09G089830.2; SOLYC09G089810.1; SOLYC09G089820.1; SOLYC09G089710.2; SOLYC04G049270.1	0		0	0	0	0	0	0	0	0	0	0	0	0	0	0	0	0	0	0	0	0	0	0	0	0	0	0	0
MNXR109907_Tc	acetyl-CoA + 16-epivellosimine => vinorine + CoA	0	Tomato Cytosol	SOLYC07G006670.1; SOLYC12G096800.1; SOLYC06G051320.2; SOLYC05G014330.1; SOLYC07G052060.2; SOLYC07G006680.1	0		0	0	0	0	0	0	0	0	0	0	0	0	0	0	0	0	0	0	0	0	0	0	0	0	0	0	0
MNXR109911_Tc	17-O-acetylnorajmaline => norajmaline + acetate	0	Tomato Cytosol	SOLYC01G099050.2; SOLYC01G099030.2; SOLYC01G099020.2; SOLYC12G096620.1; SOLYC12G017460.1; SOLYC01G099080.2; SOLYC01G099010.2; SOLYC01G099060.1; SOLYC01G099040.2	0		0	0	0	0	0	0	0	0	0	0	0	0	0	0	0	0	0	0	0	0	0	0	0	0	0	0	0
MNXR110112_Tc	NADPH + O2 + ent-kaur-16-ene => NADP(+) + Kaur-16-en-18-ol	0	Tomato Cytosol	SOLYC04G083160.1	0	Diterpenoid biosynthesis	0	0	0	0	0	0	0	0	0	0	0	0	0	0	0	0	0	0	0	0	0	0	0	0	0	0	0
MNXR110113_Tc	NADPH + O2 + Kaur-16-en-18-ol => NADP(+) + Kaur-16-en-18-al	0	Tomato Cytosol	SOLYC04G083160.1	0	Diterpenoid biosynthesis	0	0	0	0	0	0	0	0	0	0	0	0	0	0	0	0	0	0	0	0	0	0	0	0	0	0	0
MNXR110114_Tc	NADPH + Kaur-16-en-18-al + O2 => NADP(+) + ent-kaur-16-en-19-oate	0	Tomato Cytosol	SOLYC04G083160.1	0	Diterpenoid biosynthesis	0	0	0	0	0	0	0	0	0	0	0	0	0	0	0	0	0	0	0	0	0	0	0	0	0	0	0
MNXR110115_Tc	NADPH + ent-kaur-16-en-19-oate + O2 => ent-7alpha-hydroxykaur-16-en-19-oate + NADP(+)	0	Tomato Cytosol	SOLYC12G006460.1; SOLYC01G080900.2; SOLYC08G007050.1; SOLYC10G007860.2	0	Diterpenoid biosynthesis	0	0	0	0	0	0	0	0	0	0	0	0	0	0	0	0	0	0	0	0	0	0	0	0	0	0	0
MNXR110116_Tc	ent-7alpha-hydroxykaur-16-en-19-oate + NADPH + O2 => NADP(+) + gibberellin A12 aldehyde	0	Tomato Cytosol	SOLYC12G006460.1; SOLYC01G080900.2; SOLYC08G007050.1; SOLYC10G007860.2	0	Diterpenoid biosynthesis	0	0	0	0	0	0	0	0	0	0	0	0	0	0	0	0	0	0	0	0	0	0	0	0	0	0	0
MNXR110118_Tc	NADPH + O2 + gibberellin A12 aldehyde => NADP(+) + gibberellin A12	0	Tomato Cytosol	SOLYC12G006460.1; SOLYC01G080900.2; SOLYC08G007050.1; SOLYC10G007860.2	0	Diterpenoid biosynthesis	0	0	0	0	0	0	0	0	0	0	0	0	0	0	0	0	0	0	0	0	0	0	0	0	0	0	0
MNXR110142_Tc	O2 + 2-oxoglutarate + gibberellin A12 => gibberellin A15 (diacid form) + succinate + CO2	0	Tomato Cytosol	SOLYC02G062470.1; SOLYC02G062490.2; SOLYC10G045770.1; SOLYC12G042980.1; SOLYC01G108870.2; SOLYC10G046820.1; SOLYC09G018420.1	0	Diterpenoid biosynthesis	0	0	0	0	0	0	0	0	0	0	0	0	0	0	0	0	0	0	0	0	0	0	0	0	0	0	0
MNXR110143_Tc	gibberellin A15 (diacid form) + O2 + 2-oxoglutarate <=> succinate + gibberellin A24 + CO2	1	Tomato Cytosol	SOLYC02G062470.1; SOLYC02G062490.2; SOLYC10G045770.1; SOLYC12G042980.1; SOLYC01G108870.2; SOLYC10G046820.1; SOLYC09G018420.1	0	Diterpenoid biosynthesis	0	0	0	0	0	0	0	1	1	1	1	1	1	1	0	1	0	0	0	0	0	0	0	0	1	0	0
MNXR110155_Tc	O2 + gibberellin A24 + 2-oxoglutarate => gibberellin A36 + succinate + CO2	0	Tomato Cytosol	SOLYC05G052740.1	0	Diterpenoid biosynthesis	0	0	0	0	0	0	0	0	0	0	0	0	0	0	0	0	0	0	0	0	0	0	0	0	0	0	0
MNXR110156_Tc	gibberellin A9 + O2 + 2-oxoglutarate => succinate + CO2 + gibberellin A4	0	Tomato Cytosol	SOLYC05G052740.1	0	Diterpenoid biosynthesis	0	0	0	0	0	0	0	0	0	0	0	0	0	0	0	0	0	0	0	0	0	0	0	0	0	0	0
MNXR110157_Tc	gibberellin A9 + O2 + 2-oxoglutarate => gibberellin A51 + succinate + CO2	0	Tomato Cytosol	SOLYC10G007560.1	0	Diterpenoid biosynthesis	0	0	0	0	0	0	0	0	0	0	0	0	0	0	0	0	0	0	0	0	0	0	0	0	0	0	0
MNXR110158_Tc	O2 + 2-oxoglutarate + gibberellin A4 => succinate + gibberellin A34 + CO2	0	Tomato Cytosol	SOLYC10G007560.1	0	Diterpenoid biosynthesis	0	0	0	0	0	0	0	0	0	0	0	0	0	0	0	0	0	0	0	0	0	0	0	0	0	0	0
MNXR110235_Tc	NADP(+) + (2S,5R)-menthone => NADPH + (R)-pulegone	0	Tomato Cytosol	SOLYC07G045090.2; SOLYC07G045080.2; SOLYC05G055700.2; SOLYC12G010960.1	0	Monoterpenoid biosynthesis	0	0	0	0	0	0	0	0	0	0	0	0	0	0	0	0	0	0	0	0	0	0	0	0	0	0	0
MNXR110236_Tc	NADP(+) + (2R,5R)-isomenthone => NADPH + (R)-pulegone	0	Tomato Cytosol	SOLYC07G045090.2; SOLYC07G045080.2; SOLYC05G055700.2; SOLYC12G010960.1	0	Monoterpenoid biosynthesis	0	0	0	0	0	0	0	0	0	0	0	0	0	0	0	0	0	0	0	0	0	0	0	0	0	0	0
MNXR110237_Tc	(2E)-geranyl diphosphate => diphosphate + (S)-alpha-terpineol	0	Tomato Cytosol		0	Monoterpenoid biosynthesis	0	0	0	0	0	0	0	0	0	1	1	0	0	1	0	0	0	1	0	0	0	0	0	0	0	0	0
MNXR110238_Tc	(S)-alpha-terpineol <=> 1,8-cineole	1	Tomato Cytosol	SOLYC02G079840.1; SOLYC02G079890.1; SOLYC01G105960.2; SOLYC00G154480.1; SOLYC03G007730.1	0	Monoterpenoid biosynthesis	0	0	0	0	0	0	0	1	1	1	1	1	1	1	0	0	1	1	1	0	0	1	0	0	0	0	1
MNXR110252_Tc	isopentenyl diphosphate + all-trans-decaprenyl diphosphate <=> di-trans,octa-cis-undecaprenyl diphosphate + diphosphate	1	Tomato Cytosol	SOLYC03G025560.2; SOLYC08G005680.2; SOLYC10G085150.1; SOLYC00G136560.2; SOLYC06G060810.2; SOLYC06G059990.2; SOLYC10G085140.1; SOLYC06G076920.2	0	Terpenoid backbone biosynthesis	1	1	1	0	0	0	0	0	0	0	0	0	0	0	0	0	1	1	1	1	1	0	0	1	1	0	0
MNXR110271_Tc	(S)-2,3-epoxysqualene <=> lupeol	1	Tomato Cytosol	SOLYC07G042630.2	0	Sesquiterpenoid and triterpenoid biosynthesis	1	1	1	0	0	1	1	0	0	0	0	0	0	0	0	0	0	0	0	0	0	0	0	0	0	0	0
MNXR110274_Tc	(S)-2,3-epoxysqualene <=> beta-amyrin	1	Tomato Cytosol	SOLYC12G006510.1; SOLYC12G006530.1; SOLYC12G006520.1; SOLYC07G042630.2; SOLYC12G035440.1; SOLYC12G035450.1; SOLYC12G035460.1	0	Sesquiterpenoid and triterpenoid biosynthesis	1	1	1	0	0	0	1	0	0	0	0	0	0	0	0	0	0	0	0	0	0	0	0	0	0	0	0
MNXR110276_Tc	(S)-2,3-epoxysqualene <=> alpha-amyrin	1	Tomato Cytosol	SOLYC12G006510.1; SOLYC12G006530.1; SOLYC12G006520.1; SOLYC07G042630.2; SOLYC12G035440.1; SOLYC12G035450.1; SOLYC12G035460.1	0	Sesquiterpenoid and triterpenoid biosynthesis	1	1	1	0	0	0	1	0	0	0	0	0	0	0	0	0	0	0	0	0	0	0	0	0	0	0	0
MNXR110325_Tc	NADPH + 2,3-trans-3,4-cis-leucocyanidin => NADP(+) + (2R,3S)-catechin	0	Tomato Cytosol	SOLYC05G009860.1; SOLYC03G031470.2; SOLYC04G015590.2	0	Flavonoid biosynthesis	0	0	0	0	0	0	0	0	0	0	0	0	0	0	0	0	0	0	0	0	0	0	0	0	0	0	0
MNXR110326_Tc	NADPH + (2R,3S,4S)-leucodelphinidin => NADP(+) + (+)-gallocatechin	0	Tomato Cytosol		0	Flavonoid biosynthesis	0	0	0	0	0	0	0	0	0	0	0	0	0	0	0	0	0	0	0	0	0	0	0	0	0	0	0
MNXR110328_Tc	cyanidin + UDP-D-glucose => UDP + cyanidin 3-O-beta-D-glucoside	0	Tomato Cytosol	SOLYC07G043100.1; SOLYC02G062980.2; SOLYC10G083440.1; SOLYC07G043160.1; SOLYC11G010800.1; SOLYC04G079030.2; SOLYC02G062990.1; SOLYC02G085660.1; SOLYC07G006720.2; SOLYC09G059170.1; SOLYC07G043110.1; SOLYC04G010110.2; SOLYC02G063000.2; SOLYC07G043190.1	0	Anthocyanin biosynthesis	0	0	0	0	0	0	0	0	0	0	0	0	0	0	0	0	0	0	0	0	0	0	0	0	0	0	0
MNXR110330_Tc	NADPH + O2 + apigenin <=> NADP(+) + luteolin	1	Tomato Cytosol	SOLYC08G083410.1; SOLYC08G079300.2; SOLYC08G079280.2; SOLYC04G071790.1; SOLYC08G079330.1; SOLYC08G079350.1; SOLYC08G083520.1; SOLYC03G115220.2; SOLYC04G011690.2; SOLYC04G071800.2; SOLYC11G066580.1; SOLYC04G071780.2; SOLYC08G083510.1; SOLYC03G122350.2; SOLYC08G079370.1; SOLYC08G083500.1; SOLYC04G071820.2; SOLYC12G042480.1; SOLYC11G030730.1; SOLYC03G122360.2; SOLYC05G047680.2	0	Flavone and flavonol biosynthesis | Flavonoid biosynthesis	0	1	1	1	1	1	0	0	0	0	0	1	0	1	0	0	0	0	0	0	0	0	1	0	0	1	0
MNXR110332_Tc	(+)-dihydromyricetin + O2 + 2-oxoglutarate => myricetin + succinate + CO2	0	Tomato Cytosol	SOLYC09G066310.2; SOLYC02G093080.2; SOLYC06G060800.2; SOLYC09G066320.1; SOLYC06G083910.2; SOLYC07G054920.1; SOLYC06G073080.2; SOLYC08G006770.2; SOLYC08G080040.2; SOLYC06G073580.2; SOLYC08G078330.2; SOLYC05G018130.2; SOLYC11G013110.1; SOLYC02G070080.2; SOLYC02G093070.2; SOLYC07G054940.1; SOLYC10G026520.1; SOLYC03G116260.2; SOLYC07G043420.2; SOLYC03G116290.1; SOLYC10G018170.1; SOLYC10G018190.1; SOL…	0	Flavonoid biosynthesis	0	0	0	0	0	0	0	0	0	0	0	0	0	0	0	0	0	0	0	0	0	0	0	0	0	0	0
MNXR110338_Tc	4-coumaroyl-CoA + cyanidin 3,5-di-O-beta-D-glucoside <=> Cyanidin 3-O-(6-O-para-coumaroyl)glucoside-5-O-glucoside + CoA	1	Tomato Cytosol		0	Anthocyanin biosynthesis	0	0	1	0	0	1	0	1	1	1	1	1	0	1	1	1	1	1	0	1	1	0	1	1	0	0	0
MNXR110339_Tc	UDP-D-glucose + cyanidin 3-O-beta-D-glucoside <=> UDP + cyanidin 3,5-di-O-beta-D-glucoside	1	Tomato Cytosol	SOLYC09G092500.1; SOLYC12G098590.1; SOLYC01G066100.1; SOLYC12G098600.1; SOLYC12G098580.1; SOLYC07G008230.1; SOLYC09G092480.1	0	Anthocyanin biosynthesis	0	0	0	0	0	0	1	0	0	0	0	0	0	0	0	0	0	0	1	1	1	1	1	1	1	0	1
MNXR110347_Tc	isoliquiritigenin <=> liquiritigenin	1	Tomato Cytosol		0	Flavonoid biosynthesis	0	0	0	0	0	0	0	0	0	0	0	0	0	0	0	0	0	0	0	0	0	0	0	0	0	1	1
MNXR110351_Tc	NADPH + 2'-hydroxyformononetin => NADP(+) + (3R)-vestitone	0	Tomato Cytosol	SOLYC10G052490.1; SOLYC10G052510.1; SOLYC06G066160.2; SOLYC06G066170.2; SOLYC00G095460.1; SOLYC10G052500.1	0		0	0	0	0	0	0	0	0	0	0	0	0	0	0	0	0	0	0	0	0	0	0	0	0	0	0	0
MNXR110355_Tc	NADPH + 4-coumaroyl-CoA + 3 malonyl-CoA => NADP(+) + isoliquiritigenin + 4 CoA + 3 CO2	0	Tomato Cytosol	SOLYC04G008440.1	0	Flavonoid biosynthesis	0	0	0	0	0	0	0	0	0	0	0	0	0	0	0	0	0	0	0	0	0	0	0	0	0	0	0
MNXR110359_Tc	NADPH + O2 + (E)-coniferyl aldehyde => NADP(+) + (E)-5-hydroxyconiferaldehyde	0	Tomato Cytosol		0	Phenylpropanoid biosynthesis	1	1	1	1	1	1	1	1	1	1	1	1	1	1	1	1	1	1	1	1	1	1	1	1	1	1	1
MNXR110363_Tc	(E)-5-hydroxyconiferaldehyde + S-adenosyl-L-methionine => S-adenosyl-L-homocysteine + (E)-sinapoyl aldehyde	0	Tomato Cytosol	SOLYC10G005060.2; SOLYC06G060220.1; SOLYC06G060200.1; SOLYC06G083450.2; SOLYC03G080180.2; SOLYC06G064500.2; SOLYC06G007960.2; SOLYC10G085830.1; SOLYC10G079540.1	0	Phenylpropanoid biosynthesis	1	1	1	1	1	1	1	1	1	1	1	1	1	1	1	1	1	1	1	1	1	1	1	1	1	1	1
MNXR110368_Tc	trans-4-coumaroylshikimate + NADPH + O2 => NADP(+) + trans-5-O-caffeoyl-shikimate	0	Tomato Cytosol	SOLYC10G078230.1; SOLYC10G078240.1; SOLYC10G078220.1; SOLYC01G009370.1; SOLYC01G096670.2	0	Flavonoid biosynthesis | Phenylpropanoid biosynthesis | Stilbenoid, diarylheptanoid and gingerol biosynthesis	1	1	1	0	1	0	0	0	0	0	0	0	0	0	0	0	0	0	0	0	1	0	0	0	1	0	0
MNXR110369_Tc	5-hydroxyferulic acid + CoA + ATP => diphosphate + AMP + 5-hydroxyferuloyl-CoA	0	Tomato Cytosol	SOLYC02G088710.2; SOLYC07G008360.1; SOLYC12G042460.1; SOLYC03G097030.2; SOLYC08G076300.2; SOLYC00G028550.1; SOLYC03G117870.2; SOLYC06G035960.2; SOLYC04G024480.1; SOLYC11G069050.1; SOLYC03G111170.2; SOLYC06G068650.2	0	Phenylpropanoid biosynthesis	0	0	0	0	0	0	0	0	0	0	0	0	0	0	0	0	0	0	0	0	0	0	0	0	0	0	0
MNXR110386_Tp	5-hydroxy-2-oxo-4-ureido-2,5-dihydro-1H-imidazole-5-carboxylate => (S)-allantoin + CO2	0	Tomato Peroxisome		0	Purine metabolism	0	1	1	0	1	1	0	1	1	1	1	1	1	1	0	1	1	0	0	1	1	1	1	1	1	0	1
MNXR110388_Tc	NADPH + O2 + daidzein => NADP(+) + 2'-hydroxydaidzein	0	Tomato Cytosol	SOLYC04G078290.2; SOLYC04G078370.2; SOLYC12G088510.1; SOLYC04G078360.1; SOLYC12G088460.1; SOLYC07G014670.2	0		0	0	0	0	0	0	0	0	0	0	0	0	0	0	0	0	0	0	0	0	0	0	0	0	0	0	0
MNXR110389_Tc	NADPH + O2 + genistein => NADP(+) + 2'-hydroxygenistein	0	Tomato Cytosol	SOLYC04G078290.2; SOLYC04G078370.2; SOLYC12G088510.1; SOLYC04G078360.1; SOLYC12G088460.1; SOLYC07G014670.2	0		0	0	0	0	0	0	0	0	0	0	0	0	0	0	0	0	0	0	0	0	0	0	0	0	0	0	0
MNXR110391_Tc	kaempferol + UDP-D-glucose => UDP + kaempferol 3-O-beta-D-glucoside	0	Tomato Cytosol	SOLYC08G077080.1; SOLYC10G079950.1; SOLYC00G050130.1; SOLYC07G043100.1; SOLYC10G009580.2; SOLYC01G095620.2; SOLYC10G079930.1; SOLYC12G096080.1; SOLYC06G062290.1; SOLYC12G009930.1; SOLYC12G009910.1; SOLYC10G083440.1; SOLYC01G107810.2; SOLYC04G079050.1; SOLYC06G076550.2; SOLYC02G081690.1; SOLYC12G088710.1; SOLYC01G107770.1; SOLYC10G079330.1; SOLYC07G043060.1; SOLYC04G079030.2; SOLYC07G006720.2; SOL…	0	Flavone and flavonol biosynthesis	0	0	0	0	0	0	0	0	0	0	0	0	0	0	0	0	0	0	0	0	0	0	0	0	0	0	0
MNXR110394_Tc	NADPH + cis-3,4-leucopelargonidin => NADP(+) + afzelechin	0	Tomato Cytosol	SOLYC03G031470.2; SOLYC04G015590.2	0	Flavonoid biosynthesis	0	0	0	0	0	0	0	0	0	0	0	0	0	0	0	0	0	0	0	0	0	0	0	0	0	0	0
MNXR110398_Tc	beta-D-glucose + a ubiquinone <=> D-glucono-1,5-lactone + a ubiquinol	1	Tomato Cytosol		0	Pentose phosphate pathway	1	1	1	1	1	1	1	1	1	1	1	1	1	1	1	1	1	1	1	1	1	1	1	1	1	1	1
MNXR110539_Tc	genistein + S-adenosyl-L-methionine => S-adenosyl-L-homocysteine + prunetin	0	Tomato Cytosol	SOLYC02G077530.1; SOLYC02G077510.2	0		0	0	0	0	0	0	0	0	0	0	0	0	0	0	0	0	0	0	0	0	0	0	0	0	0	0	0
MNXR110544_Tc	pelargonidin 3-O-(6-O-caffeoyl-beta-D-glucoside) 5-O-beta-D-glucoside betaine + malonyl-CoA => 4'''-demalonylsalvianin + CoA	0	Tomato Cytosol		0	Anthocyanin biosynthesis	0	0	0	0	0	0	0	0	0	0	0	0	0	0	0	0	0	0	0	0	0	0	0	0	0	0	0
MNXR110545_Tc	4'''-demalonylsalvianin + malonyl-CoA => salvianin + CoA	0	Tomato Cytosol		0	Anthocyanin biosynthesis	0	0	0	0	0	0	0	0	0	0	0	0	0	0	0	0	0	0	0	0	0	0	0	0	0	0	0
MNXR110548_Tc	pelargonidin 3-O-rutinoside + UDP-D-glucose => UDP + pelargonidin 3-O-rutinoside 5-O-beta-D-glucoside	0	Tomato Cytosol		0	Anthocyanin biosynthesis	0	0	0	0	0	0	0	0	0	0	0	0	0	0	0	0	0	0	0	0	0	0	0	0	0	0	0
MNXR110553_Tc	UDP-alpha-D-galactose + kaempferol <=> UDP + kaempferol 3-O-beta-D-galactoside	1	Tomato Cytosol	SOLYC07G006720.2	0	Flavone and flavonol biosynthesis	0	0	0	0	0	0	0	0	0	0	0	0	0	0	0	0	0	0	0	0	0	0	0	0	0	0	0
MNXR110560_Tc	myricetin + S-adenosyl-L-methionine => S-adenosyl-L-homocysteine + laricitrin	0	Tomato Cytosol	SOLYC10G005060.2; SOLYC06G083450.2; SOLYC06G064500.2; SOLYC06G064510.2; SOLYC01G068550.2; SOLYC02G077510.2; SOLYC06G007960.2; SOLYC10G079540.1; SOLYC03G097700.2	0	Flavone and flavonol biosynthesis	0	0	0	0	0	0	0	0	0	0	0	0	0	0	0	0	0	0	0	0	0	0	0	0	0	0	0
MNXR110566_Tc	apigenin 7-O-beta-D-glucoside + malonyl-CoA => Apigenin 7-(6''-malonylglucoside) + CoA	0	Tomato Cytosol		0		0	0	0	0	0	0	0	0	0	0	0	0	0	0	0	0	0	0	0	0	0	0	0	0	0	0	0
MNXR110580_Tc	2,5-Dichloro-carboxymethylenebut-2-en-4-olide => 2,5-dichloro-4-oxohex-2-enedioate(2-)	0	Tomato Cytosol	SOLYC01G080220.2; SOLYC01G080230.2; SOLYC10G018850.1; SOLYC09G064720.2; SOLYC09G072900.2	0		0	0	0	0	0	0	0	0	0	0	0	0	0	0	0	0	0	0	0	0	0	0	0	0	0	0	0
MNXR110582_Tc	trans-4-carboxymethylenebut-2-en-4-olide => maleylacetate	0	Tomato Cytosol	SOLYC01G080220.2; SOLYC01G080230.2; SOLYC05G043430.2; SOLYC10G018850.1; SOLYC09G064720.2; SOLYC11G027840.1; SOLYC09G072900.2	0		0	0	0	0	0	0	0	0	0	0	0	0	0	0	0	0	0	0	0	0	0	0	0	0	0	0	0
MNXR110586_Tc	shikimate + NAD(+) <=> NADH + 3-dehydroshikimate	1	Tomato Cytosol		0	Phenylalanine, tyrosine and tryptophan biosynthesis	1	1	1	1	1	1	1	1	1	1	1	1	1	1	1	1	1	1	1	1	1	1	1	1	1	1	1
MNXR110670_Tpl	all-trans-zeaxanthin + O2 + NADPH => all-trans-antheraxanthin + NADP(+)	0	Tomato Plastid	SOLYC02G090890.2; SOLYC06G060880.2	0	Carotenoid biosynthesis	1	1	1	1	0	0	1	0	0	0	0	0	0	0	0	0	0	0	0	0	0	0	0	0	0	1	0
MNXR110671_Tpl	all-trans-antheraxanthin + O2 + NADPH => NADP(+) + all-trans-violaxanthin	0	Tomato Plastid	SOLYC02G090890.2; SOLYC06G060880.2	0	Carotenoid biosynthesis	1	1	1	1	0	0	1	0	0	0	0	0	0	0	0	0	0	0	0	0	0	0	0	0	0	1	0
MNXR110672_Tc	all-trans-neoxanthin <=> 9'-cis-neoxanthin	1	Tomato Cytosol		0	Carotenoid biosynthesis	0	0	0	0	0	0	0	0	0	0	0	0	0	0	0	0	0	0	0	0	0	0	0	0	0	1	1
MNXR110675_Tc	9'-cis-neoxanthin + O2 <=> 2-cis,4-trans-xanthoxin + (3S,5R,6R)-3,5-dihydroxy-6,7-didehydro-5,6-dihydro-12'-apo-beta-caroten-12'-al	1	Tomato Cytosol	SOLYC05G053530.1; SOLYC08G016720.1; SOLYC07G056570.1; SOLYC01G090660.2; SOLYC08G066720.1; SOLYC01G087250.2; SOLYC01G087260.2	0	Carotenoid biosynthesis	1	1	1	0	0	0	1	0	0	0	0	0	0	0	0	0	0	0	0	0	0	0	0	0	0	0	0
MNXR110676_Tc	O2 + 9-cis-violaxanthin => 2-cis,4-trans-xanthoxin + (3S,5R,6S)-5,6-epoxy-3-hydroxy-5,6-dihydro-12'-apo-beta-caroten-12'-al	0	Tomato Cytosol	SOLYC05G053530.1; SOLYC08G016720.1; SOLYC07G056570.1; SOLYC01G090660.2; SOLYC08G066720.1; SOLYC01G087250.2; SOLYC01G087260.2	0	Carotenoid biosynthesis	0	0	0	0	0	0	0	0	0	0	0	0	0	0	0	0	0	0	0	0	0	0	0	0	0	0	0
MNXR110680_Tc	2-cis-(+)-abscisic aldehyde + O2 <=> 2-cis-(+)-abscisate + H2O2	1	Tomato Cytosol	SOLYC01G009230.2; SOLYC01G088200.2; SOLYC01G088170.2; SOLYC11G071580.1; SOLYC11G071610.1; SOLYC01G088230.2	0	Carotenoid biosynthesis	1	1	1	1	1	1	1	1	1	0	0	0	0	0	0	0	0	0	0	0	0	0	0	0	0	1	0
MNXR110763_Tc	(5Z,8Z,11Z,14Z)-eicosatetraenoate + O2 => (8R)-hydroperoxy-(5Z,9E,11Z,14Z)-eicosatetraenoate	0	Tomato Cytosol	SOLYC01G006600.1	0	Arachidonic acid metabolism	0	0	0	0	0	0	0	0	0	0	0	0	0	0	0	0	0	0	0	0	0	0	0	0	0	0	0
MNXR110839_Tc	3beta-hydroxy-5alpha-pregnane-20-one + NADP(+) => NADPH + 5alpha-pregnane-3,20-dione	0	Tomato Cytosol		0		0	0	0	0	0	0	0	0	0	0	0	0	0	0	0	0	0	0	0	0	0	0	0	0	0	0	0
MNXR110840_Tc	NADP(+) + S-(hydroxymethyl)glutathione => NADPH + S-formylglutathionate(1-)	0	Tomato Cytosol		0		0	0	0	1	0	1	1	1	0	0	1	1	0	1	0	0	0	0	0	0	0	0	0	0	0	0	0
MNXR110890_Tc	2-cis-(+)-abscisate + NADPH + O2 => NADP(+) + (+)-8'-hydroxyabscisate	0	Tomato Cytosol	SOLYC08G075320.2; SOLYC02G084930.2; SOLYC07G055970.1; SOLYC01G108210.2; SOLYC04G071150.2; SOLYC08G005610.2; SOLYC04G078900.2; SOLYC06G051750.2; SOLYC06G065420.1; SOLYC04G080650.2	0	Carotenoid biosynthesis	0	0	0	0	0	0	0	0	0	0	0	0	0	0	0	0	0	0	0	0	0	0	0	0	0	0	0
MNXR110902_Tc	L-ascorbate + 1-aminocyclopropane-1-carboxylate + O2 => ethylene + L-dehydroascorbate + CO2 + hydrogen cyanide	0	Tomato Cytosol	SOLYC02G093080.2; SOLYC09G089760.1; SOLYC06G060800.2; SOLYC12G005940.1; SOLYC03G095900.2; SOLYC06G068270.2; SOLYC09G089740.2; SOLYC09G089790.2; SOLYC09G089580.2; SOLYC03G095920.1; SOLYC09G010000.2; SOLYC09G089770.2; SOLYC04G009860.2; SOLYC09G089800.1; SOLYC03G096050.2; SOLYC09G089720.1; SOLYC09G089780.2; SOLYC02G068330.1; SOLYC09G089690.2; SOLYC09G089680.2; SOLYC06G060070.2; SOLYC04G007980.2; SOL…	0	Cysteine and methionine metabolism	0	1	1	1	1	1	0	1	1	1	1	1	1	1	0	0	0	0	0	0	0	0	0	0	0	1	0
MNXR110913_Tc	thioredoxin + phosphate + glycine => thioredoxin disulfide + NH4(+) + acetyl phosphate	0	Tomato Cytosol		0		0	1	1	1	1	1	1	1	1	0	1	1	1	1	0	1	0	0	0	1	0	0	0	0	1	1	0
MNXR110922_Tc	uroporphyrinogen III + S-adenosyl-L-methionine <=> S-adenosyl-L-homocysteine + precorrin-1(8-)	1	Tomato Cytosol	SOLYC01G086650.2	0		0	0	0	0	0	0	1	1	1	1	1	1	1	1	1	1	0	0	0	0	0	0	0	0	0	0	0
MNXR110923_Tc	precorrin-1(8-) + S-adenosyl-L-methionine => precorrin-2 + S-adenosyl-L-homocysteine	0	Tomato Cytosol	SOLYC01G086650.2	0		0	0	0	0	0	0	0	0	0	0	0	0	0	0	0	0	0	0	0	0	0	0	0	0	0	0	0
MNXR110925_Tc	trans-isoeugenol + S-adenosyl-L-methionine => trans-isomethyleugenol + S-adenosyl-L-homocysteine	0	Tomato Cytosol	SOLYC02G077520.2; SOLYC12G041960.1; SOLYC12G041940.1; SOLYC09G056230.1; SOLYC10G008120.2	0	Phenylpropanoid biosynthesis	0	0	0	0	0	0	0	0	0	0	0	0	0	0	0	0	0	0	0	0	0	0	0	0	0	0	0
MNXR110930_Tc	carbamoyl phosphate + N(2)-acetyl-L-ornithine <=> N(2)-acetyl-L-citrulline + phosphate	1	Tomato Cytosol		0	Arginine biosynthesis	0	0	0	0	0	0	0	0	0	0	0	0	0	0	0	0	0	0	0	0	0	0	0	0	0	1	1
MNXR110943_Tc	zeatin + UDP-D-glucose => O-beta-D-glucosyl-cis-zeatin + UDP	0	Tomato Cytosol	SOLYC10G079950.1; SOLYC02G091370.2; SOLYC03G083650.2; SOLYC00G006560.1; SOLYC11G006110.1; SOLYC02G091350.2; SOLYC09G008510.1; SOLYC05G005930.1; SOLYC10G085870.1; SOLYC11G007480.1; SOLYC04G074380.2; SOLYC04G081830.1; SOLYC10G079980.1; SOLYC03G078490.2; SOLYC05G052870.2; SOLYC11G066680.1; SOLYC06G076550.2; SOLYC04G074370.1; SOLYC03G078770.2; SOLYC10G083860.1; SOLYC04G016200.1; SOLYC04G074390.2; SOL…	0	Zeatin biosynthesis	0	0	0	0	1	0	0	1	1	1	1	1	0	0	0	1	1	0	0	1	1	1	0	0	0	0	1
MNXR110945_Tc	1,4-dihydroxy-2-naphthoyl-CoA => 1,4-dihydroxy-2-naphthoate + CoA	0	Tomato Cytosol		0	Ubiquinone and other terpenoid-quinone biosynthesis	0	0	0	0	0	0	0	0	0	0	0	0	0	0	0	0	0	0	0	0	0	0	0	0	0	0	0
MNXR110948_Tc	alpha,alpha-trehalose + phosphate <=> beta-D-glucose + D-glucopyranose 1-phosphate(2-)	1	Tomato Cytosol	SOLYC06G082490.2	0		1	1	1	1	1	1	1	0	1	0	0	0	1	0	1	1	1	1	1	1	1	1	1	1	1	1	1
MNXR110956_Tc	4-hydroxybenzoate + all-trans-nonaprenyl diphosphate => 4-hydroxy-3-all-trans-nonaprenylbenzoate + diphosphate	0	Tomato Cytosol	SOLYC03G114300.2	0	Ubiquinone and other terpenoid-quinone biosynthesis	0	0	0	0	0	0	0	0	0	0	0	0	0	0	0	0	0	0	0	0	0	0	0	0	0	0	0
MNXR110959_Tpl	prephenate + L-glutamate => 2-oxoglutarate + L-arogenate	0	Tomato Plastid	SOLYC04G054710.2	0	Phenylalanine, tyrosine and tryptophan biosynthesis	0	0	0	0	1	1	0	1	1	1	1	1	1	1	1	1	1	1	1	1	1	1	1	1	1	0	1
MNXR110960_Tc	nicotianamine + 2-oxoglutarate => L-glutamate + 3''-deamino-3''-oxonicotianamine	0	Tomato Cytosol	SOLYC07G053720.2; SOLYC12G088000.1; SOLYC07G053710.2; SOLYC10G007110.2; SOLYC10G008200.2; SOLYC12G096240.1	0		1	1	1	1	0	0	1	0	0	0	0	0	0	0	0	0	0	0	0	0	0	0	0	0	0	1	0
MNXR110962_Tc	myo-inositol + ATP => 1D-myo-inositol 3-phosphate + ADP	0	Tomato Cytosol	SOLYC06G076950.2	0	Inositol phosphate metabolism	0	0	0	0	0	0	0	0	0	0	0	0	1	1	1	0	1	1	1	1	1	1	1	0	1	0	1
MNXR110971_Tc	choloyl-CoA => CoA + cholate	0	Tomato Cytosol	SOLYC01G094530.2; SOLYC01G094550.2	0		0	0	0	0	0	0	0	0	0	0	0	0	0	0	0	0	0	0	0	0	0	0	0	0	0	0	0
MNXR111053_Tc	hydrogencarbonate + AIR + ATP => ADP + 5-carboxylatoamino-1-(5-O-phosphonato-D-ribosyl)imidazole(3-) + phosphate	0	Tomato Cytosol	SOLYC00G088190.1	0	Purine metabolism	0	0	0	0	0	0	0	0	0	0	0	0	0	0	0	0	0	0	0	0	0	0	0	0	0	0	0
MNXR111054_Tc	(2S)-2-amino-3-oxo-4-(phosphonooxy)butanoate => 3-amino-2-oxopropyl phosphate + CO2	0	Tomato Cytosol		0	Vitamin B6 metabolism	0	0	0	0	0	0	0	0	0	0	0	0	0	0	0	0	0	0	0	0	0	0	0	0	0	0	0
MNXR111066_Tc	24-epicampesterol <=> campest-4-en-3beta-ol	1	Tomato Cytosol		0	Brassinosteroid biosynthesis	0	0	1	1	1	1	0	1	1	1	1	1	1	1	0	0	0	0	0	0	0	0	0	0	0	1	0
MNXR111067_Tc	campest-4-en-3beta-ol <=> campest-4-en-3-one	1	Tomato Cytosol		0	Brassinosteroid biosynthesis	0	0	1	1	1	1	0	1	1	1	1	1	1	1	0	0	0	0	0	0	0	0	0	0	0	1	0
MNXR111068_Tc	NADPH + campest-4-en-3-one <=> NADP(+) + 5alpha-campestan-3-one	1	Tomato Cytosol	SOLYC11G006270.1; SOLYC11G006300.1; SOLYC11G006290.1	0	Brassinosteroid biosynthesis	1	0	0	0	0	0	1	0	0	0	0	0	0	0	1	0	1	1	1	0	1	1	1	1	0	0	1
MNXR111071_Tc	4-coumaroyl-CoA + L-quinate => trans-5-O-(4-coumaroyl)-D-quinate + CoA	0	Tomato Cytosol	SOLYC11G066640.1; SOLYC07G014580.2; SOLYC11G071480.1; SOLYC03G117600.2; SOLYC07G015960.1; SOLYC09G092270.2; SOLYC03G097500.2; SOLYC08G078030.2; SOLYC06G074710.1; SOLYC02G079490.2; SOLYC11G071470.1; SOLYC03G045040.1; SOLYC08G036440.1; SOLYC07G005760.2; SOLYC01G008300.1	0	Flavonoid biosynthesis | Phenylpropanoid biosynthesis | Stilbenoid, diarylheptanoid and gingerol biosynthesis	1	1	1	0	0	0	0	0	0	0	0	0	0	0	0	0	0	0	0	0	1	0	0	0	1	0	0
MNXR111072_Tc	trans-5-O-caffeoyl-shikimate + CoA => shikimate + caffeoyl-CoA	0	Tomato Cytosol	SOLYC07G014580.2; SOLYC03G117600.2; SOLYC07G015960.1; SOLYC09G092270.2; SOLYC08G078030.2; SOLYC02G079490.2; SOLYC03G045040.1	0	Flavonoid biosynthesis | Phenylpropanoid biosynthesis | Stilbenoid, diarylheptanoid and gingerol biosynthesis	1	1	1	0	1	0	0	0	0	0	0	0	0	0	0	0	0	0	0	0	1	0	0	0	1	0	0
MNXR111074_Tc	NADPH + (E)-4-coumaraldehyde => NADP(+) + (E)-4-coumaryl alcohol	0	Tomato Cytosol	SOLYC01G107590.2; SOLYC08G048300.1; SOLYC03G078440.2; SOLYC08G014360.1; SOLYC02G069250.2; SOLYC02G030480.2; SOLYC02G089770.2; SOLYC08G005120.2; SOLYC12G055820.1; SOLYC03G078430.1; SOLYC11G011330.1	0	Phenylpropanoid biosynthesis	1	1	1	1	1	1	1	1	1	1	1	1	1	1	1	1	1	1	1	1	1	1	1	1	1	1	1
MNXR111075_Tc	NADPH + O2 + ferulate <=> NADP(+) + 5-hydroxyferulic acid	1	Tomato Cytosol	SOLYC04G083150.1; SOLYC02G084570.2; SOLYC00G247300.2; SOLYC04G054260.2; SOLYC12G045020.1; SOLYC04G054250.2	0	Phenylpropanoid biosynthesis	0	0	0	0	0	0	0	0	0	0	0	0	0	0	1	0	1	1	1	1	1	1	1	1	1	0	1
MNXR111077_Tc	NADP(+) + (E)-sinapoyl aldehyde => NADPH + sinapate	0	Tomato Cytosol	SOLYC03G114150.2; SOLYC08G068190.2; SOLYC12G007030.1; SOLYC02G086970.2; SOLYC05G005700.2	0	Phenylpropanoid biosynthesis	0	0	0	0	0	0	0	0	0	0	0	0	0	0	1	0	1	1	1	1	1	1	1	1	1	0	1
MNXR111080_Tc	NADPH + 24-epicampesterol + O2 <=> NADP(+) + (22S)-22-hydroxycampesterol	1	Tomato Cytosol	SOLYC07G056160.2; SOLYC02G085360.2; SOLYC02G093540.2	0	Brassinosteroid biosynthesis	0	0	1	1	1	1	1	1	1	1	1	1	1	1	0	0	0	0	0	0	0	0	0	0	0	1	0
MNXR111087_Tc	NADPH + campest-4-en-3-one + O2 => NADP(+) + (22S)-22-hydroxycampest-4-en-3-one	0	Tomato Cytosol	SOLYC07G056160.2; SOLYC02G085360.2; SOLYC02G093540.2	0	Brassinosteroid biosynthesis	0	0	1	1	1	1	1	1	1	1	1	1	1	1	0	0	0	0	0	0	0	0	0	0	0	1	0
MNXR111089_Tc	NADPH + campestanol + O2 <=> 6-deoxycathasterone + NADP(+)	1	Tomato Cytosol	SOLYC07G056160.2; SOLYC02G085360.2; SOLYC02G093540.2	0	Brassinosteroid biosynthesis	0	0	1	1	1	1	1	1	1	1	1	1	1	1	0	0	0	0	0	0	0	0	0	0	0	1	0
MNXR111106_Tc	(2R)-O-phospho-3-sulfolactate => sulfite + phosphoenolpyruvate	0	Tomato Cytosol	SOLYC02G079930.2	0		0	0	0	0	0	0	0	0	0	0	0	0	0	0	0	0	0	0	0	0	0	0	0	0	0	0	0
MNXR111112_Tc	4alpha-Methylfecosterol <=> 24-methylidenelophenol	1	Tomato Cytosol	SOLYC06G082980.2	0	Steroid biosynthesis	1	1	1	1	1	1	1	0	0	0	0	0	0	0	0	0	0	0	0	0	0	0	0	0	0	1	0
MNXR111114_Tc	isofucosterol => 5-Dehydroavenasterol	0	Tomato Cytosol		0	Steroid biosynthesis	1	1	1	1	1	1	1	1	1	0	1	1	0	0	0	0	0	0	0	0	0	0	0	0	0	1	0
MNXR111117_Tc	NADP(+) + (24R)-ethylcholest-5-en-3beta-ol => NADPH + stigmasterol	0	Tomato Cytosol		0	Steroid biosynthesis	0	0	0	0	0	0	0	0	0	0	0	0	0	0	0	0	0	0	0	0	0	0	0	0	0	0	0
MNXR111119_Tc	NADPH + O2 + episterol => ergosta-5,7,24(28)-trien-3beta-ol + NADP(+)	0	Tomato Cytosol		0	Steroid biosynthesis	0	0	0	0	0	0	0	0	0	0	0	0	0	0	0	0	0	0	0	0	0	0	0	0	0	0	0
MNXR111134_Tc	17-O-acetylajmalinium => ajmalinium + acetate	0	Tomato Cytosol	SOLYC01G099050.2; SOLYC01G099030.2; SOLYC01G099020.2; SOLYC12G096620.1; SOLYC12G017460.1; SOLYC01G099080.2; SOLYC01G099010.2; SOLYC01G099060.1; SOLYC01G099040.2	0		0	0	0	0	0	0	0	0	0	0	0	0	0	0	0	0	0	0	0	0	0	0	0	0	0	0	0
MNXR111196_Tc	2-cis-(+)-abscisate + UDP-D-glucose => UDP + beta-D-glucopyranosyl cis-(+)-abscisate	0	Tomato Cytosol	SOLYC03G058370.1; SOLYC09G092490.2; SOLYC12G009940.1	0	Carotenoid biosynthesis	0	0	0	0	0	0	0	0	0	0	0	0	0	0	0	0	0	0	0	0	0	0	0	0	0	0	0
MNXR111197_Tc	(+)-8'-hydroxyabscisate <=> phaseic acid	1	Tomato Cytosol		0	Carotenoid biosynthesis	0	0	0	0	0	0	0	0	0	0	0	0	0	0	0	0	0	0	0	0	0	0	0	0	0	1	1
MNXR111233_Tc	(2E)-geranyl diphosphate => diphosphate + (S)-linalool	0	Tomato Cytosol	SOLYC05G026600.2; SOLYC05G026590.1; SOLYC10G005410.2; SOLYC10G005390.2	0	Monoterpenoid biosynthesis	0	0	0	0	0	0	0	0	0	0	0	0	0	0	0	0	1	0	1	0	1	1	1	1	1	0	1
MNXR111234_Tc	(2E)-geranyl diphosphate => diphosphate + (R)-linalool	0	Tomato Cytosol	SOLYC03G006550.2	0	Monoterpenoid biosynthesis	0	0	0	0	0	0	0	0	0	0	0	0	0	0	0	0	1	0	1	1	1	1	1	1	1	0	1
MNXR111247_Tc	(2E,6E)-farnesyl diphosphate => diphosphate + (-)-germacrene D	0	Tomato Cytosol	SOLYC07G052140.2; SOLYC07G051940.2; SOLYC12G019240.1; SOLYC04G005110.1; SOLYC07G008680.2; SOLYC12G006570.1; SOLYC07G052120.2; SOLYC06G059910.2	0	Sesquiterpenoid and triterpenoid biosynthesis	0	0	0	0	0	1	0	0	0	0	0	0	0	0	1	1	1	0	1	1	1	1	0	1	1	0	1
MNXR111248_Tc	(2E,6E)-farnesyl diphosphate <=> diphosphate + (+)-(R)-germacrene A	1	Tomato Cytosol		0	Sesquiterpenoid and triterpenoid biosynthesis	0	0	0	0	0	0	0	0	0	0	0	0	0	0	0	0	0	0	0	0	0	0	0	0	0	0	0
MNXR111269_Tc	beta-L-galactose 1-phosphate => beta-L-galactose + phosphate	0	Tomato Cytosol		0	Ascorbate and aldarate metabolism	1	1	1	1	1	1	1	1	1	1	1	1	1	1	1	1	1	1	1	1	1	1	1	1	1	1	1
MNXR111270_Tc	beta-L-galactose + NAD(+) => NADH + L-galactono-1,4-lactone	0	Tomato Cytosol		0	Ascorbate and aldarate metabolism	1	1	1	1	1	1	1	1	1	1	1	1	1	1	1	1	1	1	1	1	1	1	1	1	1	1	1
MNXR111272_Tc	phosphate + GDP-beta-L-galactose => GDP + beta-L-galactose 1-phosphate	0	Tomato Cytosol	SOLYC06G073320.2; SOLYC02G091510.2	0	Ascorbate and aldarate metabolism	1	1	1	1	1	1	1	1	1	1	1	1	1	1	1	1	1	1	1	1	1	1	1	1	1	1	1
MNXR111317_Tc	daidzein + S-adenosyl-L-methionine => isoformononetin + S-adenosyl-L-homocysteine	0	Tomato Cytosol	SOLYC02G077530.1; SOLYC02G077510.2	0		0	0	0	0	0	0	0	0	0	0	0	0	0	0	0	0	0	0	0	0	0	0	0	0	0	0	0
MNXR111344_Tc	2',7-dihydroxy-4',5'-methylenedioxyisoflavone + NADPH => NADP(+) + (-)-Sophorol	0	Tomato Cytosol	SOLYC10G052490.1; SOLYC10G052510.1; SOLYC06G066160.2; SOLYC06G066170.2; SOLYC00G095460.1; SOLYC10G052500.1	0		0	0	0	0	0	0	0	0	0	0	0	0	0	0	0	0	0	0	0	0	0	0	0	0	0	0	0
MNXR111446_Tc	(13S)-hydroperoxy-(9Z,11E,15Z)-octadecatrienoate => 12,13-epoxy-(9Z,11E,15Z)-octadecatrienoate	0	Tomato Cytosol	SOLYC01G006600.1; SOLYC01G109140.2; SOLYC01G109160.2; SOLYC04G079730.1; SOLYC07G049690.2; SOLYC01G109150.2; SOLYC10G007960.1; SOLYC11G069800.1	0	alpha-Linolenic acid metabolism	0	0	0	0	0	0	0	0	0	0	0	0	0	0	0	0	0	0	0	0	0	0	0	0	0	0	0
MNXR111452_Tc	O2 + (9Z,12Z,15Z)-octadecatrienoate => (13S)-hydroperoxy-(9Z,11E,15Z)-octadecatrienoate	0	Tomato Cytosol	SOLYC09G075860.2; SOLYC07G040800.1; SOLYC01G099190.2; SOLYC03G122340.2; SOLYC01G099170.2; SOLYC08G029000.2; SOLYC01G099150.2; SOLYC05G014790.2; SOLYC01G006540.2; SOLYC07G032650.1; SOLYC12G011040.1; SOLYC01G099210.2; SOLYC01G009680.2; SOLYC08G014000.2; SOLYC07G022850.1; SOLYC01G099180.2; SOLYC07G032790.1; SOLYC02G087090.2; SOLYC10G046870.1; SOLYC09G055900.2; SOLYC04G050110.1; SOLYC07G032660.1; SOL…	0	alpha-Linolenic acid metabolism	0	0	0	0	0	0	0	0	0	0	0	0	0	0	0	0	0	0	0	0	0	0	0	0	0	0	0
MNXR111453_Tc	(13S)-hydroperoxy-(9Z,11E,15Z)-octadecatrienoate => 12-oxo-cis-dodec-9-enoic acid + 3-hexenal	0	Tomato Cytosol		0	alpha-Linolenic acid metabolism	0	0	0	0	0	0	0	0	0	0	0	0	0	0	0	0	0	0	0	0	0	0	0	0	0	0	0
MNXR111455_Tc	12-oxo-cis-dodec-9-enoic acid <=> 12-oxo-trans-10-dodecenoic acid	1	Tomato Cytosol		0	alpha-Linolenic acid metabolism	1	1	1	1	1	1	1	1	1	1	1	1	1	1	1	1	1	1	1	1	1	1	1	1	1	1	1
MNXR111457_Tc	UDP-D-glucose + pelargonidin 3-O-beta-D-glucoside <=> pelargonin + UDP	1	Tomato Cytosol	SOLYC09G092500.1; SOLYC12G098590.1; SOLYC01G066100.1; SOLYC12G098600.1; SOLYC12G098580.1; SOLYC07G008230.1; SOLYC09G092480.1	0	Anthocyanin biosynthesis	0	0	0	0	0	0	1	0	0	0	0	0	0	0	0	0	0	0	1	1	1	1	1	1	1	0	1
MNXR111459_Tc	pelargonin + caffeoyl-CoA <=> pelargonidin 3-O-(6-O-caffeoyl-beta-D-glucoside) 5-O-beta-D-glucoside betaine + CoA	1	Tomato Cytosol		0	Anthocyanin biosynthesis	0	0	0	1	1	1	1	1	1	1	1	1	0	1	1	0	0	0	1	1	1	1	1	1	1	1	1
MNXR111460_Tc	UDP-D-glucose + pelargonidin 3-O-beta-D-glucoside => UDP + Pelargonidin 3-O-sophoroside	0	Tomato Cytosol		0	Anthocyanin biosynthesis	0	0	0	0	0	0	0	0	0	0	0	0	0	0	0	0	0	0	0	0	0	0	0	0	0	0	0
MNXR111462_Tc	UDP-D-glucose + delphinidin 3-O-beta-D-glucoside => UDP + Delphinidin 3-O-sophoroside	0	Tomato Cytosol		0	Anthocyanin biosynthesis	0	0	0	0	0	0	0	0	0	0	0	0	0	0	0	0	0	0	0	0	0	0	0	0	0	0	0
MNXR111493_Tc	Cyanidin 3-O-(6-O-para-coumaroyl)glucoside-5-O-glucoside + malonyl-CoA => Malonylshisonin + CoA	0	Tomato Cytosol		0	Anthocyanin biosynthesis	0	0	0	0	0	0	0	0	0	0	0	0	0	0	0	0	0	0	0	0	0	0	0	0	0	0	0
MNXR111494_Tc	UDP-D-glucose + delphinidin 3-O-beta-D-glucoside => UDP + delphinidin 3,5-bis-O-beta-D-glucoside	0	Tomato Cytosol	SOLYC09G092500.1; SOLYC12G098590.1; SOLYC01G066100.1; SOLYC12G098600.1; SOLYC12G098580.1; SOLYC07G008230.1; SOLYC09G092480.1	0	Anthocyanin biosynthesis	0	0	0	0	0	0	0	0	0	0	0	0	0	0	0	0	0	0	0	0	0	0	0	0	0	0	0
MNXR111495_Tc	UDP-D-glucose + delphinidin 3,5-bis-O-beta-D-glucoside <=> UDP + delphinidin 3,3',5-tri-O-beta-D-glucoside	1	Tomato Cytosol	SOLYC08G077080.1; SOLYC01G107810.2; SOLYC12G088710.1; SOLYC01G107770.1; SOLYC01G107780.2; SOLYC07G043490.1; SOLYC01G107820.2; SOLYC07G043410.1; SOLYC12G088700.1; SOLYC01G107830.2; SOLYC12G088690.1	0	Anthocyanin biosynthesis	0	0	0	0	0	0	0	1	1	1	1	1	1	1	1	1	1	1	1	0	0	0	1	0	0	0	0
MNXR111496_Tc	delphinidin 3-O-(6''-O-malonyl)-beta-D-glucoside + UDP-D-glucose => delphinidin-5-olate 3-O-(6''-O-carboxylatoacetyl)-beta-D-glucoside-3'-O-beta-D-glucoside(1-) + UDP	0	Tomato Cytosol	SOLYC08G077080.1; SOLYC01G107810.2; SOLYC12G088710.1; SOLYC01G107770.1; SOLYC01G107780.2; SOLYC07G043490.1; SOLYC01G107820.2; SOLYC07G043410.1; SOLYC12G088700.1; SOLYC01G107830.2; SOLYC12G088690.1	0	Anthocyanin biosynthesis	0	0	0	0	0	0	0	0	0	0	0	0	0	0	0	0	0	0	0	0	0	0	0	0	0	0	0
MNXR111497_Tc	delphinidin-5-olate 3-O-(6''-O-carboxylatoacetyl)-beta-D-glucoside-3'-O-beta-D-glucoside(1-) + UDP-D-glucose => ternatin C5(2-) + UDP	0	Tomato Cytosol		0	Anthocyanin biosynthesis	0	0	0	0	0	0	0	0	0	0	0	0	0	0	0	0	0	0	0	0	0	0	0	0	0	0	0
MNXR111499_Tc	2 geranylgeranyl diphosphate => 2 diphosphate + all-trans-phytoene	0	Tomato Cytosol	SOLYC01G005940.2; SOLYC02G081330.2; SOLYC03G031860.2	0		0	0	0	0	0	0	0	0	0	0	0	0	0	0	0	0	0	0	0	0	0	0	0	0	0	0	0
MNXR111503_Tc	theobromine + S-adenosyl-L-methionine => S-adenosyl-L-homocysteine + caffeine	0	Tomato Cytosol	SOLYC10G049500.1	0	Caffeine metabolism	0	0	0	0	0	0	0	0	0	0	0	0	0	0	0	0	0	0	0	0	0	0	0	0	0	0	0
MNXR111504_Tc	1,7-dimethylxanthine + S-adenosyl-L-methionine => S-adenosyl-L-homocysteine + caffeine	0	Tomato Cytosol	SOLYC10G049500.1	0	Caffeine metabolism	0	0	0	0	0	0	0	0	0	0	0	0	0	0	0	0	0	0	0	0	0	0	0	0	0	0	0
MNXR111521_Tc	malonyl-CoA + delphinidin 3-O-beta-D-glucoside => delphinidin 3-O-(6''-O-malonyl)-beta-D-glucoside + CoA	0	Tomato Cytosol		0	Anthocyanin biosynthesis	0	0	0	0	0	0	0	0	0	0	0	0	0	0	0	0	0	0	0	0	0	0	0	0	0	0	0
MNXR111573_Tc	pinocembrin chalcone => pinocembrin	0	Tomato Cytosol	SOLYC08G061480.2; SOLYC05G052240.2; SOLYC05G010320.2; SOLYC06G084260.2; SOLYC02G067870.2; SOLYC05G010310.2	0	Flavonoid biosynthesis	0	0	0	0	0	0	0	0	0	0	0	0	0	0	0	0	0	0	0	0	0	0	0	0	0	0	0
MNXR111576_Tc	O2 + pinocembrin + 2-oxoglutarate => pinobanksin + succinate + CO2	0	Tomato Cytosol	SOLYC09G066310.2; SOLYC10G085190.1; SOLYC02G071400.2; SOLYC11G072120.1; SOLYC11G072130.1; SOLYC09G066320.1; SOLYC06G083910.2; SOLYC07G054920.1; SOLYC01G108860.2; SOLYC01G105650.2; SOLYC06G068270.2; SOLYC10G086780.1; SOLYC10G005120.1; SOLYC07G045040.2; SOLYC10G076840.1; SOLYC02G071450.2; SOLYC11G072200.1; SOLYC11G010410.1; SOLYC11G010400.1; SOLYC10G076660.1; SOLYC06G073080.2; SOLYC08G006770.2; SOL…	0	Flavonoid biosynthesis	0	0	0	0	0	0	0	0	0	0	0	0	0	0	0	0	0	0	0	0	0	0	0	0	0	0	0
MNXR111632_Tc	dimethylallyl diphosphate + ATP => diphosphate + N(6)-(dimethylallyl)adenosine 5'-triphosphate	0	Tomato Cytosol	SOLYC11G061900.1; SOLYC11G061780.1; SOLYC08G061770.1; SOLYC11G063690.1; SOLYC01G080150.2; SOLYC08G061710.1; SOLYC11G061830.1; SOLYC11G061910.1; SOLYC11G061920.1; SOLYC11G020410.1; SOLYC11G063450.1; SOLYC09G064910.1; SOLYC08G061700.1; SOLYC11G061860.1; SOLYC11G061840.1; SOLYC11G063710.1	0	Zeatin biosynthesis	1	1	1	1	1	1	1	0	0	0	0	0	0	0	0	0	0	0	0	0	0	0	0	0	0	1	0
MNXR111633_Tc	ADP + dimethylallyl diphosphate => N(6)-(dimethylallyl)adenosine 5'-diphosphate + diphosphate	0	Tomato Cytosol		0	Zeatin biosynthesis	0	0	0	0	0	0	0	1	1	1	1	1	0	1	0	1	1	0	0	1	0	1	0	0	0	0	1
MNXR111642_Tc	N(6)-(dimethylallyl)adenosine 5'-triphosphate <=> N(6)-(dimethylallyl)adenosine 5'-diphosphate + phosphate	1	Tomato Cytosol		0	Zeatin biosynthesis	0	0	0	0	1	1	0	1	0	0	1	1	0	1	0	1	0	0	0	1	1	0	1	1	0	1	0
MNXR111643_Tc	N(6)-(dimethylallyl)adenosine 5'-diphosphate <=> N(6)-(dimethylallyl)adenosine 5'-phosphate + phosphate	1	Tomato Cytosol		0	Zeatin biosynthesis	1	1	1	0	1	1	0	1	1	1	1	1	0	1	1	0	1	1	0	1	1	1	1	1	0	1	1
MNXR111644_Tc	9-ribosyl-trans-zeatin 5'-triphosphate => 9-ribosyl-trans-zeatin 5'-diphosphate + phosphate	0	Tomato Cytosol		0	Zeatin biosynthesis	1	1	0	1	1	1	1	1	0	0	1	1	0	1	0	1	0	0	0	0	1	0	1	1	0	1	0
MNXR111645_Tc	9-ribosyl-trans-zeatin 5'-diphosphate => 9-ribosyl-trans-zeatin 5'-phosphate + phosphate	0	Tomato Cytosol		0	Zeatin biosynthesis	1	1	1	1	1	1	1	1	1	0	1	1	0	1	1	1	0	0	0	0	1	1	1	1	0	1	0
MNXR111651_Tc	9-ribosyl-trans-zeatin 5'-phosphate => phosphate + 9-ribosyl-cis-zeatin	0	Tomato Cytosol		0	Zeatin biosynthesis	0	0	0	0	0	0	0	0	0	0	0	0	0	0	0	0	0	0	0	0	0	0	0	0	0	0	0
MNXR111653_Tc	N(6)-(Delta(2)-isopentenyl)adenosine <=> beta-L-ribose + N(6)-dimethylallyladenine	1	Tomato Cytosol		0	Zeatin biosynthesis	1	1	1	1	1	0	1	1	1	1	1	1	1	1	1	1	1	1	1	1	1	1	1	1	1	1	1
MNXR111657_Tc	dihydrozeatin + UDP-D-glucose => UDP + Dihydrozeatin-O-glucoside	0	Tomato Cytosol	SOLYC00G050130.1; SOLYC04G026170.1; SOLYC10G079930.1; SOLYC07G043450.1; SOLYC06G062290.1; SOLYC04G016200.1; SOLYC04G008320.1; SOLYC03G096200.1; SOLYC10G079350.1; SOLYC04G016210.2; SOLYC12G009940.1; SOLYC10G079340.1	0	Zeatin biosynthesis	0	0	0	0	0	0	0	0	0	0	0	0	0	0	0	0	0	0	0	0	0	0	0	0	0	0	0
MNXR111678_Tc	geranial <=> neral	1	Tomato Cytosol		0		0	1	0	0	0	0	0	0	0	0	0	1	0	0	0	0	0	0	0	0	0	0	0	0	0	0	0
MNXR111737_Tc	NADPH + L-tryptophan + O2 => NADP(+) + (E)-(indol-3-yl)acetaldehyde oxime + CO2	0	Tomato Cytosol		0	Glucosinolate biosynthesis | Tryptophan metabolism	0	0	0	1	1	0	1	1	0	0	1	1	1	1	1	1	0	1	1	1	1	1	1	0	0	1	1
MNXR111744_Tc	NADPH + (E)-(indol-3-yl)acetaldehyde oxime + O2 + L-cysteine => NADP(+) + S-(Indolylmethylthiohydroximoyl)-L-cysteine	0	Tomato Cytosol	SOLYC09G092580.2; SOLYC09G092600.2; SOLYC01G010490.2; SOLYC09G092620.2; SOLYC09G092560.2; SOLYC09G092670.2; SOLYC09G092640.2; SOLYC11G006590.1	0	Glucosinolate biosynthesis | Tryptophan metabolism	1	0	0	0	0	0	0	0	0	0	0	0	0	0	0	0	0	0	1	1	1	1	1	1	1	0	1
MNXR111750_Tc	(9Z)-octadecenoyl-CoA => (9Z)-octadecenoate + CoA	0	Tomato Cytosol	SOLYC01G094530.2; SOLYC06G076680.2; SOLYC06G076690.2; SOLYC01G094550.2	0	Biosynthesis of unsaturated fatty acids	0	0	0	0	0	0	0	0	1	1	0	0	0	0	1	1	1	1	1	1	1	1	1	1	1	0	1
MNXR111765_Tc	N-acetyl-alpha-D-glucosamine 1-phosphate <=> N-acetyl-D-glucosamine 6-phosphate	1	Tomato Cytosol	SOLYC08G077270.2	0	Amino sugar and nucleotide sugar metabolism	1	1	1	1	1	1	1	1	1	0	1	1	0	0	0	0	0	0	0	0	0	0	0	0	1	1	0
MNXR111769_Tc	2-hydroxyglutarate + NAD(+) <=> NADH + 2-oxoglutarate	1	Tomato Cytosol	SOLYC10G079440.1	0		1	1	1	1	1	1	1	1	1	1	1	1	0	0	0	1	0	0	0	0	0	0	0	0	0	1	0
MNXR111774_Tpl	O2 + 7(1)-hydroxychlorophyllide a + NADPH => NADP(+) + chlorophyllide b	0	Tomato Plastid	SOLYC11G012850.1; SOLYC05G032660.2; SOLYC06G060310.2	0	Porphyrin and chlorophyll metabolism	1	1	1	1	1	1	1	1	1	1	1	1	1	1	1	1	1	1	1	1	1	1	1	1	1	1	1
MNXR111777_Tc	NADPH + (7S)-marmesin + O2 => psoralen + NADP(+) + acetone	0	Tomato Cytosol		0		0	0	0	0	0	0	0	0	0	0	0	0	0	0	0	0	0	0	0	0	0	0	0	0	0	0	0
MNXR111919_Tc	(2E,6E)-farnesyl diphosphate => diphosphate + (1E,4E,8E)-alpha-humulene	0	Tomato Cytosol	SOLYC03G006550.2	0	Sesquiterpenoid and triterpenoid biosynthesis	0	0	0	0	0	0	0	0	0	0	0	0	0	0	0	0	1	0	1	1	1	1	1	1	1	0	1
MNXR111941_Tc	(2E)-geranyl diphosphate => diphosphate + geraniol	0	Tomato Cytosol		0	Monoterpenoid biosynthesis	1	1	1	0	0	0	0	0	0	1	1	0	0	0	0	0	0	1	1	1	1	1	1	1	1	0	1
MNXR111977_Tc	(R)-3-phenyllactyl-CoA + pseudotropine => Littorine + CoA	0	Tomato Cytosol		0	Tropane, piperidine and pyridine alkaloid biosynthesis	0	0	0	0	0	0	0	0	0	0	0	0	0	0	0	0	0	0	0	0	0	0	0	0	0	0	0
MNXR111979_Tc	Littorine => L-hyoscyamine	0	Tomato Cytosol		0	Tropane, piperidine and pyridine alkaloid biosynthesis	0	0	0	0	0	0	0	0	0	0	0	0	0	0	0	0	0	0	0	0	0	0	0	0	0	0	0
MNXR112082_Tc	(2E,6E)-farnesyl diphosphate => diphosphate + (-)-beta-caryophyllene	0	Tomato Cytosol	SOLYC03G006550.2	0	Sesquiterpenoid and triterpenoid biosynthesis	0	0	0	0	0	0	0	0	0	0	0	0	0	0	0	0	1	0	1	1	1	1	1	1	1	0	1
MNXR112086_Tc	(2E,6E)-farnesyl diphosphate => diphosphate + (E,E)-germacrene B	0	Tomato Cytosol	SOLYC06G059920.1; SOLYC06G059910.2	0	Sesquiterpenoid and triterpenoid biosynthesis	0	1	0	0	0	0	0	0	0	0	0	0	0	0	0	1	1	0	1	0	0	1	0	0	0	0	1
MNXR112125_Tc	NADPH + O2 + tryptamine => NADP(+) + N-Hydroxyl-tryptamine	0	Tomato Cytosol	SOLYC09G064160.2	0	Tryptophan metabolism	1	1	0	0	0	0	0	0	0	0	0	0	0	0	0	0	0	0	0	0	0	0	0	0	0	0	0
MNXR112169_Tc	2 NADPH + (Z)-phenylacetaldoxime + O2 + L-cysteine => 2 NADP(+) + S-(Phenylacetothiohydroximoyl)-L-cysteine	0	Tomato Cytosol		0		0	0	0	0	0	0	0	0	0	0	0	0	0	0	0	0	0	0	0	0	0	0	0	0	0	0	0
MNXR112181_Tc	2 NADPH + 4-Methylthiobutanaldoxime + O2 + L-cysteine => 2 NADP(+) + S-(4-Methylthiobutylthiohydroximoyl)-L-cysteine	0	Tomato Cytosol		0	Glucosinolate biosynthesis	0	0	0	0	0	0	0	0	0	0	0	0	0	0	0	0	0	0	0	0	0	0	0	0	0	0	0
MNXR112182_Tc	S-(4-Methylthiobutylthiohydroximoyl)-L-cysteine => pyruvate + 4-Methylthiobutylthiohydroximate + NH4(+)	0	Tomato Cytosol		0	Glucosinolate biosynthesis	0	0	0	0	0	0	0	0	0	0	0	0	0	0	0	0	0	0	0	0	0	0	0	0	0	0	0
MNXR112183_Tc	4-Methylthiobutylthiohydroximate + UDP-D-glucose => 3-Methylthiopropyl-desulfoglucosinolate + UDP	0	Tomato Cytosol	SOLYC05G006140.1; SOLYC05G006150.1	0	Glucosinolate biosynthesis	0	0	0	0	0	0	0	0	0	0	0	0	0	0	0	0	0	0	0	0	0	0	0	0	0	0	0
MNXR112184_Tc	3-Methylthiopropyl-desulfoglucosinolate + 3'-phosphoadenylyl sulfate => adenosine 3',5'-bisphosphate + glucoiberverin(1-)	0	Tomato Cytosol	SOLYC04G028380.1; SOLYC02G077620.1; SOLYC03G114800.1; SOLYC11G067320.1	0	Glucosinolate biosynthesis	0	0	0	0	0	0	0	0	0	0	0	0	0	0	0	0	0	0	0	0	0	0	0	0	0	0	0
MNXR112205_Tpl	2-C-methyl-D-erythritol 2,4-cyclic diphosphate + 2 reduced ferredoxin => (2E)-4-hydroxy-3-methylbut-2-enyl diphosphate + 2 oxidized ferredoxin	0	Tomato Plastid	SOLYC11G069380.1	0	Terpenoid backbone biosynthesis	1	1	1	1	1	1	1	1	1	1	1	0	0	0	0	0	0	0	0	0	0	0	0	0	1	1	0
MNXR112211_Tc	(2E,6E)-farnesyl diphosphate => diphosphate + (E)-beta-farnesene	0	Tomato Cytosol	SOLYC03G006550.2	0	Sesquiterpenoid and triterpenoid biosynthesis	0	0	0	0	0	0	0	0	0	0	0	0	0	0	0	0	1	0	1	1	1	1	1	1	1	0	1
MNXR112212_Tc	(2E,6E)-farnesyl diphosphate => diphosphate + (3E,6E)-alpha-farnesene	0	Tomato Cytosol	SOLYC02G079910.1; SOLYC02G079900.1; SOLYC00G154480.1	0	Sesquiterpenoid and triterpenoid biosynthesis	0	0	0	0	0	0	0	0	0	0	0	0	0	0	0	0	1	1	0	0	0	0	0	0	0	0	0
MNXR112247_Tc	isopentenyl diphosphate + 2-cis,6-trans,10-trans-geranylgeranyl diphosphate <=> di-trans,poly-cis-Pentaprenyl diphosphate + diphosphate	1	Tomato Cytosol		0		1	1	1	1	0	0	1	0	0	0	0	0	0	0	0	0	1	0	1	1	1	0	1	1	0	1	1
MNXR112248_Tc	di-trans,poly-cis-Pentaprenyl diphosphate + isopentenyl diphosphate <=> di-trans,poly-cis-Hexaprenyl diphosphate + diphosphate	1	Tomato Cytosol		0		1	1	0	0	1	0	1	0	0	0	0	0	0	0	1	0	0	0	0	0	1	1	0	1	0	1	1
MNXR112249_Tc	di-trans,poly-cis-Hexaprenyl diphosphate + isopentenyl diphosphate <=> di-trans,poly-cis-Heptaprenyl diphosphate + diphosphate	1	Tomato Cytosol		0		1	0	1	1	1	0	1	0	0	0	0	0	0	0	1	1	0	0	1	0	0	0	0	1	0	1	0
MNXR112250_Tc	di-trans,poly-cis-Heptaprenyl diphosphate + isopentenyl diphosphate <=> di-trans,poly-cis-Octaprenyl diphosphate + diphosphate	1	Tomato Cytosol		0		0	1	0	0	0	0	0	0	0	0	0	0	0	0	0	0	0	0	0	0	0	0	0	0	0	1	0
MNXR112251_Tc	di-trans,poly-cis-Octaprenyl diphosphate + isopentenyl diphosphate <=> diphosphate + di-trans,poly-cis-Nonaprenyl diphosphate	1	Tomato Cytosol		0		0	0	1	1	1	0	0	0	0	0	0	0	1	1	1	1	1	0	1	0	1	0	1	1	0	1	0
MNXR112253_Tpl	geranylgeranyl diphosphate + NADPH => NADP(+) + Dihydrogeranylgeranyl diphosphate	0	Tomato Plastid	SOLYC09G008920.2; SOLYC07G064660.1; SOLYC01G088310.2; SOLYC03G115980.1	0		1	1	1	1	0	0	0	0	1	1	1	1	1	1	1	1	0	0	0	0	1	0	0	0	0	1	1
MNXR112254_Tpl	Dihydrogeranylgeranyl diphosphate + NADPH => NADP(+) + Tetrahydrogeranylgeranyl diphosphate	0	Tomato Plastid	SOLYC09G008920.2; SOLYC07G064660.1; SOLYC01G088310.2; SOLYC03G115980.1	0		1	1	1	1	0	0	0	0	1	1	1	1	1	1	1	1	0	0	0	0	1	0	0	0	0	1	1
MNXR112255_Tpl	Tetrahydrogeranylgeranyl diphosphate + NADPH => NADP(+) + phytyl diphosphate	0	Tomato Plastid	SOLYC09G008920.2; SOLYC07G064660.1; SOLYC01G088310.2; SOLYC03G115980.1	0		1	1	1	1	0	0	0	0	1	1	1	1	1	1	1	1	0	0	0	0	1	0	0	0	0	1	1
MNXR112325_Tc	betalamic acid + 3-methoxytyramine => 3-Methoxytyramine-betaxanthin	0	Tomato Cytosol		0		0	0	0	0	0	0	0	0	0	0	0	0	0	0	0	0	0	0	0	0	0	0	0	0	0	0	0
MNXR112329_Tc	betalamic acid + dopamine => Miraxanthin-V	0	Tomato Cytosol		0		0	0	0	0	0	0	0	0	0	0	0	0	0	0	0	0	0	0	0	0	0	0	0	0	0	0	0
MNXR112331_Tc	NADPH + O2 + benzoate => NADP(+) + salicylate	0	Tomato Cytosol		0	Phenylalanine metabolism	1	1	1	1	1	1	1	1	1	1	1	1	1	1	1	0	0	0	1	1	0	0	0	0	0	1	1
MNXR112407_Tc	3beta-hydroxy-9beta-pimara-7,15-dien-19,6beta-olide + NAD(+) <=> NADH + momilactone A	1	Tomato Cytosol		0	Diterpenoid biosynthesis	1	0	1	1	1	1	1	1	1	1	1	1	0	1	1	1	1	1	1	1	1	1	1	1	1	1	1
MNXR112408_Tc	NADP(+) + 3beta-hydroxy-9beta-pimara-7,15-dien-19,6beta-olide <=> NADPH + momilactone A	1	Tomato Cytosol		0	Diterpenoid biosynthesis	1	1	1	1	1	1	1	1	1	1	1	1	1	1	1	1	1	1	1	1	1	1	1	1	1	1	1
MNXR112412_Tc	NADPH + pheophorbide a + O2 => NADP(+) + red chlorophyll catabolite	0	Tomato Cytosol	SOLYC12G096550.1; SOLYC04G040160.2; SOLYC04G039880.1; SOLYC04G039870.1; SOLYC11G066440.1	0	Porphyrin and chlorophyll metabolism	0	0	0	0	0	0	0	0	0	0	0	0	0	0	0	0	0	0	0	0	0	0	0	0	0	0	0
MNXR112461_Tc	pheophorbide a => methanol + pyropheophorbide a + CO2	0	Tomato Cytosol	SOLYC06G048570.2; SOLYC03G095550.1	0	Porphyrin and chlorophyll metabolism	0	0	0	0	0	0	0	0	0	0	0	0	0	0	0	0	0	0	0	0	0	0	0	0	0	0	0
MNXR112484_Tc	reduced ferredoxin + red chlorophyll catabolite <=> primary fluorescent chlorophyll catabolite + oxidized ferredoxin	1	Tomato Cytosol	SOLYC03G044470.2	0	Porphyrin and chlorophyll metabolism	1	1	1	1	1	1	1	1	0	0	0	0	0	0	0	0	0	0	0	0	0	0	0	0	0	1	0
MNXR112519_Tpl	7(1)-hydroxychlorophyll a + 2 reduced ferredoxin => chlorophyll a + 2 oxidized ferredoxin	0	Tomato Plastid		0	Porphyrin and chlorophyll metabolism	0	0	0	0	0	0	0	0	1	1	1	1	1	1	1	1	0	1	1	0	1	0	0	1	1	0	1
MNXR112547_Tc	N(2)-acetyl-L-citrulline => L-citrulline + acetate	0	Tomato Cytosol	SOLYC08G076970.2; SOLYC08G076990.2; SOLYC08G076980.2	0	Arginine biosynthesis	0	0	0	0	0	0	0	0	0	0	0	0	0	0	0	0	0	0	0	0	0	0	0	0	0	0	0
MNXR112682_Tc	(2E,6E,10E,14E)-geranylfarnesyl diphosphate + isopentenyl diphosphate => diphosphate + all-trans-hexaprenyl diphosphate	0	Tomato Cytosol	SOLYC07G061990.2; SOLYC08G023470.2	0	Terpenoid backbone biosynthesis	0	0	0	0	0	0	0	0	0	0	0	0	0	0	0	0	0	0	0	0	0	0	0	0	0	0	0
MNXR112684_Tc	isopentenyl diphosphate + all-trans-hexaprenyl diphosphate => diphosphate + all-trans-heptaprenyl diphosphate	0	Tomato Cytosol	SOLYC07G061990.2; SOLYC08G023470.2	0	Terpenoid backbone biosynthesis	0	0	0	0	0	0	0	0	0	0	0	0	0	0	0	0	0	0	0	0	0	0	0	0	0	0	0
MNXR112685_Tc	all-trans-octaprenyl diphosphate + isopentenyl diphosphate => diphosphate + all-trans-nonaprenyl diphosphate	0	Tomato Cytosol	SOLYC07G061990.2; SOLYC08G023470.2	0	Terpenoid backbone biosynthesis	0	0	0	0	0	0	0	0	0	0	0	0	0	0	0	0	0	0	0	0	0	0	0	0	0	0	0
MNXR112738_Tc	(S)-Chiral alcohol <=> (S)-Hemiketal	1	Tomato Cytosol		0		0	0	0	0	0	0	0	0	0	0	0	0	0	0	0	0	0	0	0	0	0	0	0	0	0	1	1
MNXR112739_Tc	(S)-Hemiketal => (S)-DNPA	0	Tomato Cytosol		0		0	0	0	0	0	0	0	0	0	0	0	0	0	0	0	0	0	0	0	0	0	0	0	0	0	0	0
MNXR112944_Tc	(2E,6E)-farnesyl diphosphate => alpha-zingiberene + diphosphate	0	Tomato Cytosol	SOLYC03G006550.2	0		0	0	0	0	0	0	0	0	0	0	0	0	0	0	0	0	1	0	1	1	1	1	1	1	1	0	1
MNXR112947_Tc	benzoyl-CoA + benzyl alcohol => benzyl benzoate + CoA	0	Tomato Cytosol	SOLYC08G005760.1; SOLYC08G005770.2; SOLYC07G049670.2; SOLYC07G049660.2; SOLYC11G020640.1; SOLYC05G015800.2	0		0	0	0	0	0	0	0	0	0	0	0	0	0	0	0	0	0	0	0	0	0	0	0	0	0	0	0
MNXR112955_Tc	N-(5Z,8Z,11Z,14Z-eicosatetraenoyl) ethanolamine <=> ethanolamine + (5Z,8Z,11Z,14Z)-eicosatetraenoate	1	Tomato Cytosol	SOLYC01G106340.2; SOLYC11G071550.1; SOLYC03G118030.2; SOLYC06G068690.2; SOLYC01G111210.2; SOLYC01G111220.2; SOLYC10G086170.1; SOLYC01G106360.2; SOLYC12G070080.1; SOLYC01G106330.2; SOLYC12G070090.1; SOLYC03G118690.2; SOLYC01G106350.2; SOLYC01G109850.2; SOLYC10G047300.1	0		1	1	1	1	1	1	0	0	0	0	1	1	1	0	0	1	0	0	0	0	0	0	0	0	1	1	0
MNXR112957_Tc	CDP-choline <=> CMP + phosphocholine	1	Tomato Cytosol	SOLYC03G112080.1	0		0	0	0	0	0	0	0	1	1	1	1	1	1	1	1	1	1	1	1	1	1	1	1	1	1	0	1
MNXR112959_Tc	H2O2 + 2 L-ascorbate => 2 monodehydro-L-ascorbate radical	0	Tomato Cytosol	SOLYC08G059760.2; SOLYC04G074640.2; SOLYC02G083620.2; SOLYC09G007270.2; SOLYC06G005150.2; SOLYC11G018550.2; SOLYC06G060260.2; SOLYC01G111510.2; SOLYC02G083630.2; SOLYC06G005160.2	0	Ascorbate and aldarate metabolism	1	0	1	1	0	1	1	1	1	0	0	0	0	0	0	0	0	1	0	1	1	1	0	1	1	1	1
MNXR112959_Tm	2 L-ascorbate + H2O2 => 2 monodehydro-L-ascorbate radical	0	Tomato Mitochondrion	SOLYC08G059760.2; SOLYC04G074640.2; SOLYC02G083620.2; SOLYC09G007270.2; SOLYC06G005150.2; SOLYC11G018550.2; SOLYC06G060260.2; SOLYC01G111510.2; SOLYC02G083630.2; SOLYC06G005160.2	0	Ascorbate and aldarate metabolism	0	0	0	0	0	0	0	0	0	0	0	0	0	0	0	0	0	0	0	0	0	0	0	0	0	0	0
MNXR112959_Tp	H2O2 + 2 L-ascorbate => 2 monodehydro-L-ascorbate radical	0	Tomato Peroxisome	SOLYC08G059760.2; SOLYC04G074640.2; SOLYC02G083620.2; SOLYC09G007270.2; SOLYC06G005150.2; SOLYC11G018550.2; SOLYC06G060260.2; SOLYC01G111510.2; SOLYC02G083630.2; SOLYC06G005160.2	0	Ascorbate and aldarate metabolism	0	0	0	1	0	0	0	1	1	1	0	0	0	0	0	0	1	0	0	1	1	1	0	1	1	1	1
MNXR112959_Tpl	2 L-ascorbate + H2O2 => 2 monodehydro-L-ascorbate radical	0	Tomato Plastid	SOLYC08G059760.2; SOLYC04G074640.2; SOLYC02G083620.2; SOLYC09G007270.2; SOLYC06G005150.2; SOLYC11G018550.2; SOLYC06G060260.2; SOLYC01G111510.2; SOLYC02G083630.2; SOLYC06G005160.2	0	Ascorbate and aldarate metabolism	1	1	1	1	0	0	1	1	1	1	0	1	0	1	1	1	1	1	0	1	1	1	0	1	1	1	1
MNXR112961_Tpl	Reduced plastocyanin + hn + oxidized ferredoxin => Oxidized plastocyanin + reduced ferredoxin	0	Tomato Plastid		0		1	1	1	1	1	1	1	1	1	1	1	1	1	1	1	1	1	1	1	1	1	1	0	1	1	1	0
MNXR112977_Tc	(2E,6E)-farnesyl diphosphate => diphosphate + (+)-germacrene D	0	Tomato Cytosol	SOLYC07G052140.2; SOLYC07G051940.2; SOLYC12G019240.1; SOLYC04G005110.1; SOLYC07G008680.2; SOLYC12G006570.1; SOLYC07G052120.2; SOLYC06G059910.2	0		0	0	0	0	0	1	0	0	0	0	0	0	0	0	1	1	1	0	1	1	1	1	0	1	1	0	1
MNXR112981_Tc	S-(2E,6E)-farnesyl-L-cysteine + O2 <=> H2O2 + (2E,6E)-farnesal + L-cysteine	1	Tomato Cytosol		0	Terpenoid backbone biosynthesis	0	0	0	0	0	0	0	0	0	0	0	0	0	0	0	0	0	0	0	0	0	0	0	0	0	1	1
MNXR112991_Tc	(2E,6E)-farnesyl diphosphate => diphosphate + (+)-5-epi-aristolochene	0	Tomato Cytosol	SOLYC07G051940.2; SOLYC01G101220.1; SOLYC07G052150.2; SOLYC07G052130.1; SOLYC07G008680.2; SOLYC06G059930.2	0	Sesquiterpenoid and triterpenoid biosynthesis	0	0	0	0	0	1	0	0	0	0	0	0	0	0	0	0	0	0	0	1	1	1	0	0	1	0	1
MNXR113029_Tc	(2E,6E)-farnesyl diphosphate => (+)-alpha-barbatene + diphosphate	0	Tomato Cytosol	SOLYC03G006550.2	0	Sesquiterpenoid and triterpenoid biosynthesis	0	0	0	0	0	0	0	0	0	0	0	0	0	0	0	0	1	0	1	1	1	1	1	1	1	0	1
MNXR113038_Tc	(2E,6E)-farnesyl diphosphate => (S)-beta-bisabolene + diphosphate	0	Tomato Cytosol	SOLYC03G006550.2	0	Sesquiterpenoid and triterpenoid biosynthesis	0	0	0	0	0	0	0	0	0	0	0	0	0	0	0	0	1	0	1	1	1	1	1	1	1	0	1
MNXR113039_Tc	(2E,6E)-farnesyl diphosphate => germacrene C + diphosphate	0	Tomato Cytosol		0	Sesquiterpenoid and triterpenoid biosynthesis	0	0	0	0	0	0	0	0	0	0	0	0	0	0	0	0	0	0	0	0	0	0	0	0	0	0	0
MNXR113051_Tc	soyasapogenol B + UDP-alpha-D-glucuronate => soyasapogenol B 3-O-beta-D-glucuronate + UDP	0	Tomato Cytosol	SOLYC02G091370.2; SOLYC03G083650.2; SOLYC04G014990.1; SOLYC02G091350.2; SOLYC04G074380.2; SOLYC03G078490.2; SOLYC03G078770.2; SOLYC04G074390.2; SOLYC04G074330.2; SOLYC04G074340.2; SOLYC07G006800.1; SOLYC04G074360.1; SOLYC05G051360.1; SOLYC09G008060.2; SOLYC03G078730.1; SOLYC05G055840.2; SOLYC10G079320.1; SOLYC01G105350.1; SOLYC01G105360.2; SOLYC03G078500.2; SOLYC04G074350.2	0		0	0	0	0	0	0	0	0	0	0	0	0	0	0	0	0	0	0	0	0	0	0	0	0	0	0	0
MNXR113145_Tc	adenylyl-molybdopterin + molybdate => Mo-molybdopterin + AMP	0	Tomato Cytosol		0		0	0	0	0	0	0	0	0	0	0	0	0	0	0	0	0	0	0	0	0	0	0	0	0	0	0	0
MNXR113293_Tc	(2E,6E)-farnesyl diphosphate => (-)-alpha-cuprenene + diphosphate	0	Tomato Cytosol	SOLYC03G006550.2	0		0	0	0	0	0	0	0	0	0	0	0	0	0	0	0	0	1	0	1	1	1	1	1	1	1	0	1
MNXR113324_Tc	NADP(+) + (6E)-8-hydroxygeranial => NADPH + (6E)-8-oxogeranial	0	Tomato Cytosol		0		0	0	0	0	0	0	0	0	0	0	0	0	0	0	0	0	0	0	0	0	0	0	0	0	0	0	0
MNXR113326_Tc	NADP(+) + (6E)-8-oxogeraniol <=> NADPH + (6E)-8-oxogeranial	1	Tomato Cytosol		0		0	0	0	0	0	0	0	0	0	0	0	0	0	0	0	0	0	0	0	0	0	0	0	0	0	1	1
MNXR113368_Tc	(2E,6E)-farnesyl diphosphate => beta-sesquiphellandrene + diphosphate	0	Tomato Cytosol	SOLYC03G006550.2	0		0	0	0	0	0	0	0	0	0	0	0	0	0	0	0	0	1	0	1	1	1	1	1	1	1	0	1
MNXR113406_Tc	(+)-exo-5-hydroxycamphor + NAD(+) => (1R,4R)-bornane-2,5-dione + NADH	0	Tomato Cytosol	SOLYC01G008540.2; SOLYC05G056540.2; SOLYC12G094500.1; SOLYC01G087640.2; SOLYC04G074530.2; SOLYC10G009520.2; SOLYC01G008530.2; SOLYC06G083480.2; SOLYC03G044200.2; SOLYC00G014980.1; SOLYC04G082180.2; SOLYC08G083280.2; SOLYC05G051010.2; SOLYC11G030720.1; SOLYC07G045080.2; SOLYC04G064710.2; SOLYC02G089770.2; SOLYC08G005120.2; SOLYC03G097170.2; SOLYC11G071290.1; SOLYC06G072160.2; SOLYC09G091700.2; SOL…	0		0	0	0	0	0	0	0	0	0	0	0	0	0	0	0	0	0	0	0	0	0	0	0	0	0	0	0
MNXR113514_Tpl	pyruvate + L-aspartate 4-semialdehyde => (S)-2,3-dihydrodipicolinate	0	Tomato Plastid	SOLYC03G044660.2; SOLYC10G083110.1	0	Lysine biosynthesis | Monobactam biosynthesis	1	1	1	1	1	1	1	1	1	1	1	1	1	1	1	1	1	1	1	1	1	1	1	1	1	1	1
MNXR113544_Tm	pyruvate + 4-aminobutanoate => succinate semialdehyde + L-alanine	0	Tomato Mitochondrion	SOLYC07G043310.2; SOLYC12G006450.1; SOLYC12G006470.1; SOLYC08G014610.2	0	Alanine, aspartate and glutamate metabolism | Butanoate metabolism	1	0	0	0	0	0	0	0	0	1	1	1	1	1	1	1	1	1	1	0	1	1	1	1	1	0	1
MNXR113585_Tc	(+)-pinoresinol + NADPH => NADP(+) + (+)-lariciresinol	0	Tomato Cytosol		0		0	0	0	0	0	0	0	0	0	0	0	0	0	0	0	0	0	0	0	0	0	0	0	0	0	0	0
MNXR113586_Tc	NADPH + (+)-lariciresinol => NADP(+) + (-)-secoisolariciresinol	0	Tomato Cytosol		0		0	0	0	0	0	0	0	0	0	0	0	0	0	0	0	0	0	0	0	0	0	0	0	0	0	0	0
MNXR113587_Tc	NADPH + (-)-pinoresinol => (-)-lariciresinol + NADP(+)	0	Tomato Cytosol		0		0	0	0	0	0	0	0	0	0	0	0	0	0	0	0	0	0	0	0	0	0	0	0	0	0	0	0
MNXR113588_Tc	(-)-lariciresinol + NADPH => NADP(+) + (+)-secoisolariciresinol	0	Tomato Cytosol		0		0	0	0	0	0	0	0	0	0	0	0	0	0	0	0	0	0	0	0	0	0	0	0	0	0	0	0
MNXR113608_Tc	eugenol + S-adenosyl-L-methionine => O-methyleugenol + S-adenosyl-L-homocysteine	0	Tomato Cytosol	SOLYC02G077520.2; SOLYC12G041960.1; SOLYC12G041940.1; SOLYC09G056230.1; SOLYC10G008120.2	0	Phenylpropanoid biosynthesis	0	0	0	0	0	0	0	0	0	0	0	0	0	0	0	0	0	0	0	0	0	0	0	0	0	0	0
MNXR113609_Tc	chavicol + S-adenosyl-L-methionine => S-adenosyl-L-homocysteine + Estragole	0	Tomato Cytosol	SOLYC02G077520.2; SOLYC12G041960.1; SOLYC12G041940.1; SOLYC09G056230.1; SOLYC10G008120.2	0	Phenylpropanoid biosynthesis	0	0	0	0	0	0	0	0	0	0	0	0	0	0	0	0	0	0	0	0	0	0	0	0	0	0	0
MNXR113788_Tc	S-adenosyl-L-methionine + benzoate => S-adenosyl-L-homocysteine + methyl benzoate	0	Tomato Cytosol		0		1	1	1	1	1	1	1	1	1	1	1	1	1	1	1	1	1	1	1	1	1	1	1	1	1	1	1
MNXR113789_Tc	salicylate + S-adenosyl-L-methionine => S-adenosyl-L-homocysteine + methyl salicylate	0	Tomato Cytosol		0		1	1	1	1	1	1	1	1	1	1	1	1	1	1	1	1	1	1	1	1	1	1	1	1	1	1	1
MNXR113799_Tc	GDP-alpha-D-perosamine + 2-oxoglutarate => L-glutamate + GDP-4-dehydro-alpha-D-rhamnose	0	Tomato Cytosol		0	Amino sugar and nucleotide sugar metabolism	0	0	0	0	0	0	0	0	0	0	0	0	0	0	0	0	0	0	0	0	0	0	0	0	0	0	0
MNXR113811_Tc	acetyl-CoA + benzyl alcohol => benzyl acetate + CoA	0	Tomato Cytosol		0		0	0	0	0	0	0	0	0	0	0	0	0	0	0	0	0	0	0	0	0	0	0	0	0	0	0	0
MNXR113911_Tc	(2E,6E)-farnesyl diphosphate => alpha-copaene + diphosphate	0	Tomato Cytosol	SOLYC03G006550.2	0		0	0	0	0	0	0	0	0	0	0	0	0	0	0	0	0	1	0	1	1	1	1	1	1	1	0	1
MNXR113925_Tc	(2E,6E)-farnesyl diphosphate => diphosphate + (+)-beta-chamigrene	0	Tomato Cytosol	SOLYC03G006550.2	0	Sesquiterpenoid and triterpenoid biosynthesis	0	0	0	0	0	0	0	0	0	0	0	0	0	0	0	0	1	0	1	1	1	1	1	1	1	0	1
MNXR113926_Tc	(2E,6E)-farnesyl diphosphate => diphosphate + (+)-thujopsene	0	Tomato Cytosol	SOLYC03G006550.2	0	Sesquiterpenoid and triterpenoid biosynthesis	0	0	0	0	0	0	0	0	0	0	0	0	0	0	0	0	1	0	1	1	1	1	1	1	1	0	1
MNXR113980_Tc	CTP + phytol => CDP + phytyl phosphate	0	Tomato Cytosol	SOLYC09G018510.2; SOLYC03G071720.2	0		0	0	0	0	0	0	0	0	0	0	0	0	0	0	0	0	0	0	0	0	0	0	0	0	0	0	0
MNXR114099_Tc	3-hexenal => (3Z)-hex-3-en-1-ol	0	Tomato Cytosol		0	alpha-Linolenic acid metabolism	0	0	0	0	0	0	0	0	0	0	0	0	0	0	0	0	0	0	0	0	0	0	0	0	0	0	0
MNXR114114_Tc	NADH + sanguinarine => dihydrosanguinarine + NAD(+)	0	Tomato Cytosol		0		0	0	1	0	0	0	0	0	0	0	0	0	0	0	0	0	0	0	0	0	0	1	0	0	1	0	0
MNXR114115_Tc	NADPH + sanguinarine => NADP(+) + dihydrosanguinarine	0	Tomato Cytosol		0		1	1	1	0	0	0	1	0	0	0	0	0	1	0	1	1	0	1	0	1	0	0	1	0	1	0	1
MNXR114260_Tc	1D-myo-inositol 1,3,4,5-tetrakisphosphate + ATP => ADP + 1D-myo-inositol 1,3,4,5,6-pentakisphosphate	0	Tomato Cytosol		0		0	0	0	0	0	0	0	0	0	0	0	0	0	0	0	0	0	0	0	0	0	0	0	0	0	0	0
MNXR114303_Tc	2 NADPH + O2 + (9Z)-octadecenoate => 2 NADP(+) + 18-hydroxy-(9Z)-octadecenoate	0	Tomato Cytosol		0		0	0	0	0	0	0	0	0	0	0	0	0	0	0	0	0	0	0	0	0	0	0	0	0	0	0	0
MNXR114397_Tc	NADP(+) + 24-epicampesterol => NADPH + Brassicasterol	0	Tomato Cytosol		0		0	0	0	0	0	0	0	0	0	0	0	0	0	0	0	0	0	0	0	0	0	0	0	0	0	0	0
MNXR114405_Tc	NADH => reduced beta-nicotinamide D-ribonucleotide + AMP	0	Tomato Cytosol	SOLYC07G037950.1; SOLYC06G075080.2; SOLYC07G037960.1	0		1	1	1	0	0	1	1	0	0	0	0	0	0	0	0	0	0	0	1	1	0	0	0	1	1	0	0
MNXR114529_Tc	L-1-piperideine-6-carboxylate + NAD(+) => L-2-aminoadipate + NADH	0	Tomato Cytosol	SOLYC03G122310.2	0		0	0	0	0	0	0	0	0	0	0	0	0	0	0	0	0	0	0	0	0	0	0	0	0	0	0	0
MNXR114634_Tc	NADH + 2-oxoglutarate <=> (R)-2-hydroxyglutarate + NAD(+)	1	Tomato Cytosol	SOLYC10G079440.1	0		1	1	1	1	1	1	1	1	1	1	1	1	0	0	0	1	0	0	0	0	0	0	0	0	0	1	0
MNXR114876_Tc	2-methylpropanoyl-CoA + 3 malonyl-CoA => 2-methyl-1-(2,4,6-trihydroxyphenyl)propan-1-one + 4 CoA + 3 CO2	0	Tomato Cytosol		0		0	0	0	0	0	0	0	0	0	0	0	0	0	0	0	0	0	0	0	0	0	0	0	0	0	0	0
MNXR114890_Tc	D-mannitol + NAD(+) <=> NADH + aldehydo-D-mannose	1	Tomato Cytosol	SOLYC05G024320.1; SOLYC04G048960.1; SOLYC11G011340.1; SOLYC03G078430.1; SOLYC11G011330.1	0		1	0	0	0	0	0	1	1	1	0	0	0	1	1	1	1	0	0	1	1	1	1	1	0	1	0	1
MNXR114909_Tm	2 Cytochromes-C-Oxidized + a ubiquinol => a ubiquinone + 2 Cytochromes-C-Reduced + 4 H(+)	0	Tomato Mitochondrion		0		1	1	1	1	1	1	1	1	1	1	1	1	1	1	1	1	1	1	1	1	1	1	1	1	1	1	1
MNXR114955_Tpl	NADP(+) + 2 reduced ferredoxin <=> 2 oxidized ferredoxin + NADPH	1	Tomato Plastid	SOLYC02G062130.2; SOLYC02G024050.2; SOLYC02G083810.2; SOLYC01G102490.2	0		1	1	1	1	1	1	1	1	0	0	0	1	0	0	1	1	0	0	1	0	1	0	0	0	0	1	1
MNXR114957_Tc	NADP(+) + (S)-2-amino-6-oxohexanoate <=> NADPH + L-2-aminoadipate	1	Tomato Cytosol	SOLYC03G122310.2	0		1	1	1	1	0	1	1	1	0	0	0	0	0	0	0	0	0	0	1	0	0	0	0	1	1	1	0
MNXR114983_Tc	(6R)-5,10-methylenetetrahydrofolate + NADH => (6S)-5-methyl-5,6,7,8-tetrahydrofolate + NAD(+)	0	Tomato Cytosol	SOLYC11G008870.1; SOLYC05G055730.2	0		1	1	1	1	1	1	1	1	1	0	0	1	0	0	0	0	1	1	1	1	1	1	1	1	1	1	1
MNXR115002_Tc	S-prenyl-L-cysteine + O2 => H2O2 + 3-methyl-2-butenal + L-cysteine	0	Tomato Cytosol	SOLYC12G088020.1	0		0	0	0	0	0	0	0	0	0	0	0	0	0	0	0	0	0	0	0	0	0	0	0	0	0	0	0
MNXR115011_Tc	NADP(+) + 3-oxo-2-(cis-2'pentenyl)-cyclopentane-1-octanoic acid => NADPH + 12-oxo-cis-10,15-phytodienoate	0	Tomato Cytosol	SOLYC11G032230.1; SOLYC04G039930.2; SOLYC11G032130.1; SOLYC11G032220.1; SOLYC09G098320.1; SOLYC07G007870.2; SOLYC10G086220.1; SOLYC04G039920.1; SOLYC04G039910.1; SOLYC01G103390.2	0		0	0	0	0	0	0	0	0	0	0	0	0	0	0	0	0	0	0	0	0	0	0	0	0	0	0	0
MNXR115025_Tm	FAD + 2-methylbutanoyl-CoA <=> FADH2 + 2-methylbut-2-enoyl-CoA	1	Tomato Mitochondrion	SOLYC06G073560.2; SOLYC11G069180.1	0		0	0	0	0	0	0	0	0	0	1	0	0	1	0	1	0	1	1	1	0	1	1	1	1	1	0	1
MNXR115040_Tc	(6S)-5-methyl-5,6,7,8-tetrahydrofolate + dimethyl sulfide => (6S)-5,6,7,8-tetrahydrofolate + trimethylsulfonium	0	Tomato Cytosol		0		0	0	0	0	0	0	0	0	0	0	0	0	0	0	0	0	0	0	0	0	0	0	0	0	0	0	0
MNXR115045_Tc	m7G(5')pppAm-mRNA + S-adenosyl-L-methionine <=> m(7)G(5')pppm(6)Am + S-adenosyl-L-homocysteine	1	Tomato Cytosol	SOLYC08G066730.2	0		1	1	1	1	1	0	1	0	1	0	1	1	1	1	0	1	0	0	0	0	0	0	0	0	0	1	0
MNXR115047_Tc	3-demethylubiquinol-9 + S-adenosyl-L-methionine => S-adenosyl-L-homocysteine + a ubiquinol	0	Tomato Cytosol	SOLYC07G055850.2	0		0	0	0	0	0	0	0	0	0	0	0	0	0	0	0	0	0	0	0	0	0	0	0	0	0	0	0
MNXR115075_Tc	1-O-(indol-3-ylacetyl)-beta-D-glucose + myo-inositol => indole-3-acetyl-1D-myo-inositol + beta-D-glucose	0	Tomato Cytosol		0		1	0	0	0	0	0	0	1	0	0	0	0	0	0	0	0	0	0	0	0	0	0	0	0	0	0	0
MNXR115078_Tc	1-O-sinapoyl-beta-D-glucose + (S)-malate => beta-D-glucose + sinapoyl (S)-malate	0	Tomato Cytosol	SOLYC10G049210.1; SOLYC04G079060.2; SOLYC04G077670.2; SOLYC04G077650.2; SOLYC10G049250.1; SOLYC05G050770.2; SOLYC04G077630.2; SOLYC04G077640.2; SOLYC04G076120.2; SOLYC04G079070.2; SOLYC05G050780.2; SOLYC04G079040.2; SOLYC10G049270.1	0		0	0	0	0	0	0	0	0	0	0	0	0	0	0	0	0	1	1	0	0	1	1	1	1	0	0	1
MNXR115079_Tc	feruloyl-CoA + L-quinate => CoA + O-Feruloylquinate	0	Tomato Cytosol	SOLYC03G117600.2; SOLYC07G015960.1; SOLYC06G074710.1; SOLYC07G005760.2; SOLYC01G008300.1	0		0	0	0	0	0	0	0	0	0	0	0	0	0	0	0	0	0	0	0	0	0	0	0	0	0	0	0
MNXR115107_Tc	UDP-alpha-D-galactose + indole-3-acetyl-1D-myo-inositol => UDP + 5-O-(indol-3-ylacetyl)-myo-inositol D-galactoside	0	Tomato Cytosol		0		0	0	0	0	0	0	0	0	0	0	0	0	0	0	0	0	0	0	0	0	0	0	0	0	0	0	0
MNXR115143_Tc	GDP-alpha-D-glucose + beta-D-glucose 6-phosphate => GDP + alpha,alpha-trehalose 6-phosphate	0	Tomato Cytosol	SOLYC06G060600.1; SOLYC04G054930.2; SOLYC05G051880.2; SOLYC10G046770.1; SOLYC08G079060.2; SOLYC02G072150.2	0		0	0	0	0	0	0	0	0	0	1	1	1	1	0	1	1	1	1	1	0	0	1	1	1	0	0	1
MNXR115162_Tc	indole-3-acetyl-1D-myo-inositol + UDP-beta-L-arabinopyranose => indole-3-yl-acetyl-myo-inositol 3-L-arabinoside + UDP	0	Tomato Cytosol		0		0	0	0	0	0	0	0	0	0	0	0	0	0	0	0	0	0	0	0	0	0	0	0	0	0	0	0
MNXR115164_Tc	UDP-alpha-D-xylose + N4-N-ACETYL-BETA-D-GLUCOSAMINYL-12 => UDP + GnGnX-GP	0	Tomato Cytosol	SOLYC07G065140.2	0		0	0	0	0	0	0	0	0	0	0	0	0	0	0	0	0	0	0	0	0	0	0	0	0	0	0	0
MNXR115179_Tc	isochorismate + 2-oxoglutarate => 2-succinyl-5-enolpyruvoyl-6-hydroxy-3-cyclohexene-1-carboxylate + CO2	0	Tomato Cytosol	SOLYC04G005190.2; SOLYC04G005180.2; SOLYC04G005200.2	0		0	0	1	1	1	0	0	0	0	0	0	0	0	0	0	0	0	1	1	1	1	0	0	1	0	1	0
MNXR115230_Tc	(6R)-5,10-methylenetetrahydrofolate + 3-methyl-2-oxobutanoate => (6S)-5,6,7,8-tetrahydrofolate + 2-dehydropantoate	0	Tomato Cytosol	SOLYC09G007130.2	0		0	0	0	0	0	0	0	0	1	1	1	1	1	1	1	1	1	1	1	1	1	1	1	1	1	0	1
MNXR115295_Tc	2-deoxy-D-glucose 6-phosphate => phosphate + (2S,4R,5S,6R)-6-(hydroxymethyl)oxane-2,4,5-triol	0	Tomato Cytosol	SOLYC03G111610.2; SOLYC08G013840.2	0		0	0	0	0	0	0	0	0	0	0	0	0	0	0	0	0	0	0	0	0	0	0	0	0	0	0	0
MNXR115366_Tc	sucrose 6(F)-phosphate => D-fructose + beta-D-glucose 6-phosphate	0	Tomato Cytosol	SOLYC10G083300.1; SOLYC03G083910.2; SOLYC03G121680.1; SOLYC01G100810.2; SOLYC11G020610.1; SOLYC01G058020.2; SOLYC00G021660.1; SOLYC04G081440.2; SOLYC09G010090.2; SOLYC10G085640.1; SOLYC09G010080.2; SOLYC08G079080.2; SOLYC06G065210.2; SOLYC01G058010.2; SOLYC01G111100.2; SOLYC11G067050.1; SOLYC10G085360.1; SOLYC08G045720.1; SOLYC10G083290.1; SOLYC11G007270.1; SOLYC10G085650.1	0		0	0	0	0	0	0	0	0	0	0	0	0	0	0	0	0	0	0	0	0	0	0	0	1	0	0	0
MNXR115415_Tpl	6 oligoglycosylglucose => alpha-maltohexaose	0	Tomato Plastid	SOLYC11G008060.1; SOLYC04G082090.2; SOLYC03G095710.2; SOLYC04G078930.2; SOLYC02G066950.2; SOLYC07G014590.2; SOLYC09G064800.1; SOLYC06G009220.2; SOLYC09G014400.2; SOLYC05G007070.2	0		0	0	0	0	0	0	0	0	0	0	0	0	0	0	0	0	0	1	1	0	0	1	1	1	1	0	1
MNXR115620_Tc	5-formimidoyltetrahydrofolate <=> NH4(+) + 5,10-methenyltetrahydrofolate	1	Tomato Cytosol	SOLYC07G054430.2	0		0	0	0	0	0	0	0	0	0	1	1	0	1	0	1	0	1	1	1	0	1	1	1	1	1	0	1
MNXR115622_Tc	5-formyltetrahydrofolate + ATP => ADP + phosphate + 5,10-methenyltetrahydrofolate	0	Tomato Cytosol	SOLYC04G071700.2; SOLYC03G113590.2	0		1	1	1	0	1	0	1	1	1	1	1	1	0	1	0	0	0	0	0	0	0	0	0	0	0	0	0
MNXR115649_Tc	NADP(+) + 6-phospho-D-gluconate => NADPH + CO2 + D-ribulose 5-phosphate	0	Tomato Cytosol	SOLYC12G040580.1; SOLYC04G005160.1; SOLYC02G022930.2; SOLYC12G056120.1; SOLYC01G099240.2; SOLYC12G040570.1; SOLYC01G081510.2; SOLYC05G010260.2	0		0	0	0	0	0	0	0	1	0	1	0	0	0	0	0	0	1	1	1	1	1	1	1	1	1	0	1
MNXR115649_Tpl	NADP(+) + 6-phospho-D-gluconate => D-ribulose 5-phosphate + CO2 + NADPH	0	Tomato Plastid	SOLYC12G040580.1; SOLYC04G005160.1; SOLYC02G022930.2; SOLYC12G056120.1; SOLYC01G099240.2; SOLYC12G040570.1; SOLYC01G081510.2; SOLYC05G010260.2	0		0	0	0	0	0	0	0	0	1	1	0	0	1	1	1	0	1	1	1	1	1	1	1	1	1	0	1
MNXR115664_Tc	cis-aconitate <=> D-threo-isocitrate	1	Tomato Cytosol	SOLYC07G052350.2; SOLYC12G005860.1	0		1	1	1	1	1	1	0	1	1	1	1	1	1	0	1	1	0	1	0	0	1	1	1	1	1	1	1
MNXR115664_Tm	cis-aconitate <=> D-threo-isocitrate	1	Tomato Mitochondrion	SOLYC07G052350.2; SOLYC12G005860.1	0		0	0	0	1	0	0	1	0	1	1	1	1	0	1	1	1	1	1	1	1	1	1	1	1	1	1	1
MNXR115676_Tpl	5-amino-1-(5-phospho-D-ribosyl)imidazole-4-carboxamide + (6S)-10-formyltetrahydrofolate <=> (6S)-5,6,7,8-tetrahydrofolate + 5-formamido-1-(5-phospho-D-ribosyl)imidazole-4-carboxamide(2-)	1	Tomato Plastid	SOLYC08G075160.2	1		1	1	1	1	1	1	1	1	1	1	1	1	1	1	1	1	1	1	1	1	1	1	1	1	1	1	1
MNXR115692_Tc	12,13-epoxy-(9Z,11E,15Z)-octadecatrienoate <=> 12-oxo-cis-10,15-phytodienoate	1	Tomato Cytosol	SOLYC02G085730.2	0		0	1	1	1	1	0	0	0	1	1	0	0	0	0	1	1	1	1	0	1	1	0	0	0	0	1	0
MNXR115695_Tpl	5 oligoglycosylglucose => alpha-maltopentaose	0	Tomato Plastid	SOLYC11G008060.1; SOLYC04G082090.2; SOLYC03G095710.2; SOLYC04G078930.2; SOLYC02G066950.2; SOLYC07G014590.2; SOLYC09G064800.1; SOLYC06G009220.2; SOLYC09G014400.2; SOLYC05G007070.2	0		0	0	0	0	0	0	0	0	0	0	0	0	0	0	0	0	1	1	1	0	0	1	1	1	1	0	1
MNXR115736_Tc	lactose => beta-D-galactose + beta-D-glucose	0	Tomato Cytosol	SOLYC03G121540.2; SOLYC01G110000.2; SOLYC03G093750.1; SOLYC07G038120.1; SOLYC03G019890.2; SOLYC06G062580.2; SOLYC12G044880.1; SOLYC07G038130.1; SOLYC12G008840.1; SOLYC02G084720.2; SOLYC08G014480.2; SOLYC11G018500.1; SOLYC11G069270.1; SOLYC07G042220.1; SOLYC09G092160.2; SOLYC10G055470.1; SOLYC02G078950.2; SOLYC01G111540.2; SOLYC04G080840.1; SOLYC11G018490.1; SOLYC07G038110.1; SOLYC06G062660.2; SOL…	0		0	0	0	0	0	0	0	0	0	0	0	0	0	0	0	0	0	0	0	0	0	0	0	0	0	0	0
MNXR115756_Tc	GDP-alpha-D-glucose <=> GDP + (1,4-beta-D-glucosyl)n	1	Tomato Cytosol	SOLYC09G055560.1; SOLYC03G097050.2; SOLYC02G072240.2; SOLYC08G061100.2; SOLYC11G056590.1; SOLYC08G023380.1; SOLYC09G072820.2; SOLYC09G031570.1; SOLYC10G038020.1; SOLYC01G087210.2; SOLYC08G005280.1; SOLYC11G050810.1; SOLYC07G005840.2	0		1	1	1	1	1	1	1	1	1	1	1	1	1	1	1	1	1	1	1	1	1	1	1	1	1	1	1
MNXR115757_Tc	UDP-D-glucose => (1,4-beta-D-glucosyl)n + UDP	0	Tomato Cytosol	SOLYC11G005560.1; SOLYC07G051820.2; SOLYC02G065740.2; SOLYC07G065660.2; SOLYC09G055560.1; SOLYC03G097050.2; SOLYC08G076320.2; SOLYC00G027990.1; SOLYC08G082670.2; SOLYC05G053560.2; SOLYC02G072240.2; SOLYC08G061100.2; SOLYC11G056590.1; SOLYC12G015770.1; SOLYC08G023380.1; SOLYC07G043390.2; SOLYC09G072820.2; SOLYC10G074620.1; SOLYC09G031570.1; SOLYC12G014430.1; SOLYC03G005450.2; SOLYC03G019750.2; SOL…	0		1	1	1	0	0	0	0	0	0	0	0	0	0	0	0	0	0	0	0	0	0	0	0	0	0	0	0
MNXR115798_Tc	H2O2 + 2 Cytochromes-C-Reduced <=> 2 Cytochromes-C-Oxidized	1	Tomato Cytosol	SOLYC08G059760.2; SOLYC09G007270.2; SOLYC11G018550.2; SOLYC02G083630.2	0		1	1	1	1	1	1	1	1	0	0	1	0	0	1	0	0	0	0	0	0	0	0	0	0	0	1	0
MNXR115807_Tc	2 Cytochromes-C-Oxidized + (R)-lactate => pyruvate + 2 Cytochromes-C-Reduced	0	Tomato Cytosol	SOLYC11G045380.1; SOLYC11G045370.1; SOLYC11G045390.1	0		1	1	1	1	1	1	1	1	0	0	1	0	0	0	0	0	0	0	0	0	0	0	0	0	0	1	0
MNXR115813_Tc	D-alanine => pyruvate + NH4(+)	0	Tomato Cytosol	SOLYC09G055910.2	0		1	1	1	1	1	1	1	0	0	0	0	0	0	0	0	0	0	0	0	0	0	0	0	0	0	1	0
MNXR115833_Tc	NADP(+) + (2E)-decenoyl-CoA => (2-trans,4-cis)-deca-2,4-dienoyl-CoA + NADPH	0	Tomato Cytosol	SOLYC12G036510.1; SOLYC12G045030.1; SOLYC12G044940.1; SOLYC07G066630.2; SOLYC12G100220.1	0		0	0	0	0	0	0	0	0	0	0	0	0	0	0	0	0	0	0	0	0	0	0	0	0	0	0	0
MNXR115839_Tc	13-sophorosyloxydocosanoate 6',6''-diacetate => 13-[O(2')-beta-D-glucopyranosyl-beta-D-glucopyranosyloxy]docosanoate O(6'')-acetate + acetate	0	Tomato Cytosol	SOLYC05G009610.1; SOLYC02G085800.1; SOLYC10G054780.1; SOLYC05G014320.2; SOLYC11G071720.1; SOLYC09G074270.2	0		0	0	0	0	0	0	0	0	0	0	0	0	0	0	0	0	0	0	0	0	0	0	0	0	0	0	0
MNXR115841_Tm	7,8-dihydrofolate + NADPH => NADP(+) + (6S)-5,6,7,8-tetrahydrofolate	0	Tomato Mitochondrion	SOLYC01G109830.2	0		1	1	1	1	1	1	1	1	1	1	1	1	1	1	1	1	1	1	1	1	1	1	1	1	1	1	1
MNXR115845_Tc	D-ribulose 5-phosphate => 1-deoxy-L-glycero-tetrulose 4-phosphate + formate	0	Tomato Cytosol	SOLYC11G073160.1; SOLYC01G105560.2; SOLYC11G010300.1	0		0	0	0	1	1	1	1	1	1	1	1	1	1	0	0	0	1	1	0	0	0	1	1	1	0	1	1
MNXR115850_Tc	(R)-lactate + a ubiquinone => pyruvate + a ubiquinol	0	Tomato Cytosol	SOLYC11G045380.1; SOLYC11G045370.1; SOLYC11G045390.1	0		1	1	1	1	1	1	1	1	1	0	1	1	0	0	0	0	0	0	0	0	0	0	0	0	0	1	0
MNXR115872_Tc	GDP-4-dehydro-alpha-D-rhamnose <=> GDP-4-dehydro-6-L-deoxygalactose	1	Tomato Cytosol	SOLYC07G006070.1	0		0	0	0	0	0	0	0	0	0	1	1	1	0	1	1	0	1	1	1	1	1	1	1	0	0	0	1
MNXR115875_Tc	NADH + 2 Fe(3+) => 2 Fe(2+) + NAD(+)	0	Tomato Cytosol	SOLYC03G112320.2; SOLYC07G009340.2; SOLYC01G094900.1; SOLYC01G005140.2; SOLYC01G005150.2; SOLYC00G026160.2; SOLYC06G036220.1; SOLYC01G094910.2; SOLYC09G019980.2; SOLYC01G094890.2; SOLYC05G009950.2; SOLYC01G102610.2; SOLYC03G025840.2; SOLYC00G020840.2; SOLYC02G065580.2	0		1	0	0	0	0	0	0	0	0	0	0	0	0	0	0	0	1	1	1	1	1	1	1	1	1	0	1
MNXR115886_Tc	(6S)-5,6,7,8-tetrahydrofolate + formate + ATP => ADP + (6S)-10-formyltetrahydrofolate + phosphate	0	Tomato Cytosol	SOLYC01G094280.2; SOLYC10G080970.1; SOLYC08G048240.2; SOLYC01G006280.2	0		1	1	1	1	1	1	1	1	0	0	0	0	0	0	0	0	0	0	0	0	0	0	0	0	0	1	0
MNXR115886_Tm	formate + (6S)-5,6,7,8-tetrahydrofolate + ATP => phosphate + (6S)-10-formyltetrahydrofolate + ADP	0	Tomato Mitochondrion	SOLYC01G094280.2; SOLYC10G080970.1; SOLYC08G048240.2; SOLYC01G006280.2	0		1	1	1	1	1	1	1	1	0	0	0	0	0	0	0	0	0	0	0	0	0	0	0	0	0	1	0
MNXR115886_Tpl	formate + (6S)-5,6,7,8-tetrahydrofolate + ATP => ADP + phosphate + (6S)-10-formyltetrahydrofolate	0	Tomato Plastid	SOLYC01G094280.2; SOLYC10G080970.1; SOLYC08G048240.2; SOLYC01G006280.2	0		1	1	1	1	1	1	1	1	0	0	1	0	0	0	0	0	0	0	0	0	0	0	0	0	0	1	0
MNXR115889_Tpl	(6S)-10-formyltetrahydrofolate => formate + (6S)-5,6,7,8-tetrahydrofolate	0	Tomato Plastid	SOLYC08G078490.2; SOLYC02G091290.2; SOLYC06G060770.2	0		1	1	1	1	1	1	1	0	0	0	0	0	0	0	0	0	0	1	0	0	0	0	0	0	1	1	0
MNXR115896_Tm	L-galactono-1,4-lactone + 2 Cytochromes-C-Oxidized => L-ascorbate + 2 Cytochromes-C-Reduced	0	Tomato Mitochondrion	SOLYC10G079470.2	0		1	1	1	1	1	1	1	1	1	1	1	1	1	1	1	1	1	1	1	1	1	1	1	1	1	1	1
MNXR115906_Tpl	N(1)-(5-phospho-D-ribosyl)glycinamide(1-) + (6S)-10-formyltetrahydrofolate <=> (6S)-5,6,7,8-tetrahydrofolate + N(2)-formyl-N(1)-(5-phospho-D-ribosyl)glycinamide(2-)	1	Tomato Plastid	SOLYC08G078490.2; SOLYC02G091290.2; SOLYC11G012100.1; SOLYC06G060770.2	0		1	1	1	1	1	1	1	0	1	1	0	1	1	1	1	1	1	1	1	1	1	1	1	1	1	1	1
MNXR115907_Tm	glycine + (6S)-5,6,7,8-tetrahydrofolate + NAD(+) => NH4(+) + (6R)-5,10-methylenetetrahydrofolate + NADH + CO2	0	Tomato Mitochondrion		0		1	1	1	1	0	0	1	1	1	1	1	1	1	1	1	1	1	1	1	1	1	1	1	1	1	1	1
MNXR115912_Tc	GDP-alpha-D-mannose => GDP + aldehydo-D-mannose	0	Tomato Cytosol		0		1	1	1	1	1	1	1	1	1	1	1	1	1	1	1	1	1	1	1	1	1	1	1	1	1	1	1
MNXR115926_Tpl	tRNA(Glu) + L-glutamate + ATP <=> AMP + Charged-GLT-tRNAs + diphosphate	1	Tomato Plastid	SOLYC03G117330.2; SOLYC06G068320.2; SOLYC01G112290.2; SOLYC01G102410.2; SOLYC01G096870.2	0		1	1	1	1	1	1	1	1	1	1	1	1	1	1	1	1	1	1	1	1	1	1	1	1	1	1	1
MNXR115928_Tc	L-glutamate + 5-formimidoyltetrahydrofolate => (6S)-5,6,7,8-tetrahydrofolate + N-formimidoyl-L-glutamate	0	Tomato Cytosol	SOLYC07G054420.2; SOLYC07G054430.2	0		0	0	0	0	0	0	0	0	0	1	1	0	1	0	1	0	1	1	1	0	1	1	1	1	1	0	1
MNXR115933_Tpl	Charged-GLT-tRNAs + NADPH => NADP(+) + tRNA(Glu) + (S)-4-amino-5-oxopentanoate	0	Tomato Plastid	SOLYC01G089840.2; SOLYC01G106390.2; SOLYC04G076870.2	0		1	1	1	1	1	1	1	1	1	1	1	1	1	1	1	1	1	1	1	1	1	1	1	1	1	1	1
MNXR115935_Tc	dihydroxyacetone phosphate + NADH => sn-glycerol 3-phosphate + NAD(+)	0	Tomato Cytosol	SOLYC06G048920.2	0		1	1	1	1	1	1	1	1	1	1	1	1	1	1	1	1	1	1	1	1	1	1	1	1	1	1	1
MNXR115935_Tpl	NADH + dihydroxyacetone phosphate => sn-glycerol 3-phosphate + NAD(+)	0	Tomato Plastid	SOLYC06G048920.2	0		0	0	0	0	1	0	0	0	0	0	1	0	1	1	1	1	1	1	1	1	1	1	1	1	1	0	1
MNXR115936_Tc	D-glyceraldehyde + NAD(+) => NADH + D-glycerate	0	Tomato Cytosol	SOLYC03G122310.2; SOLYC03G114150.2; SOLYC12G099290.1; SOLYC01G013900.2; SOLYC06G060250.2; SOLYC08G068190.2; SOLYC12G007030.1; SOLYC02G084640.2; SOLYC03G113800.2; SOLYC02G086970.2; SOLYC01G012700.2; SOLYC01G012760.1; SOLYC05G005700.2; SOLYC01G011510.2; SOLYC01G013890.1	0		0	0	0	0	0	0	0	0	0	0	0	0	0	0	0	0	0	0	0	0	0	0	0	1	0	0	0
MNXR115940_Tc	5-formimidoyltetrahydrofolate + glycine <=> (6S)-5,6,7,8-tetrahydrofolate + N-formimidoylglycine	1	Tomato Cytosol		0		1	1	1	1	1	1	1	1	1	1	1	1	1	1	1	1	1	1	1	1	1	1	1	1	1	1	1
MNXR115943_Tpl	ADP-alpha-D-glucose => oligoglycosylglucose + ADP	0	Tomato Plastid	SOLYC03G059290.1; SOLYC06G048800.1; SOLYC03G083090.2; SOLYC08G083320.2; SOLYC02G091750.2; SOLYC02G091760.1; SOLYC01G056650.1; SOLYC11G039760.1; SOLYC02G091770.1; SOLYC05G025910.2; SOLYC07G042830.2; SOLYC02G071040.2; SOLYC07G025180.1; SOLYC07G039260.1; SOLYC02G088000.2; SOLYC10G046840.1; SOLYC02G080570.2	0		1	1	1	0	0	0	1	0	0	0	0	0	0	0	0	0	0	0	0	0	0	0	0	0	0	0	0
MNXR115952_Tc	(6S)-5,6,7,8-tetrahydrofolate + L-serine <=> (6R)-5,10-methylenetetrahydrofolate + glycine	1	Tomato Cytosol	SOLYC01G104000.2; SOLYC05G053810.2; SOLYC12G095930.1; SOLYC02G091560.2; SOLYC12G098490.1; SOLYC04G076790.2; SOLYC08G065490.2	0		1	1	1	1	1	1	1	1	1	1	0	0	1	1	1	0	1	1	0	0	1	0	0	0	0	1	0
MNXR115952_Tm	L-serine + (6S)-5,6,7,8-tetrahydrofolate <=> glycine + (6R)-5,10-methylenetetrahydrofolate	1	Tomato Mitochondrion	SOLYC01G104000.2; SOLYC05G053810.2; SOLYC12G095930.1; SOLYC02G091560.2; SOLYC12G098490.1; SOLYC04G076790.2; SOLYC08G065490.2	0		1	1	1	1	1	1	1	1	1	0	0	1	0	0	0	1	0	0	1	1	0	1	0	0	0	1	0
MNXR115952_Tpl	(6S)-5,6,7,8-tetrahydrofolate + L-serine <=> (6R)-5,10-methylenetetrahydrofolate + glycine	1	Tomato Plastid	SOLYC01G104000.2; SOLYC05G053810.2; SOLYC12G095930.1; SOLYC02G091560.2; SOLYC12G098490.1; SOLYC04G076790.2; SOLYC08G065490.2	0		1	1	1	1	1	1	1	1	1	0	1	0	0	0	0	0	0	0	0	0	0	0	1	0	1	1	1
MNXR115954_Tc	glutathione + 1-chloro-2,4-dinitrobenzene => 2,4-dinitrophenyl-S-glutathione + chloride	0	Tomato Cytosol	SOLYC07G056490.2; SOLYC07G049330.1; SOLYC12G094430.1; SOLYC07G056460.2; SOLYC05G013950.1; SOLYC06G009040.2; SOLYC07G056430.2; SOLYC09G063150.2; SOLYC09G011630.2; SOLYC01G081310.2; SOLYC12G044520.1; SOLYC12G011310.1; SOLYC12G097080.1; SOLYC12G011300.1; SOLYC07G056500.2; SOLYC09G011520.2; SOLYC12G056250.1; SOLYC02G068900.2; SOLYC09G074850.2; SOLYC09G011500.2; SOLYC01G099590.2; SOLYC04G050560.2; SOL…	0		0	0	0	0	0	0	0	0	0	0	0	0	0	0	0	0	0	0	0	0	0	0	0	0	0	0	0
MNXR115959_Tc	heme b + (2E,6E)-farnesyl diphosphate => ferroheme o + diphosphate	0	Tomato Cytosol	SOLYC01G080860.2	0		0	0	0	0	0	0	0	0	0	0	0	0	0	0	0	0	0	0	0	0	0	0	0	0	0	0	0
MNXR115965_Tc	homocysteine zwitterion + (6S)-5-methyl-5,6,7,8-tetrahydrofolate => (6S)-5,6,7,8-tetrahydrofolate + L-methionine	0	Tomato Cytosol	SOLYC01G009180.2; SOLYC10G081510.1	0		1	1	1	1	1	1	1	1	1	1	1	1	1	1	1	1	1	1	1	1	1	1	1	1	1	1	1
MNXR115965_Tpl	(6S)-5-methyl-5,6,7,8-tetrahydrofolate + homocysteine zwitterion => (6S)-5,6,7,8-tetrahydrofolate + L-methionine	0	Tomato Plastid	SOLYC01G009180.2; SOLYC10G081510.1	0		1	1	1	1	0	0	1	0	0	0	0	0	0	0	0	0	0	1	0	1	1	0	0	1	1	1	0
MNXR115969_Tc	(13S)-hydroperoxy-(9Z,11E)-octadecadienoate => hexanal + 12-oxo-cis-dodec-9-enoic acid	0	Tomato Cytosol		0		0	0	0	0	0	1	0	0	0	1	0	0	1	0	1	0	0	1	1	0	0	0	0	1	1	0	1
MNXR115982_Tp	D-threo-isocitrate => glyoxylate + succinate	0	Tomato Peroxisome	SOLYC05G056270.2; SOLYC07G052480.2	0		0	0	0	0	1	1	1	0	0	1	1	0	1	1	1	1	1	1	1	1	1	1	1	1	1	0	1
MNXR115983_Tc	NADP(+) + D-threo-isocitrate => NADPH + CO2 + 2-oxoglutarate	0	Tomato Cytosol	SOLYC02G086610.2; SOLYC01G005560.2; SOLYC11G011930.1	0		0	1	1	1	1	1	1	1	1	1	1	1	0	0	0	1	0	0	0	0	1	1	0	0	0	1	1
MNXR115983_Tm	NADP(+) + D-threo-isocitrate => 2-oxoglutarate + NADPH + CO2	0	Tomato Mitochondrion	SOLYC02G086610.2; SOLYC01G005560.2; SOLYC11G011930.1	0		0	1	1	1	1	1	0	1	1	1	1	0	0	0	0	1	0	0	0	1	1	1	0	0	0	1	1
MNXR115983_Tp	NADP(+) + D-threo-isocitrate => NADPH + 2-oxoglutarate + CO2	0	Tomato Peroxisome	SOLYC02G086610.2; SOLYC01G005560.2; SOLYC11G011930.1	0		0	1	1	1	1	1	0	1	1	1	1	0	0	0	0	1	1	0	0	1	1	1	0	1	1	1	1
MNXR115984_Tm	D-threo-isocitrate + NAD(+) => 2-oxoglutarate + NADH + CO2	0	Tomato Mitochondrion	SOLYC10G074500.1; SOLYC02G082860.2; SOLYC08G077930.2; SOLYC08G077920.2	0		1	0	0	0	0	0	0	1	1	1	1	0	1	1	1	1	1	1	1	0	1	1	1	1	1	0	1
MNXR115991_Tc	D-arabinose 5-phosphate + phosphoenolpyruvate => phosphate + 3-deoxy-alpha-D-manno-2-octulosonate-8-phosphate	0	Tomato Cytosol	SOLYC01G111990.2; SOLYC11G072690.1	0		1	1	1	1	1	1	1	0	0	0	0	0	0	0	0	0	0	0	0	0	0	0	0	0	0	1	0
MNXR115996_Tc	D-fructose + ATP => beta-D-fructofuranose 1-phosphate + ADP	0	Tomato Cytosol	SOLYC00G033860.1	0		1	1	0	0	0	0	0	0	0	0	0	0	0	0	0	0	0	0	0	0	0	0	0	1	0	0	0
MNXR116002_Tpl	L-aspartate + O2 <=> H2O2 + 2-iminosuccinate	1	Tomato Plastid	SOLYC12G014530.1; SOLYC01G056580.2	1		1	1	1	1	1	1	1	1	1	1	1	1	1	1	1	1	1	1	1	1	1	1	1	1	1	1	1
MNXR116005_Tc	L-iditol + NAD(+) => NADH + L-sorbopyranose	0	Tomato Cytosol	SOLYC06G035680.1; SOLYC01G006510.2	0		0	0	0	0	0	0	0	0	0	0	0	0	0	0	0	0	0	0	0	0	0	0	0	0	0	0	0
MNXR116011_Tc	O2 + 4 catechol => 4 benzosemiquinone	0	Tomato Cytosol	SOLYC04G058000.1; SOLYC09G010990.2; SOLYC09G014240.2; SOLYC04G054660.1; SOLYC06G082250.1; SOLYC05G052390.2; SOLYC05G052400.2; SOLYC06G082240.2; SOLYC06G076330.2; SOLYC06G048860.1; SOLYC09G011970.1; SOLYC10G085090.1; SOLYC05G043360.1; SOLYC12G056820.1; SOLYC05G052340.2; SOLYC05G052360.1; SOLYC05G052370.2; SOLYC02G062660.2; SOLYC02G085120.2; SOLYC07G049460.2; SOLYC05G050540.2; SOLYC04G058040.1; SOL…	0		0	0	0	0	0	0	0	0	0	0	0	0	0	0	0	0	0	0	0	0	0	0	0	0	0	0	0
MNXR116021_Tc	O2 + cis-3,4-leucopelargonidin + 2-oxoglutarate => pelargonidin + succinate + CO2	0	Tomato Cytosol	SOLYC10G085190.1; SOLYC10G024510.1; SOLYC01G044550.1; SOLYC10G076660.1; SOLYC08G080040.2; SOLYC10G076670.1	0		0	0	0	0	0	0	0	0	0	0	0	0	0	0	0	0	0	0	0	0	0	0	0	0	0	0	0
MNXR116032_Tc	1-deoxy-L-glycero-tetrulose 4-phosphate + 5-amino-6-(D-ribitylamino)uracil => 6,7-dimethyl-8-(1-D-ribityl)lumazine + phosphate	0	Tomato Cytosol		0		0	0	0	0	0	0	0	0	0	0	0	0	0	0	0	0	0	0	0	0	0	0	0	0	0	0	0
MNXR116041_Tpl	oligoglycosylglucose => beta-D-glucose	0	Tomato Plastid	SOLYC05G015220.2; SOLYC04G049070.2; SOLYC03G094020.2; SOLYC08G075530.2; SOLYC05G015250.2; SOLYC02G069670.2; SOLYC05G009470.2; SOLYC04G007160.1; SOLYC04G009630.2; SOLYC04G007150.2	0		1	1	1	1	1	1	1	0	0	0	0	0	0	1	1	0	0	0	0	1	1	1	0	0	1	1	1
MNXR116053_Tc	5,10-methenyltetrahydrofolate <=> (6S)-10-formyltetrahydrofolate	1	Tomato Cytosol	SOLYC01G094280.2; SOLYC10G080970.1; SOLYC08G048240.2	0		0	1	1	1	1	1	0	0	1	1	0	0	0	0	1	1	1	1	1	1	1	1	1	1	1	1	1
MNXR116053_Tm	5,10-methenyltetrahydrofolate <=> (6S)-10-formyltetrahydrofolate	1	Tomato Mitochondrion	SOLYC01G094280.2; SOLYC10G080970.1; SOLYC08G048240.2	0		0	1	1	1	1	0	0	0	0	0	0	0	0	0	0	0	0	1	0	0	1	1	0	1	1	1	1
MNXR116053_Tpl	5,10-methenyltetrahydrofolate <=> (6S)-10-formyltetrahydrofolate	1	Tomato Plastid	SOLYC01G094280.2; SOLYC10G080970.1; SOLYC08G048240.2	0		0	1	1	1	1	0	0	0	0	0	0	0	0	0	0	0	0	1	0	0	1	1	0	1	1	1	1
MNXR116057_Tc	NADP(+) + (6R)-5,10-methylenetetrahydrofolate <=> NADPH + 5,10-methenyltetrahydrofolate	1	Tomato Cytosol	SOLYC01G094280.2; SOLYC10G080970.1; SOLYC08G048240.2	0		0	1	1	1	1	1	0	0	1	1	0	0	0	0	1	1	1	1	1	1	1	1	1	1	1	1	1
MNXR116109_Tc	pelargonidin + UDP-D-glucose => UDP + pelargonidin 3-O-beta-D-glucoside	0	Tomato Cytosol	SOLYC07G043100.1; SOLYC02G062980.2; SOLYC10G083440.1; SOLYC07G043160.1; SOLYC11G010800.1; SOLYC04G079030.2; SOLYC02G062990.1; SOLYC02G085660.1; SOLYC07G006720.2; SOLYC09G059170.1; SOLYC07G043110.1; SOLYC04G010110.2; SOLYC02G063000.2; SOLYC07G043190.1	0		0	0	0	0	0	0	0	0	0	0	0	0	0	0	0	0	0	0	0	0	0	0	0	0	0	0	0
MNXR116110_Tc	phosphoenolpyruvate + CO2 => phosphate + oxaloacetate	0	Tomato Cytosol	SOLYC12G014250.1; SOLYC07G062530.2; SOLYC04G006970.2; SOLYC10G007290.2; SOLYC07G055060.2	0		1	1	1	1	1	1	1	1	1	1	1	1	1	1	1	1	1	1	1	1	1	1	1	1	1	1	1
MNXR116138_Tpl	2 Oxidized plastocyanin + plastoquinol-1 => plastoquinone-9 + 2 Reduced plastocyanin + 4 H(+)	0	Tomato Plastid	SOLYC03G122000.2; SOLYC01G007420.2; SOLYC09G074540.2; SOLYC01G109040.2; SOLYC01G007430.2; SOLYC01G017430.1; SOLYC01G007540.2; SOLYC05G014060.1; SOLYC12G005630.1	0		1	1	1	1	1	1	1	1	1	1	1	1	1	1	1	1	1	1	1	1	1	1	0	1	1	1	0
MNXR116157_Tc	NADPH + L-glutamate + ATP => NADP(+) + L-glutamate 5-semialdehyde + ADP + phosphate	0	Tomato Cytosol	SOLYC08G043170.2	0		1	1	1	1	1	1	1	1	1	1	1	1	1	1	0	1	1	0	0	1	0	0	0	0	1	1	0
MNXR116157_Tpl	L-glutamate + ATP + NADPH => NADP(+) + ADP + L-glutamate 5-semialdehyde + phosphate	0	Tomato Plastid	SOLYC08G043170.2	0		1	1	1	1	1	1	1	1	1	1	1	1	0	1	1	0	0	0	0	0	0	0	0	0	0	1	0
MNXR116158_Tm	acryloyl-CoA + FADH2 <=> FAD + propanoyl-CoA	1	Tomato Mitochondrion	SOLYC01G066310.2; SOLYC05G054370.2	0		1	1	1	1	1	1	1	1	1	1	1	1	0	1	1	0	1	1	1	0	1	1	1	1	1	1	1
MNXR116164_Tpl	2 plastoquinone-9 + 4 hn => O2 + 4 H(+) + 2 plastoquinol-1	0	Tomato Plastid	SOLYC07G044860.2; SOLYC10G077120.1; SOLYC00G005900.1; SOLYC01G008510.2; SOLYC12G099650.1; SOLYC12G017250.1; SOLYC07G066310.2; SOLYC09G065910.1; SOLYC06G084050.2; SOLYC06G060340.2; SOLYC07G054290.1	0		1	1	1	1	1	1	1	1	1	1	1	1	1	1	0	0	0	1	0	0	0	0	0	1	1	1	0
MNXR116172_Tc	NADPH + 1-pyrroline-5-carboxylate => NADP(+) + L-proline	0	Tomato Cytosol	SOLYC02G068640.2	0		1	1	1	1	1	1	1	1	1	1	1	1	1	1	0	1	1	0	0	1	0	0	0	0	0	1	0
MNXR116172_Tpl	1-pyrroline-5-carboxylate + NADPH => NADP(+) + L-proline	0	Tomato Plastid	SOLYC02G068640.2	0		1	1	1	1	1	1	1	1	0	0	1	0	0	0	1	0	0	0	0	0	0	0	0	0	0	1	0
MNXR116177_Tpl	dihydroxyacetone phosphate + 2-iminosuccinate => quinolinate + phosphate	0	Tomato Plastid	SOLYC03G112060.2	1		1	1	1	1	1	1	1	1	1	1	1	1	1	1	1	1	1	1	1	1	1	1	1	1	1	1	1
MNXR116182_Tc	4-aminoimidazole => 3,5-dihydro-4H-imidazol-4-one + NH4(+)	0	Tomato Cytosol		0		1	1	1	1	1	1	1	1	1	1	1	1	1	1	1	1	1	1	1	1	1	1	1	0	1	1	1
MNXR116202_Tc	(E)-cinnamoyl-CoA <=> 4-coumaroyl-CoA	1	Tomato Cytosol		0		1	1	1	1	1	1	1	1	1	1	1	1	1	1	1	1	1	1	1	1	1	1	1	1	1	1	1
MNXR116244_Tc	3,5-dihydro-4H-imidazol-4-one => N-formimidoylglycine	0	Tomato Cytosol		0		1	1	1	1	1	1	1	1	1	0	1	1	1	1	0	1	0	0	0	1	0	0	0	0	0	1	0
MNXR116251_Tc	beta-L-ribose + ATP => D-ribose 5-phosphate + ADP	0	Tomato Cytosol	SOLYC07G062070.2	0		0	0	0	0	0	0	0	0	0	1	1	0	1	0	0	0	1	1	1	0	0	0	1	1	0	0	0
MNXR116266_Tc	L-aspartate + O-ureidohomoserine + ATP => Canavaninosuccinate + diphosphate + AMP	0	Tomato Cytosol	SOLYC05G012270.2	0		0	0	0	0	0	0	0	0	0	0	0	0	0	0	0	0	0	0	0	0	0	0	0	0	0	0	0
MNXR116514_Tc	(5-hydroxyindol-3-yl)acetaldehyde + L-cysteine <=> 5-hydroxyindole thiazolidine carboxylate	1	Tomato Cytosol		0		0	0	0	0	0	0	0	0	0	0	0	0	0	0	0	0	0	0	0	0	0	0	0	0	0	1	1
MNXR116661_Tc	trans-4-coumarate + NADPH + O2 => NADP(+) + trans-caffeate	0	Tomato Cytosol		0		1	0	0	1	1	1	1	1	1	1	1	1	1	1	1	1	1	1	1	1	0	1	1	1	0	1	1
MNXR116785_Tm	CoA + (S)-methylmalonate semialdehyde + NAD(+) => propanoyl-CoA + hydrogencarbonate + NADH	0	Tomato Mitochondrion		0		0	0	0	0	0	0	0	0	0	0	0	0	0	0	0	0	0	0	0	0	0	0	0	0	0	0	0
MNXR116905_Tc	gibberellin A29 + O2 + 2-oxoglutarate => succinate + Gibberellin A29-catabolite + CO2	0	Tomato Cytosol	SOLYC10G007560.1	0		0	0	0	0	0	0	0	0	0	0	0	0	0	0	0	0	0	0	0	0	0	0	0	0	0	0	0
MNXR117162_Tc	O2 + 2-oxoglutarate + gibberellin A8 => gibberellin A8-catabolite + succinate + CO2	0	Tomato Cytosol	SOLYC10G007560.1	0		0	0	0	0	0	0	0	0	0	0	0	0	0	0	0	0	0	0	0	0	0	0	0	0	0	0	0
MNXR118098_Tc	3-hexenal <=> (2E)-hexenal	1	Tomato Cytosol		0		0	0	0	0	0	0	0	0	0	0	0	0	0	0	0	0	0	0	0	0	0	0	0	0	0	1	1
MNXR118114_Tc	trans-2-hexenol => (2E)-hexenal	0	Tomato Cytosol		0		0	0	0	0	0	0	0	0	0	0	0	0	0	0	0	0	0	0	0	0	0	0	0	0	0	0	0
MNXR118503_Tc	N-Hydroxyl-tryptamine => (E)-(indol-3-yl)acetaldehyde oxime	0	Tomato Cytosol		0		1	0	0	0	0	0	0	0	0	0	0	0	0	0	0	0	0	0	0	0	0	0	0	0	0	0	0
MNXR118514_Tpl	indole + acetate <=> (indol-3-yl)acetate	1	Tomato Plastid		0		1	1	1	1	1	1	1	1	1	1	1	1	1	1	1	1	1	1	1	1	1	1	1	1	1	1	1
MNXR118676_Tc	(E)-2-(1H-indol-3-yl)-1-thioacetohydroximate + UDP-D-glucose => UDP + (Z)-indolylmethyl desulfoglucosinolate	0	Tomato Cytosol	SOLYC05G006140.1; SOLYC05G006150.1	0		0	0	0	0	0	0	0	0	0	0	0	0	0	0	0	0	0	0	0	0	0	0	0	0	0	0	0
MNXR118970_Tc	2 (2R,3S)-catechin <=> procyanidin B3	1	Tomato Cytosol		0		1	1	0	0	0	0	0	0	0	0	0	1	0	0	0	0	0	0	0	0	0	0	0	0	0	1	0
MNXR119158_Tpl	L-cystathionine => 2-aminoprop-2-enoate + homocysteine zwitterion	0	Tomato Plastid		0		1	1	1	1	1	1	1	1	1	1	1	1	1	1	1	1	1	1	1	1	1	1	1	1	1	1	1
MNXR119658_Tm	O2 + 4 Cytochromes-C-Reduced => 4 Cytochromes-C-Oxidized + 4 H(+)	0	Tomato Mitochondrion		0		1	1	1	1	1	1	1	1	1	1	1	1	1	1	1	1	1	1	1	1	1	1	1	1	1	1	1
MNXR120740_Tc	gibberellin A51 + O2 + 2-oxoglutarate => gibberellin A51-catabolite + succinate + CO2	0	Tomato Cytosol	SOLYC10G007560.1	0		0	0	0	0	0	0	0	0	0	0	0	0	0	0	0	0	0	0	0	0	0	0	0	0	0	0	0
MNXR120779_Tc	1-(9Z-octadecenoyl)-2-hexadecanoyl-sn-glycero-3-phospho-(1'-sn-glycerol) <=> 1-oleoyl-2-(3E)-hexadecenoyl-phosphatidylglycerol	1	Tomato Cytosol		0		1	1	1	1	1	1	1	1	1	1	1	1	1	1	1	1	1	1	1	1	1	1	1	1	1	1	1
MNXR120787_Tc	1-oleoyl-2-(3E)-hexadecenoyl-phosphatidylglycerol <=> 1-linoleoyl-2-(3E)-hexadecenoyl-phosphatidylglycerol	1	Tomato Cytosol	SOLYC04G040120.1; SOLYC03G058430.1; SOLYC12G044950.1; SOLYC04G040130.1; SOLYC01G006430.2	0		0	0	0	0	0	0	1	1	1	1	0	0	0	0	0	0	1	1	1	1	1	1	1	1	1	0	1
MNXR120798_Tc	1-linoleoyl-2-(3E)-hexadecenoyl-phosphatidylglycerol => 1-alpha-linolenoyl-2-(3E)-hexadecenoyl-phosphatidylglycerol	0	Tomato Cytosol	SOLYC06G007140.2; SOLYC06G051400.2; SOLYC06G007130.2	0		1	1	0	0	1	1	1	1	1	1	0	0	0	0	0	0	0	0	0	0	0	0	0	0	1	0	0
MNXR120807_Tc	1-(9Z-octadecenoyl)-2-hexadecanoyl-3-beta-D-galactosyl-sn-glycerol <=> 1-(9Z-octadecenoyl)-2-(7Z-hexadecenoyl)-3-O-beta-D-galactosyl-sn-glycerol,	1	Tomato Cytosol		0		1	1	1	1	1	1	1	1	1	1	1	1	1	1	1	1	1	1	1	1	1	1	1	1	1	1	1
MNXR120942_Tc	9-mercaptodethiobiotin => biotin	0	Tomato Cytosol	SOLYC01G008460.2; SOLYC07G006810.2; SOLYC06G073470.2; SOLYC01G102490.2; SOLYC11G065640.1; SOLYC02G091900.2	0		0	0	0	0	0	0	0	0	0	0	0	0	0	0	0	0	0	0	0	0	0	0	0	0	0	0	0
MNXR121557_Tpl	2 oligoglycosylglucose => maltose	0	Tomato Plastid	SOLYC09G091030.2; SOLYC01G094580.2; SOLYC07G052690.2; SOLYC08G082810.2; SOLYC08G007130.2; SOLYC01G067660.2; SOLYC08G077530.2; SOLYC08G005780.2	0		1	0	0	0	0	0	1	0	0	1	0	1	1	0	0	0	1	1	1	0	0	0	1	1	1	0	0
MNXR121604_Tc	1(F)-beta-D-fructosylsucrose => sucrose + D-fructose	0	Tomato Cytosol	SOLYC06G064620.2	0		0	0	0	0	0	0	0	0	0	0	0	0	0	0	0	0	0	0	0	0	0	0	0	0	0	0	0
MNXR121605_Tc	6G,6-kestotetraose => D-fructose + 6G-kestotriose	0	Tomato Cytosol		0		0	0	0	0	0	0	0	0	0	0	0	0	0	0	0	0	0	0	0	0	0	0	0	0	0	0	0
MNXR121608_Tc	NADP(+) + 4-coumaroyl-CoA <=> benzoylacetyl-CoA + NADPH	1	Tomato Cytosol		0		1	1	1	1	1	1	1	1	1	1	1	1	1	1	1	1	1	0	1	1	0	1	1	1	1	1	1
MNXR121609_Tc	benzoyl-CoA => CoA + benzoate	0	Tomato Cytosol		0		1	1	1	1	1	1	1	1	1	1	1	1	1	1	1	1	1	1	1	1	1	1	1	1	1	1	1
MNXR121610_Tc	NADPH + benzoyl-CoA + O2 <=> 2-hydroxybenzoyl-CoA + NADP(+)	1	Tomato Cytosol		0		1	1	1	0	1	1	1	1	1	1	1	1	1	1	1	1	1	1	1	1	1	1	1	1	1	1	1
MNXR121611_Tc	2-hydroxybenzoyl-CoA <=> salicylate + CoA	1	Tomato Cytosol		0		1	1	1	0	1	1	1	1	1	1	1	1	1	1	1	1	1	1	1	1	1	1	1	1	1	1	1
MNXR121617_Tc	NADP(+) + 18-hydroxy-(9Z)-octadecenoate => NADPH + 18-oxooleic acid	0	Tomato Cytosol		0		0	0	0	0	0	0	0	0	0	0	0	0	0	0	0	0	0	0	0	0	0	0	0	0	0	0	0
MNXR121618_Tc	NADP(+) + 18-oxooleic acid => NADPH + Octadec-9-ene-1,18-dioic-acid	0	Tomato Cytosol		0		0	0	0	0	0	0	0	0	0	0	0	0	0	0	0	0	0	0	0	0	0	0	0	0	0	0	0
MNXR121622_Tc	Canavaninosuccinate => fumarate + L-canavanine zwitterion	0	Tomato Cytosol	SOLYC04G076320.2	0		0	0	0	0	0	0	0	0	0	0	0	0	0	0	0	0	0	0	0	0	0	0	0	0	0	0	0
MNXR121625_Tc	NADPH + L-homomethionine + O2 => NADP(+) + 4-Methylthiobutanaldoxime + CO2	0	Tomato Cytosol		0		0	0	0	0	0	0	0	0	0	0	0	0	0	0	0	0	0	0	0	0	0	0	0	0	0	0	0
MNXR121627_Tc	O2 + glucoiberin => sinigrin + methanesulfonate	0	Tomato Cytosol	SOLYC11G072120.1; SOLYC11G072130.1; SOLYC11G072100.1; SOLYC06G067870.2; SOLYC10G028550.1; SOLYC10G024510.1; SOLYC01G044550.1; SOLYC02G068320.2; SOLYC02G068310.2; SOLYC02G062460.2; SOLYC01G006580.2; SOLYC09G089690.2; SOLYC09G089680.2; SOLYC10G026520.1; SOLYC06G062300.1; SOLYC06G051360.2; SOLYC06G066860.1; SOLYC10G018190.1; SOLYC06G066840.2; SOLYC01G108870.2; SOLYC12G006380.1; SOLYC01G006610.1; SOL…	0		0	0	0	0	0	0	0	0	0	0	0	0	0	0	0	0	0	0	0	0	0	0	0	0	0	0	0
MNXR121629_Tc	benzoyl-CoA + 3-hydroxypropyl-glucosinolate => glucomalcommin + CoA	0	Tomato Cytosol		0		0	0	0	0	0	0	0	0	0	0	0	0	0	0	0	0	0	0	0	0	0	0	0	0	0	0	0
MNXR121632_Tc	L-homoserine + NH4(+) => CANALINE	0	Tomato Cytosol		0		1	0	0	0	1	1	1	1	1	0	0	0	1	0	0	0	0	0	0	0	0	0	0	0	0	0	0
MNXR121639_Tc	(6R)-5,10-methylenetetrahydrofolate => (6S)-5,6,7,8-tetrahydrofolate + formaldehyde	0	Tomato Cytosol		0		1	1	1	1	1	1	1	1	1	1	1	1	1	1	1	1	1	1	1	1	1	1	1	1	1	1	1
MNXR121642_Tc	gibberellin A34 + O2 + 2-oxoglutarate => Gibberellin A34-catabolite + succinate + CO2	0	Tomato Cytosol	SOLYC10G007560.1	0		0	0	0	0	0	0	0	0	0	0	0	0	0	0	0	0	0	0	0	0	0	0	0	0	0	0	0
MNXR121644_Tc	(indol-3-yl)acetate + L-alanine + ATP => diphosphate + AMP + IAA-Ala	0	Tomato Cytosol		0		0	0	0	1	1	1	1	1	1	1	1	1	0	1	0	1	0	0	0	1	1	0	0	1	1	1	0
MNXR121645_Tc	L-leucine + (indol-3-yl)acetate + ATP => N-(indole-3-acetyl)leucine + diphosphate + AMP	0	Tomato Cytosol		0		0	0	0	1	1	1	1	1	1	1	1	1	0	1	0	0	0	0	0	1	1	0	0	1	1	1	0
MNXR121646_Tc	L-aspartate + (indol-3-yl)acetate => N-(indole-3-acetyl)-L-aspartate(2-)	0	Tomato Cytosol		0		0	0	0	0	0	0	0	0	0	0	0	0	0	0	0	0	0	0	0	0	0	0	0	0	0	0	0
MNXR121647_Tc	L-glutamate + (indol-3-yl)acetate => N-(indole-3-acetyl)glutamate(2-)	0	Tomato Cytosol		0		0	0	0	0	0	0	0	0	0	0	0	0	0	0	0	0	0	0	0	0	0	0	0	0	0	0	0
MNXR121648_Tc	L-glutamine + (indol-3-yl)acetate => N-(indol-3-ylacetyl)glutaminate	0	Tomato Cytosol		0		0	0	0	0	0	0	0	0	0	0	0	0	0	0	0	0	0	0	0	0	0	0	0	0	0	0	0
MNXR121650_Tc	IAA-Ala => (indol-3-yl)acetate + L-alanine	0	Tomato Cytosol	SOLYC06G054410.2; SOLYC01G005490.2; SOLYC06G073060.2; SOLYC10G079640.1; SOLYC12G008690.1; SOLYC03G121270.2; SOLYC05G006220.2	0		0	0	0	1	1	1	1	1	1	1	1	1	0	1	0	0	0	0	0	1	1	0	0	1	1	1	0
MNXR121651_Tc	N-(indole-3-acetyl)leucine => L-leucine + (indol-3-yl)acetate	0	Tomato Cytosol	SOLYC06G054410.2; SOLYC01G005490.2; SOLYC06G073060.2; SOLYC10G079640.1; SOLYC03G121270.2; SOLYC05G006220.2	0		0	0	0	1	1	1	1	1	1	1	1	1	0	1	0	0	0	0	0	1	1	0	0	1	1	1	0
MNXR121668_Tc	L-canavanine zwitterion => CANALINE + urea	0	Tomato Cytosol	SOLYC01G091170.2; SOLYC01G091160.2	0		0	0	0	0	0	0	0	0	0	0	0	0	0	0	0	0	0	0	0	0	0	0	0	0	0	0	0
MNXR121674_Tc	NADPH + 2 monodehydro-L-ascorbate radical => NADP(+) + 2 L-ascorbate	0	Tomato Cytosol	SOLYC11G069640.1; SOLYC09G008420.2; SOLYC06G075060.1; SOLYC02G086710.2; SOLYC08G081530.2; SOLYC06G075050.1; SOLYC06G075070.2; SOLYC10G083890.1; SOLYC09G009390.2; SOLYC09G009830.2; SOLYC10G079270.1	0		0	0	0	0	0	0	0	1	1	1	0	0	0	0	1	1	1	1	1	1	1	1	0	1	1	0	1
MNXR121674_Tm	2 monodehydro-L-ascorbate radical + NADPH => NADP(+) + 2 L-ascorbate	0	Tomato Mitochondrion	SOLYC11G069640.1; SOLYC09G008420.2; SOLYC06G075060.1; SOLYC02G086710.2; SOLYC08G081530.2; SOLYC06G075050.1; SOLYC06G075070.2; SOLYC10G083890.1; SOLYC09G009390.2; SOLYC09G009830.2; SOLYC10G079270.1	0		0	0	0	0	0	0	0	0	0	0	0	0	0	0	0	0	0	0	0	0	0	0	0	0	0	0	0
MNXR121674_Tp	NADPH + 2 monodehydro-L-ascorbate radical => NADP(+) + 2 L-ascorbate	0	Tomato Peroxisome	SOLYC11G069640.1; SOLYC09G008420.2; SOLYC06G075060.1; SOLYC02G086710.2; SOLYC08G081530.2; SOLYC06G075050.1; SOLYC06G075070.2; SOLYC10G083890.1; SOLYC09G009390.2; SOLYC09G009830.2; SOLYC10G079270.1	0		0	0	0	0	0	0	0	1	1	1	0	0	0	0	0	0	1	0	0	1	1	1	0	1	1	0	1
MNXR121674_Tpl	2 monodehydro-L-ascorbate radical + NADPH => NADP(+) + 2 L-ascorbate	0	Tomato Plastid	SOLYC11G069640.1; SOLYC09G008420.2; SOLYC06G075060.1; SOLYC02G086710.2; SOLYC08G081530.2; SOLYC06G075050.1; SOLYC06G075070.2; SOLYC10G083890.1; SOLYC09G009390.2; SOLYC09G009830.2; SOLYC10G079270.1	0		0	0	0	0	0	0	0	1	1	1	0	0	0	1	1	1	1	1	0	1	1	1	0	1	1	0	1
MNXR121675_Tc	L-ascorbate + O2 => monodehydro-L-ascorbate radical	0	Tomato Cytosol	SOLYC01G005510.2; SOLYC11G008860.1; SOLYC04G054660.1; SOLYC07G052230.2; SOLYC12G094460.1; SOLYC04G054690.2; SOLYC01G008830.1; SOLYC02G090360.2; SOLYC11G062440.1; SOLYC05G055720.1; SOLYC01G111970.2; SOLYC01G056310.2; SOLYC07G052240.2; SOLYC02G065170.2; SOLYC04G082140.2; SOLYC04G081520.1; SOLYC02G080670.2; SOLYC03G063150.2; SOLYC02G080700.1; SOLYC05G055710.2; SOLYC12G094470.1	0		0	0	0	0	0	0	0	0	0	1	1	0	1	0	1	1	1	1	1	0	1	1	1	0	1	0	1
MNXR121699_Tc	2 NADPH + 5-Dehydroavenasterol => 2 NADP(+) + isofucosterol	0	Tomato Cytosol	SOLYC06G074090.2; SOLYC01G009310.2	0		1	1	1	1	1	1	1	1	1	0	1	1	0	0	0	0	0	0	0	0	0	0	0	0	0	1	0
MNXR121700_Tc	isofucosterol <=> delta24-25-sitosterol	1	Tomato Cytosol		0		1	1	1	1	1	1	1	1	1	1	1	1	1	1	1	1	1	1	1	1	1	1	1	1	1	1	1
MNXR121701_Tc	24-methylenecholesterol <=> 24-methyldesmosterol	1	Tomato Cytosol		0		1	1	1	1	0	0	1	0	0	0	0	0	1	1	1	0	1	1	1	1	1	1	1	1	0	1	1
MNXR121702_Tc	delta24-25-sitosterol => (24R)-ethylcholest-5-en-3beta-ol	0	Tomato Cytosol		0		0	0	0	0	0	0	0	0	0	0	0	0	0	0	0	0	0	0	0	0	0	0	0	0	0	0	0
MNXR121703_Tc	(22S)-22-hydroxycampesterol <=> (22S)-22-hydroxycampest-4-en-3-one	1	Tomato Cytosol		0		0	0	1	1	1	1	1	1	1	1	1	1	1	1	0	0	0	0	0	0	0	0	0	0	0	1	0
MNXR121704_Tc	(22S,24R)-22-hydroxy-5alpha-ergostan-3-one => 6-deoxycathasterone	0	Tomato Cytosol		0		0	0	1	1	1	1	1	1	1	1	1	1	1	1	0	0	0	0	0	0	0	0	0	0	0	1	0
MNXR121705_Tc	NADPH + (22S)-22-hydroxycampest-4-en-3-one <=> NADP(+) + (22S,24R)-22-hydroxy-5alpha-ergostan-3-one	1	Tomato Cytosol	SOLYC11G006270.1; SOLYC11G006300.1; SOLYC11G006290.1	0		1	0	0	0	0	0	1	0	0	0	0	0	0	0	1	0	1	1	1	0	1	1	1	1	0	0	1
MNXR121706_Tc	NADPH + 5alpha-campestan-3-one + O2 => NADP(+) + (22S,24R)-22-hydroxy-5alpha-ergostan-3-one	0	Tomato Cytosol	SOLYC07G056160.2; SOLYC02G085360.2; SOLYC02G093540.2	0		0	0	1	1	1	1	1	1	1	1	1	1	1	1	0	0	0	0	0	0	0	0	0	0	0	1	0
MNXR121715_Tc	NADPH + N(6)-(dimethylallyl)adenosine 5'-triphosphate => NADP(+) + 9-ribosyl-trans-zeatin 5'-triphosphate	0	Tomato Cytosol		0		1	1	0	1	1	1	1	1	0	0	1	1	0	1	0	1	0	0	0	0	1	0	1	1	0	1	0
MNXR121716_Tc	N(6)-(dimethylallyl)adenosine 5'-diphosphate + NADPH => NADP(+) + 9-ribosyl-trans-zeatin 5'-diphosphate	0	Tomato Cytosol		0		1	1	1	0	1	1	0	0	1	0	1	1	0	0	1	0	0	0	0	0	1	1	0	1	0	0	0
MNXR121717_Tc	NADP(+) + 9-ribosyl-trans-zeatin 5'-phosphate => NADPH + N(6)-(dimethylallyl)adenosine 5'-phosphate	0	Tomato Cytosol		0		1	1	1	0	1	1	0	1	1	0	1	1	0	1	0	0	0	0	0	0	1	1	1	1	0	1	0
MNXR121718_Tc	N(6)-(dimethylallyl)adenosine 5'-phosphate <=> N(6)-(Delta(2)-isopentenyl)adenosine + phosphate	1	Tomato Cytosol		0		1	1	0	1	1	1	1	1	1	1	1	1	0	1	1	0	1	1	0	1	1	1	0	0	0	0	1
MNXR121719_Tc	9-ribosyl-trans-zeatin 5'-phosphate => D-ribose 5-phosphate + zeatin	0	Tomato Cytosol		0		1	1	1	1	1	1	1	1	1	0	0	1	0	0	1	1	0	0	0	0	0	1	0	0	0	1	0
MNXR121720_Tc	N(6)-(Delta(2)-isopentenyl)adenosine <=> 9-ribosyl-cis-zeatin	1	Tomato Cytosol		0		0	0	1	0	0	1	1	0	1	1	1	1	0	0	1	0	1	0	0	1	1	1	0	0	0	0	1
MNXR121721_Tc	N(6)-dimethylallyladenine => zeatin	0	Tomato Cytosol		0		0	0	0	0	0	0	0	0	0	1	1	0	0	0	1	0	0	0	0	1	0	1	0	0	0	0	1
MNXR121734_Tc	N(6)-dimethylallyladenine + FAD <=> 3-methyl-2-butenal + adenine + FADH2	1	Tomato Cytosol	SOLYC08G061920.1; SOLYC04G016430.2; SOLYC10G017990.1; SOLYC12G008920.1; SOLYC12G008900.1; SOLYC01G088160.2; SOLYC08G061930.2; SOLYC10G079870.1; SOLYC04G080820.2	0		0	0	0	0	0	0	0	0	0	0	0	0	0	0	1	0	1	1	1	1	1	1	1	1	1	0	1
MNXR121735_Tc	N(6)-(Delta(2)-isopentenyl)adenosine + FAD <=> 3-methyl-2-butenal + adenosine + FADH2	1	Tomato Cytosol	SOLYC08G061920.1; SOLYC04G016430.2; SOLYC10G017990.1; SOLYC12G008920.1; SOLYC12G008900.1; SOLYC01G088160.2; SOLYC08G061930.2; SOLYC10G079870.1; SOLYC04G080820.2	0		0	0	0	0	0	0	0	0	0	0	0	0	0	0	1	0	1	1	1	1	1	1	1	1	1	0	1
MNXR121736_Tc	zeatin + FAD <=> adenine + FADH2 + 3-methyl-4-trans-hydroxy-2-butenal	1	Tomato Cytosol	SOLYC08G061920.1; SOLYC04G016430.2; SOLYC10G017990.1; SOLYC12G008920.1; SOLYC12G008900.1; SOLYC01G088160.2; SOLYC08G061930.2; SOLYC10G079870.1; SOLYC04G080820.2	0		0	0	0	0	0	0	0	0	0	0	0	0	0	0	1	0	1	1	1	1	1	1	1	1	1	0	1
MNXR121737_Tc	zeatin + FAD => (Z)-4-hydroxy-3-methylbut-2-enal + adenine + FADH2	0	Tomato Cytosol	SOLYC08G061920.1; SOLYC04G016430.2; SOLYC10G017990.1; SOLYC12G008920.1; SOLYC12G008900.1; SOLYC01G088160.2; SOLYC08G061930.2; SOLYC10G079870.1; SOLYC04G080820.2	0		0	0	0	0	0	0	0	0	0	0	0	0	0	0	0	0	0	0	0	0	0	0	0	0	0	0	0
MNXR121738_Tc	9-ribosyl-cis-zeatin + FAD <=> adenosine + FADH2 + 3-methyl-4-trans-hydroxy-2-butenal	1	Tomato Cytosol	SOLYC08G061920.1; SOLYC04G016430.2; SOLYC10G017990.1; SOLYC12G008920.1; SOLYC12G008900.1; SOLYC01G088160.2; SOLYC08G061930.2; SOLYC10G079870.1; SOLYC04G080820.2	0		0	0	0	0	0	0	0	0	0	0	0	0	0	0	1	0	1	1	1	1	1	1	1	1	1	0	1
MNXR121743_Tc	zeatin + UDP-D-glucose => UDP + trans-zeatin-O-glucoside	0	Tomato Cytosol	SOLYC10G079950.1; SOLYC02G091370.2; SOLYC03G083650.2; SOLYC00G006560.1; SOLYC11G006110.1; SOLYC00G050130.1; SOLYC04G026170.1; SOLYC02G091350.2; SOLYC09G008510.1; SOLYC05G005930.1; SOLYC10G085870.1; SOLYC11G007480.1; SOLYC10G079930.1; SOLYC07G043450.1; SOLYC05G053400.1; SOLYC04G074380.2; SOLYC04G081830.1; SOLYC06G062290.1; SOLYC12G009930.1; SOLYC10G079980.1; SOLYC12G009910.1; SOLYC03G078490.2; SOL…	0		0	0	0	0	1	0	0	1	1	1	1	1	0	0	0	0	1	0	0	1	0	1	0	0	0	0	1
MNXR121753_Tc	9-(alpha-D-glucosyl)dihydrozeatin + UDP-D-glucose => UDP + dihydrozeatin-9-N-glucoside-O-glucoside	0	Tomato Cytosol		0		0	0	0	0	0	0	0	0	0	0	0	0	0	0	0	0	0	0	0	0	0	0	0	0	0	0	0
MNXR121757_Tc	2 NADPH + O2 + (+)-5-epi-aristolochene <=> 2 NADP(+) + 3-deoxycapsidiol	1	Tomato Cytosol		0		1	1	1	1	1	1	1	1	1	1	1	1	1	1	1	1	1	1	1	1	1	1	1	1	1	1	1
MNXR121758_Tc	2 NADPH + O2 + (+)-5-epi-aristolochene <=> 2 NADP(+) + 1-deoxycapsidiol	1	Tomato Cytosol		0		1	1	1	1	1	1	1	1	1	1	1	1	1	1	1	1	1	1	1	1	1	1	1	1	1	1	1
MNXR121759_Tc	2 NADPH + O2 + 3-deoxycapsidiol <=> 2 NADP(+) + capsidiol	1	Tomato Cytosol		0		1	1	1	1	1	1	1	1	1	1	1	1	1	1	1	1	1	1	1	1	1	1	1	1	1	1	1
MNXR121760_Tc	2 NADPH + O2 + 1-deoxycapsidiol <=> 2 NADP(+) + capsidiol	1	Tomato Cytosol		0		1	1	1	1	1	1	1	1	1	1	1	1	1	1	1	1	1	1	1	1	1	1	1	1	1	1	1
MNXR121761_Tc	(2E,6E)-farnesyl diphosphate => (-)-vetispiradiene + diphosphate	0	Tomato Cytosol	SOLYC01G101220.1; SOLYC01G101190.2; SOLYC01G101210.2; SOLYC04G051620.1; SOLYC01G101180.2; SOLYC01G101170.2; SOLYC04G054380.1	0		0	0	0	0	1	1	0	1	1	0	0	1	0	1	0	0	0	0	0	0	0	0	0	0	0	0	0
MNXR121763_Tc	15-hydroxysolavetivone <=> 2-dehydrolubimin	1	Tomato Cytosol		0		0	0	0	0	0	0	0	0	0	0	0	0	0	0	0	0	0	0	0	0	0	0	0	0	0	1	1
MNXR121764_Tc	2-dehydrolubimin => lubimin	0	Tomato Cytosol		0		0	0	0	0	0	0	0	0	0	0	0	0	0	0	0	0	0	0	0	0	0	0	0	0	0	0	0
MNXR121767_Tc	3-hydroxylubimin => 3-hydroxy-15-dihydrolubimin	0	Tomato Cytosol		0		0	0	0	0	0	0	0	0	0	0	0	0	0	0	0	0	0	0	0	0	0	0	0	0	0	0	0
MNXR121771_Tc	naringenin 7-O-beta-D-glucoside + UDP-beta-L-rhamnose => UDP + naringin	0	Tomato Cytosol	SOLYC01G095760.2; SOLYC05G005930.1; SOLYC11G007480.1; SOLYC04G081830.1; SOLYC07G043500.1; SOLYC11G007500.1; SOLYC01G067350.2; SOLYC11G007350.1; SOLYC11G007370.1; SOLYC11G007460.1; SOLYC11G007380.1; SOLYC11G007390.1; SOLYC02G065670.1; SOLYC03G078240.1; SOLYC11G007490.1; SOLYC03G071850.1; SOLYC11G007450.1; SOLYC11G007470.1	0		0	0	0	0	0	0	0	0	0	0	0	0	0	0	0	0	0	0	0	0	0	0	0	0	0	0	0
MNXR121772_Tc	luteolin 7-O-beta-D-glucoside + UDP-beta-L-rhamnose => UDP + luteolin 7-O-neohesperidoside	0	Tomato Cytosol	SOLYC01G095760.2; SOLYC05G005930.1; SOLYC11G007480.1; SOLYC04G081830.1; SOLYC07G043500.1; SOLYC11G007500.1; SOLYC01G067350.2; SOLYC11G007350.1; SOLYC11G007370.1; SOLYC11G007460.1; SOLYC11G007380.1; SOLYC11G007390.1; SOLYC02G065670.1; SOLYC03G078240.1; SOLYC11G007490.1; SOLYC03G071850.1; SOLYC11G007450.1; SOLYC11G007470.1	0		0	0	0	0	0	0	0	0	0	0	0	0	0	0	0	0	0	0	0	0	0	0	0	0	0	0	0
MNXR121774_Tc	(6S)-5-methyl-5,6,7,8-tetrahydrofolate + 2 oxidized ferredoxin <=> (6R)-5,10-methylenetetrahydrofolate + 2 reduced ferredoxin	1	Tomato Cytosol		0		1	1	1	1	1	1	1	1	1	1	1	1	1	1	1	1	1	1	1	1	1	1	1	1	1	1	1
MNXR121787_Tc	NADPH + (2R,5R)-isomenthone => NADP(+) + (+)-isomenthol	0	Tomato Cytosol	SOLYC03G059190.2	0		0	0	0	0	0	0	0	0	0	0	0	0	0	0	0	0	0	0	0	0	0	0	0	0	0	0	0
MNXR121788_Tc	NADPH + (2R,5R)-isomenthone => NADP(+) + neoisomenthol	0	Tomato Cytosol	SOLYC03G059190.2	0		0	0	0	0	0	0	0	0	0	0	0	0	0	0	0	0	0	0	0	0	0	0	0	0	0	0	0
MNXR121794_Tc	NADPH + 3,8-divinyl protochlorophyllide a => NADP(+) + 3,8-divinyl chlorophyllide a	0	Tomato Cytosol	SOLYC10G006900.2; SOLYC12G013710.1; SOLYC07G054210.2	0		0	0	0	0	0	0	0	0	0	0	0	0	0	0	0	0	0	0	0	0	0	0	0	0	0	0	0
MNXR121796_Tc	linamarin => beta-D-glucose + 2-hydroxy-2-methylpropanenitrile	0	Tomato Cytosol	SOLYC01G097000.2; SOLYC01G058140.2; SOLYC08G044510.2; SOLYC01G081160.2; SOLYC08G042020.1; SOLYC01G010160.2; SOLYC07G063390.2; SOLYC09G091850.2; SOLYC02G080300.2; SOLYC02G080310.2; SOLYC07G063880.2; SOLYC11G008720.1; SOLYC06G073740.2; SOLYC11G071640.1; SOLYC01G081170.1; SOLYC01G074050.1; SOLYC03G031730.2; SOLYC02G080290.2; SOLYC01G103230.2; SOLYC06G005970.2; SOLYC06G073750.2; SOLYC01G081180.1; SOL…	0		0	0	0	0	0	0	0	0	0	0	0	0	0	0	0	0	0	0	0	0	0	0	0	0	0	0	0
MNXR121818_Tc	NADPH + UDP-4-dehydro-6-deoxy-alpha-D-glucose => NADP(+) + UDP-beta-L-rhamnose	0	Tomato Cytosol		0		0	0	0	0	0	0	0	0	0	0	0	0	0	0	0	0	0	0	0	0	0	1	0	0	0	0	0
MNXR121837_Tc	betaine aldehyde hydrate <=> betaine aldehyde	1	Tomato Cytosol		0		0	1	1	1	0	1	1	1	1	1	1	1	1	1	1	1	0	1	1	1	0	0	1	1	1	1	0
MNXR121840_Tc	5,10-methenyltetrahydrofolate => 5-formyltetrahydrofolate	0	Tomato Cytosol	SOLYC01G104000.2; SOLYC12G095930.1	0		1	1	1	0	1	0	1	1	1	1	1	1	0	1	0	0	0	0	0	0	0	0	0	0	0	0	0
MNXR121843_Tc	beta-alanine + (R)-pantolactone => (R)-pantothenate	0	Tomato Cytosol	SOLYC09G061680.2	0		0	0	0	0	0	0	0	0	0	0	0	0	0	0	0	0	0	0	0	0	0	0	0	0	0	0	0
MNXR121846_Tc	spermine + O2 => propane-1,3-diamine + H2O2 + N-(3-aminopropyl)-4-aminobutanal	0	Tomato Cytosol	SOLYC02G081390.2; SOLYC12G006370.1; SOLYC07G039310.1; SOLYC07G043590.2; SOLYC05G018880.1; SOLYC03G031880.2; SOLYC05G055590.1; SOLYC01G087590.2	0		0	0	0	0	0	0	0	1	0	1	1	0	0	1	0	0	1	1	1	0	0	1	0	1	1	0	1
MNXR121847_Tc	N-(3-aminopropyl)-4-aminobutanal => 1-(3-aminopropyl)pyrrolinium	0	Tomato Cytosol		0		0	0	0	0	0	0	0	1	0	0	1	0	0	1	0	0	1	0	0	0	0	0	0	1	1	0	0
MNXR121848_Tc	1-(3-aminopropyl)pyrrolinium => 1,5-diazabicyclo[4.3.0]nonane	0	Tomato Cytosol		0		0	0	0	0	0	0	0	0	0	0	0	0	0	0	0	0	0	0	0	0	0	0	0	0	0	0	0
MNXR121854_Tc	gibberellin A15 (diacid form) + O2 + 2-oxoglutarate => Gibberellin A37 open lactone + succinate + CO2	0	Tomato Cytosol	SOLYC05G052740.1	0		0	0	0	0	0	0	0	0	0	0	0	0	0	0	0	0	0	0	0	0	0	0	0	0	0	0	0
MNXR121855_Tc	gibberellin A44 + O2 + 2-oxoglutarate => succinate + CO2 + GA38	0	Tomato Cytosol	SOLYC05G052740.1	0		0	0	0	0	0	0	0	0	0	0	0	0	0	0	0	0	0	0	0	0	0	0	0	0	0	0	0
MNXR121856_Tc	gibberellin A25 + O2 + 2-oxoglutarate => gibberellin A13 + succinate + CO2	0	Tomato Cytosol	SOLYC05G052740.1	0		0	0	0	0	0	0	0	0	0	0	0	0	0	0	0	0	0	0	0	0	0	0	0	0	0	0	0
MNXR121857_Tc	gibberellin A13 + O2 + 2-oxoglutarate => succinate + gibberellin A43 + CO2	0	Tomato Cytosol	SOLYC10G007560.1	0		0	0	0	0	0	0	0	0	0	0	0	0	0	0	0	0	0	0	0	0	0	0	0	0	0	0	0
MNXR121858_Tc	gibberellin A25 + O2 + 2-oxoglutarate => gibberellin A46 + succinate + CO2	0	Tomato Cytosol	SOLYC10G007560.1	0		0	0	0	0	0	0	0	0	0	0	0	0	0	0	0	0	0	0	0	0	0	0	0	0	0	0	0
MNXR121859_Tc	O2 + 2-oxoglutarate + gibberellin A12 => succinate + gibberellin A14 + CO2	0	Tomato Cytosol	SOLYC05G052740.1	0		0	0	0	0	0	0	0	0	0	0	0	0	0	0	0	0	0	0	0	0	0	0	0	0	0	0	0
MNXR121860_Tc	NADPH + O2 + gibberellin A12 aldehyde => NADP(+) + gibberellin A14 aldehyde	0	Tomato Cytosol	SOLYC05G052740.1	0		0	0	0	0	0	0	0	0	0	0	0	0	0	0	0	0	0	0	0	0	0	0	0	0	0	0	0
MNXR121861_Tc	gibberellin A17 + O2 + 2-oxoglutarate => gibberellin A28 + succinate + CO2	0	Tomato Cytosol	SOLYC05G052740.1	0		0	0	0	0	0	0	0	0	0	0	0	0	0	0	0	0	0	0	0	0	0	0	0	0	0	0	0
MNXR121862_Tc	gibberellin A28 + O2 + 2-oxoglutarate => (2betaOH)-GA28 + succinate + CO2	0	Tomato Cytosol	SOLYC10G007560.1	0		0	0	0	0	0	0	0	0	0	0	0	0	0	0	0	0	0	0	0	0	0	0	0	0	0	0	0
MNXR121872_Tc	O2 + DIBOA + 2-oxoglutarate => TRIBOA + succinate + CO2	0	Tomato Cytosol	SOLYC11G072120.1; SOLYC11G072130.1; SOLYC11G072100.1; SOLYC06G067870.2; SOLYC10G028550.1; SOLYC10G024510.1; SOLYC01G044550.1; SOLYC02G068320.2; SOLYC02G068310.2; SOLYC02G062460.2; SOLYC01G006580.2; SOLYC09G089690.2; SOLYC09G089680.2; SOLYC10G026520.1; SOLYC06G062300.1; SOLYC06G051360.2; SOLYC06G066860.1; SOLYC10G018190.1; SOLYC06G066840.2; SOLYC01G108870.2; SOLYC12G006380.1; SOLYC01G006610.1; SOL…	0		0	0	0	0	0	0	0	0	0	0	0	0	0	0	0	0	0	0	0	0	0	0	0	0	0	0	0
MNXR121875_Tc	(E)-cinnamate + S-adenosyl-L-methionine => S-adenosyl-L-homocysteine + Methyl cinnamate	0	Tomato Cytosol		0		0	1	0	1	0	0	0	0	0	0	1	1	0	1	1	1	1	1	0	1	1	1	1	1	1	0	1
MNXR121881_Tm	a ubiquinol + 2 Oxidized-Ferroproteins => 2 Reduced-Ferroproteins + a ubiquinone	0	Tomato Mitochondrion		0		0	0	0	0	0	0	0	0	0	0	0	0	0	0	0	0	0	0	0	0	0	0	1	0	0	0	0
MNXR121882_Tc	NADPH + succinate semialdehyde => 4-hydroxybutanoate + NADP(+)	0	Tomato Cytosol		0		0	0	0	0	0	0	0	0	0	0	0	0	0	0	0	0	0	0	0	0	0	0	0	0	0	0	0
MNXR121882_Tpl	succinate semialdehyde + NADPH => 4-hydroxybutanoate + NADP(+)	0	Tomato Plastid		0		0	0	0	0	0	0	0	0	0	0	0	0	0	0	0	0	0	0	0	0	0	0	0	0	0	0	0
MNXR121894_Tc	ergosta-5,7,24(28)-trien-3beta-ol + 2 NADPH => 2 NADP(+) + 24-methylenecholesterol	0	Tomato Cytosol	SOLYC06G074090.2; SOLYC01G009310.2	0		0	0	0	0	0	0	0	0	0	0	0	0	0	0	0	0	0	0	0	0	0	0	0	0	0	0	0
MNXR121895_Tc	24-methyldesmosterol => 24-epicampesterol	0	Tomato Cytosol		0		0	0	0	0	0	0	0	0	0	0	0	0	0	0	0	0	0	0	0	0	0	0	0	0	0	0	0
MNXR121896_Tc	DIMBOA beta-D-glucoside => DIMBOA + beta-D-glucose	0	Tomato Cytosol	SOLYC01G097000.2; SOLYC01G058140.2; SOLYC08G044510.2; SOLYC01G081160.2; SOLYC08G042020.1; SOLYC01G010160.2; SOLYC07G063390.2; SOLYC09G091850.2; SOLYC02G080300.2; SOLYC02G080310.2; SOLYC07G063880.2; SOLYC11G008720.1; SOLYC01G079570.2; SOLYC06G073740.2; SOLYC11G071640.1; SOLYC01G081170.1; SOLYC01G074050.1; SOLYC03G031730.2; SOLYC02G080290.2; SOLYC01G103230.2; SOLYC06G005970.2; SOLYC06G073750.2; SOL…	0		0	0	0	0	0	0	0	0	0	0	0	0	0	0	0	0	0	0	0	0	0	0	0	0	0	0	0
MNXR121898_Tc	5alpha-campestan-3-one <=> campestanol	1	Tomato Cytosol		0		0	0	1	1	1	1	1	1	1	1	1	1	1	1	0	0	0	0	0	0	0	0	0	0	0	1	0
MNXR121906_Tc	1D-myo-inositol 1,4,5,6-tetrakisphosphate + ATP <=> ADP + 1D-myo-inositol 1,2,4,5,6-pentakisphosphate	1	Tomato Cytosol		0		1	1	1	1	1	1	1	1	1	1	1	1	1	1	1	1	1	1	1	1	1	1	1	1	1	1	1
MNXR121907_Tc	1D-myo-inositol 1,3,4,6-tetrakisphosphate + ATP <=> 1L-myo-inositol 1,2,3,4,6-pentakisphosphate(10-) + ADP	1	Tomato Cytosol		0		0	0	0	0	0	0	1	0	0	0	0	0	0	0	0	0	0	0	0	1	0	0	0	0	0	1	0
MNXR121908_Tc	1L-myo-inositol 1,2,3,4,6-pentakisphosphate(10-) + ATP => 1D-myo-inositol hexakisphosphate + ADP	0	Tomato Cytosol		0		0	0	0	0	0	0	0	0	0	0	0	0	0	0	0	0	0	0	0	0	0	0	0	0	0	0	0
MNXR121911_Tc	1D-myo-inositol 3-phosphate + ATP => ADP + 1D-myo-inositol 3,4-biphosphate	0	Tomato Cytosol		0		1	1	1	1	1	1	1	1	1	1	1	1	1	1	1	1	1	1	1	1	1	1	1	1	1	1	1
MNXR121912_Tc	1D-myo-inositol 3,4-biphosphate + ATP => ADP + 1D-myo-inositol 3,4,6-trisphosphate	0	Tomato Cytosol		0		1	1	1	1	1	1	1	1	1	1	1	1	1	1	1	1	1	1	1	1	1	1	1	1	1	1	1
MNXR121913_Tc	ATP + 1D-myo-inositol 3,4,6-trisphosphate => ADP + 1D-myo-inositol 3,4,5,6-tetrakisphosphate	0	Tomato Cytosol		0		1	1	1	1	1	1	1	1	1	1	1	1	1	1	1	1	1	1	1	1	1	1	1	1	1	1	1
MNXR121916_Tc	2'-hydroxygenistein + dimethylallyl diphosphate => 2,3-dehydrokievitone + diphosphate	0	Tomato Cytosol	SOLYC02G085700.1; SOLYC02G085720.1; SOLYC08G023470.2; SOLYC10G005810.2; SOLYC12G015860.1; SOLYC11G011240.1; SOLYC10G005820.1; SOLYC02G085710.2; SOLYC10G005840.2; SOLYC04G079960.1	0		0	0	0	0	0	0	0	0	0	0	0	0	0	0	0	0	0	0	0	0	0	0	0	0	0	0	0
MNXR121918_Tc	1D-myo-inositol 1,2,3,5,6-pentakisphosphate => 1D-myo-inositol 1,2,5,6-tetrakisphosphate + phosphate	0	Tomato Cytosol		0		0	0	0	0	0	1	0	1	1	0	1	1	1	1	0	1	0	0	0	1	0	0	0	0	0	0	0
MNXR121919_Tc	1D-myo-inositol 1,2,4,5,6-pentakisphosphate => 1D-myo-inositol 1,2,5,6-tetrakisphosphate + phosphate	0	Tomato Cytosol		0		1	1	1	1	1	1	1	1	1	1	0	1	0	0	0	1	0	1	1	0	1	1	1	1	0	1	1
MNXR121920_Tc	1D-myo-inositol 1,2,5,6-tetrakisphosphate => phosphate + 1D-myo-inositol (1,2,6) trisphosphate	0	Tomato Cytosol		0		1	1	1	1	1	1	0	1	1	1	0	1	0	0	0	1	0	1	1	0	1	0	1	1	0	1	0
MNXR121921_Tc	1D-myo-inositol (1,2,6) trisphosphate => 1D-myo-inositol (1,2) biphosphate + phosphate	0	Tomato Cytosol		0		1	1	1	1	1	1	0	1	1	1	1	1	0	1	0	1	0	1	1	0	1	0	1	1	0	1	1
MNXR121922_Tc	1D-myo-inositol (1,2) biphosphate => 1D-myo-inositol 2-phosphate + phosphate	0	Tomato Cytosol		0		1	1	1	1	1	1	1	1	1	1	1	1	1	1	0	1	0	1	1	1	1	1	1	1	0	1	1
MNXR121923_Tc	1D-myo-inositol 1,2,3,5,6-pentakisphosphate => 1D-myo-inositol (1,2,3,6) tetrakisphosphate + phosphate	0	Tomato Cytosol		0		0	0	0	0	0	1	1	1	1	0	1	1	1	1	0	1	0	0	0	1	0	1	1	0	0	0	1
MNXR121924_Tc	1D-myo-inositol (1,2,3,6) tetrakisphosphate => 1D-myo-inositol (1,2,3) trisphosphate + phosphate	0	Tomato Cytosol		0		0	0	0	0	0	1	1	1	1	0	1	1	1	1	0	1	0	0	0	1	0	1	1	0	0	0	1
MNXR121925_Tc	1D-myo-inositol (1,2,3,6) tetrakisphosphate => phosphate + 1D-myo-inositol (1,2,6) trisphosphate	0	Tomato Cytosol		0		0	0	0	0	0	0	1	1	1	0	1	0	1	1	0	1	0	0	0	1	0	1	1	0	0	0	1
MNXR121926_Tc	1D-myo-inositol (1,2,3) trisphosphate => 1D-myo-inositol (1,2) biphosphate + phosphate	0	Tomato Cytosol		0		0	0	0	0	0	1	1	1	1	0	1	1	1	0	0	1	0	0	0	1	0	1	1	0	0	0	0
MNXR121927_Tc	1D-myo-inositol (1,2) biphosphate => 1D-myo-inositol 1-phosphate + phosphate	0	Tomato Cytosol		0		1	1	1	1	1	1	1	1	1	1	1	1	1	1	0	1	0	1	1	1	1	1	1	1	0	1	1
MNXR121928_Tc	1D-myo-inositol 2-phosphate => phosphate + myo-inositol	0	Tomato Cytosol		0		0	1	1	0	0	0	0	0	1	1	0	1	0	0	0	0	0	1	1	0	1	0	1	1	0	0	0
MNXR121931_Tc	1D-myo-inositol 1,2,3,4,5-pentakisphosphate => phosphate + 1D-myo-inositol (1,2,3,4) tetrakisphosphate	0	Tomato Cytosol		0		0	0	0	0	0	0	0	0	0	0	0	0	0	0	0	0	0	0	0	0	0	0	0	0	0	0	0
MNXR121932_Tc	1D-myo-inositol (1,2,3,4) tetrakisphosphate => 1D-myo-inositol (1,2,3) trisphosphate + phosphate	0	Tomato Cytosol		0		0	0	0	0	0	0	0	0	0	0	0	0	0	0	0	0	0	0	0	0	0	0	0	0	0	0	0
MNXR121933_Tc	1D-myo-inositol (1,2,3,4) tetrakisphosphate => 1D-myo-inositol (2,3,4) trisphosphate + phosphate	0	Tomato Cytosol		0		0	0	0	0	0	0	0	0	0	0	0	0	0	0	0	0	0	0	0	0	0	0	0	0	0	0	0
MNXR121934_Tc	1D-myo-inositol (2,3,4) trisphosphate => 1D-myo-inositol 2,4-bisphosphate + phosphate	0	Tomato Cytosol		0		0	0	0	0	0	0	0	0	0	0	0	0	0	0	0	0	0	0	0	0	0	0	0	0	0	0	0
MNXR121935_Tc	1D-myo-inositol 2,4-bisphosphate => 1D-myo-inositol 2-phosphate + phosphate	0	Tomato Cytosol		0		0	0	0	0	0	0	0	0	0	0	0	0	0	0	0	0	0	0	0	0	0	0	0	0	0	0	0
MNXR121937_Tc	UDP + beta-L-arabinose 1-phosphate <=> phosphate + UDP-beta-L-arabinopyranose	1	Tomato Cytosol	SOLYC04G058070.2	0		0	0	0	1	1	1	0	1	1	1	1	1	1	1	1	1	1	0	1	1	0	1	1	1	0	1	1
MNXR121938_Tc	UTP + beta-L-arabinose 1-phosphate <=> diphosphate + UDP-beta-L-arabinopyranose	1	Tomato Cytosol	SOLYC04G058070.2	0		0	0	0	1	1	1	0	1	1	1	1	1	1	1	1	1	1	0	1	1	0	1	1	1	0	1	1
MNXR121940_Tc	(9Z)-octadecenoate + S-adenosyl-L-methionine => S-adenosyl-L-homocysteine + dihydrosterculate	0	Tomato Cytosol	SOLYC08G062610.2	0		0	0	0	0	0	0	0	0	0	0	0	0	0	0	0	0	0	0	0	0	0	0	0	0	0	0	0
MNXR121941_Tc	dihydrosterculate => sterculic acid	0	Tomato Cytosol		0		0	0	0	0	0	0	0	0	0	0	0	0	0	0	0	0	0	0	0	0	0	0	0	0	0	0	0
MNXR121942_Tc	3 O2 + 3-oxo-2-(cis-2'pentenyl)-cyclopentane-1-octanoic acid <=> (+)-7-isojasmonate + 3 acetate	1	Tomato Cytosol		0		1	1	1	1	1	0	1	0	0	0	0	0	1	1	1	0	0	1	1	1	1	0	0	1	0	1	1
MNXR121946_Tc	(+)-7-isojasmonate <=> jasmonate	1	Tomato Cytosol		0		0	0	0	0	0	0	0	0	0	0	0	0	0	0	0	0	0	0	0	0	0	0	0	0	0	1	0
MNXR121957_Tc	1,4-dihydroxy-2-naphthoate + phytyl diphosphate => diphosphate + demethylphylloquinone + CO2	0	Tomato Cytosol		0		0	0	0	0	0	0	0	0	0	0	0	0	0	0	0	0	0	0	0	0	0	0	0	0	0	0	0
MNXR121958_Tc	pyruvate + L-histidine => 3-(imidazol-5-yl)pyruvate + L-alanine	0	Tomato Cytosol	SOLYC01G017610.1; SOLYC05G031600.1	0		0	0	0	0	0	0	0	1	0	0	0	0	0	1	0	1	0	0	0	0	0	0	0	0	0	0	0
MNXR121963_Tc	O2 + gibberellin A14 + 2-oxoglutarate => Gibberellin A37 open lactone + succinate + CO2	0	Tomato Cytosol	SOLYC02G062470.1; SOLYC02G062490.2; SOLYC10G045770.1; SOLYC12G042980.1; SOLYC01G108870.2; SOLYC10G046820.1; SOLYC09G018420.1	0		0	0	0	0	0	0	0	0	0	0	0	0	0	0	0	0	0	0	0	0	0	0	0	0	0	0	0
MNXR121964_Tc	Gibberellin A37 open lactone + O2 + 2-oxoglutarate => gibberellin A36 + succinate + CO2	0	Tomato Cytosol	SOLYC02G062470.1; SOLYC02G062490.2; SOLYC10G045770.1; SOLYC12G042980.1; SOLYC01G108870.2; SOLYC10G046820.1; SOLYC09G018420.1	0		0	0	0	0	0	0	0	0	0	0	0	0	0	0	0	0	0	0	0	0	0	0	0	0	0	0	0
MNXR121965_Tc	gibberellin A36 + O2 + 2-oxoglutarate => succinate + 2 CO2 + gibberellin A4	0	Tomato Cytosol	SOLYC02G062470.1; SOLYC02G062490.2; SOLYC10G045770.1; SOLYC12G042980.1; SOLYC01G108870.2; SOLYC10G046820.1; SOLYC09G018420.1	0		0	0	0	0	0	0	0	0	0	0	0	0	0	0	0	0	0	0	0	0	0	0	0	0	0	0	0
MNXR121971_Tc	ADP-alpha-D-glucose + beta-D-glucose 6-phosphate <=> ADP + alpha,alpha-trehalose 6-phosphate	1	Tomato Cytosol	SOLYC06G060600.1; SOLYC04G054930.2; SOLYC05G051880.2; SOLYC10G046770.1; SOLYC08G079060.2; SOLYC02G072150.2	0		0	0	0	0	0	0	0	0	0	1	1	1	1	0	1	1	1	1	1	0	0	1	1	1	0	0	1
MNXR121976_Tc	NADPH + O2 + gibberellin A14 => NADP(+) + CO2 + gibberellin A4	0	Tomato Cytosol	SOLYC02G062470.1; SOLYC02G062490.2; SOLYC10G045770.1; SOLYC12G042980.1; SOLYC01G108870.2; SOLYC10G046820.1; SOLYC09G018420.1	0		0	0	0	0	0	0	0	0	0	0	0	0	0	0	0	0	0	0	0	0	0	0	0	0	0	0	0
MNXR121978_Tc	NADPH + O2 + gibberellin A12 => NADP(+) + gibberellin A9 + CO2	0	Tomato Cytosol	SOLYC02G062470.1; SOLYC02G062490.2; SOLYC10G045770.1; SOLYC12G042980.1; SOLYC01G108870.2; SOLYC10G046820.1; SOLYC09G018420.1	0		0	0	0	0	0	0	0	0	0	0	0	0	0	0	0	0	0	0	0	0	0	0	0	0	0	0	0
MNXR121988_Tc	NADPH + (S)-naringenin + O2 => NADP(+) + apigenin	0	Tomato Cytosol		0		0	0	0	0	0	0	0	0	0	0	0	0	0	0	0	0	0	0	0	0	0	0	0	0	0	0	0
MNXR121989_Tc	NADPH + eriodictyol + O2 <=> NADP(+) + luteolin	1	Tomato Cytosol		0		0	0	0	0	0	0	1	0	0	0	0	0	0	0	1	1	0	0	0	1	0	0	0	1	0	1	1
MNXR121990_Tpl	geranylgeranyl-chlorophyll a + NADPH <=> NADP(+) + dihydrogeranylgeranyl chlorophyll a	1	Tomato Plastid	SOLYC09G008920.2; SOLYC07G064660.1; SOLYC01G088310.2; SOLYC03G115980.1	0		1	1	1	1	1	1	1	1	0	0	0	0	0	0	0	0	1	1	1	1	0	1	1	1	1	1	0
MNXR121991_Tpl	dihydrogeranylgeranyl chlorophyll a + NADPH <=> NADP(+) + tetrahydrogeranylgeranyl chlorophyll a	1	Tomato Plastid	SOLYC09G008920.2; SOLYC07G064660.1; SOLYC01G088310.2; SOLYC03G115980.1	0		1	1	1	1	1	1	1	1	0	0	0	0	0	0	0	0	1	1	1	1	0	1	1	1	1	1	0
MNXR121992_Tpl	tetrahydrogeranylgeranyl chlorophyll a + NADPH <=> NADP(+) + chlorophyll a	1	Tomato Plastid	SOLYC09G008920.2; SOLYC07G064660.1; SOLYC01G088310.2; SOLYC03G115980.1	0		1	1	1	1	1	1	1	1	0	0	0	0	0	0	0	0	1	1	1	1	0	1	1	1	1	1	0
MNXR121996_Tc	chlorophyllide b + geranylgeranyl diphosphate => diphosphate + geranylgeranyl-chlorophyll b	0	Tomato Cytosol	SOLYC09G014760.2; SOLYC11G012850.1	0		0	0	0	0	0	0	0	0	0	0	0	0	0	0	0	0	0	0	0	0	0	0	0	0	0	0	0
MNXR121997_Tpl	O2 + chlorophyllide a + NADPH => NADP(+) + 7(1)-hydroxychlorophyllide a	0	Tomato Plastid	SOLYC11G012850.1; SOLYC05G032660.2; SOLYC06G060310.2	0		1	1	1	1	1	1	1	1	1	1	1	1	1	1	1	1	1	1	1	1	1	1	1	1	1	1	1
MNXR121998_Tpl	chlorophyll b + NADPH => NADP(+) + 7(1)-hydroxychlorophyll a	0	Tomato Plastid	SOLYC07G024000.2; SOLYC05G032660.2	0		0	0	0	0	0	0	0	0	1	1	1	1	1	1	1	1	1	1	1	0	1	1	1	1	1	0	1
MNXR121999_Tc	O2 + GA15 (closed lactone form) + 2-oxoglutarate => GA37 (closed lactone form) + succinate + CO2	0	Tomato Cytosol	SOLYC05G052740.1	0		0	0	0	0	0	0	0	0	0	0	0	0	0	0	0	0	0	0	0	0	0	0	0	0	0	0	0
MNXR122005_Tc	NADPH => NADH + phosphate	0	Tomato Cytosol		0		1	0	0	0	0	0	0	1	1	1	1	0	0	0	0	0	1	1	1	0	0	1	0	1	0	0	0
MNXR122007_Tc	3-methylthiopropanal + NADH => NAD(+) + 3-methylthiopropanol	0	Tomato Cytosol	SOLYC01G008540.2; SOLYC05G056540.2; SOLYC12G094500.1; SOLYC01G087640.2; SOLYC04G074530.2; SOLYC10G009520.2; SOLYC01G008530.2; SOLYC06G083480.2; SOLYC03G044200.2; SOLYC00G014980.1; SOLYC04G082180.2; SOLYC08G083280.2; SOLYC05G051010.2; SOLYC11G030720.1; SOLYC07G045080.2; SOLYC04G064710.2; SOLYC02G089770.2; SOLYC08G005120.2; SOLYC03G097170.2; SOLYC11G071290.1; SOLYC06G072160.2; SOLYC09G091700.2; SOL…	0		0	0	0	0	0	0	0	0	0	0	0	0	0	0	0	0	0	0	0	0	0	0	0	0	0	0	0
MNXR122014_Tc	6-deoxycathasterone + O2 => 6-deoxoteasterone	0	Tomato Cytosol		0		0	0	0	0	0	0	0	0	0	0	0	0	0	0	0	0	0	0	0	0	0	0	0	0	0	0	0
MNXR122020_Tc	hesperitin-7-O-beta-D-glucoside + UDP-beta-L-rhamnose => UDP + hesperidin	0	Tomato Cytosol	SOLYC01G095760.2; SOLYC05G005930.1; SOLYC11G007480.1; SOLYC04G081830.1; SOLYC07G043500.1; SOLYC11G007500.1; SOLYC01G067350.2; SOLYC11G007350.1; SOLYC11G007370.1; SOLYC11G007460.1; SOLYC11G007380.1; SOLYC11G007390.1; SOLYC02G065670.1; SOLYC03G078240.1; SOLYC11G007490.1; SOLYC03G071850.1; SOLYC11G007450.1; SOLYC11G007470.1	0		0	0	0	0	0	0	0	0	0	0	0	0	0	0	0	0	0	0	0	0	0	0	0	0	0	0	0
MNXR122033_Tc	2 NADPH + 2 O2 + (2R,3R)-dihydrokaempferol => 2 NADP(+) + (+)-dihydromyricetin	0	Tomato Cytosol	SOLYC11G066580.1	0		1	1	1	0	0	0	0	0	0	0	0	0	0	0	0	0	0	0	0	0	0	0	0	0	0	0	0
MNXR122034_Tc	O2 + (2R,3S,4S)-leucodelphinidin + 2-oxoglutarate => succinate + delphinidin + CO2	0	Tomato Cytosol	SOLYC10G085190.1; SOLYC10G024510.1; SOLYC01G044550.1; SOLYC10G076660.1; SOLYC08G080040.2; SOLYC10G076670.1	0		0	0	0	0	0	0	0	0	0	0	0	0	0	0	0	0	0	0	0	0	0	0	0	0	0	0	0
MNXR122045_Tc	4-prenylphlorisovalerophenone + dimethylallyl diphosphate => diphosphate + deoxyhumulone	0	Tomato Cytosol	SOLYC05G054520.2	0		0	0	0	0	0	0	0	0	0	0	0	0	0	0	0	0	0	0	0	0	0	0	0	0	0	0	0
MNXR122046_Tc	phlorisovalerophenone + dimethylallyl diphosphate => 4-prenylphlorisovalerophenone + diphosphate	0	Tomato Cytosol	SOLYC05G054520.2	0		0	0	0	0	0	0	0	0	0	0	0	0	0	0	0	0	0	0	0	0	0	0	0	0	0	0	0
MNXR122047_Tc	2-methyl-1-(2,4,6-trihydroxyphenyl)propan-1-one + dimethylallyl diphosphate => diphosphate + 4-prenylphlorisobutyrophenone	0	Tomato Cytosol	SOLYC05G054520.2	0		0	0	0	0	0	0	0	0	0	0	0	0	0	0	0	0	0	0	0	0	0	0	0	0	0	0	0
MNXR122048_Tc	dimethylallyl diphosphate + 4-prenylphlorisobutyrophenone => deoxycohumulone + diphosphate	0	Tomato Cytosol	SOLYC05G054520.2	0		0	0	0	0	0	0	0	0	0	0	0	0	0	0	0	0	0	0	0	0	0	0	0	0	0	0	0
MNXR122049_Tc	delphinidin + UDP-D-glucose => UDP + delphinidin 3-O-beta-D-glucoside	0	Tomato Cytosol	SOLYC07G043100.1; SOLYC02G062980.2; SOLYC10G083440.1; SOLYC07G043160.1; SOLYC11G010800.1; SOLYC04G079030.2; SOLYC02G062990.1; SOLYC02G085660.1; SOLYC07G006720.2; SOLYC09G059170.1; SOLYC07G043110.1; SOLYC04G010110.2; SOLYC02G063000.2; SOLYC07G043190.1	0		0	0	0	0	0	0	0	0	0	0	0	0	0	0	0	0	0	0	0	0	0	0	0	0	0	0	0
MNXR122054_Tc	pelargonidin 3-O-beta-D-glucoside + UDP-beta-L-rhamnose => UDP + pelargonidin 3-O-rutinoside	0	Tomato Cytosol		0		0	0	0	0	0	0	0	0	0	0	0	0	0	0	0	0	0	0	0	0	0	0	0	0	0	0	0
MNXR122055_Tc	pelargonidin 3-O-beta-D-glucoside + malonyl-CoA => pelargonidin-3-O-(6"-O-malonyl-beta-D-glucoside) + CoA	0	Tomato Cytosol		0		0	0	0	0	0	0	0	0	0	0	0	0	0	0	0	0	0	0	0	0	0	0	0	0	0	0	0
MNXR122058_Tc	pelargonin + caffeoyl-CoA => pelargonidin-3,5-diglucoside-5-O-caffeoylglucoside + CoA	0	Tomato Cytosol	SOLYC10G008680.1; SOLYC05G052650.2	0		0	0	0	0	0	0	0	0	0	0	0	0	0	0	0	0	0	0	0	0	0	0	0	0	0	0	0
MNXR122059_Tc	pelargonin + 4-coumaroyl-CoA => pelargonidin-3,5-diglucoside-5-O-p-coumaroylglucoside + CoA	0	Tomato Cytosol	SOLYC10G008680.1; SOLYC05G052650.2	0		0	0	0	0	0	0	0	0	0	0	0	0	0	0	0	0	0	0	0	0	0	0	0	0	0	0	0
MNXR122070_Tc	NADPH + (24R)-ethylcholest-5-en-3beta-ol + O2 => NADP(+) + (22alpha)-hydroxy-sitosterol	0	Tomato Cytosol	SOLYC07G056160.2; SOLYC02G085360.2; SOLYC02G093540.2	0		0	0	0	0	0	0	0	0	0	0	0	0	0	0	0	0	0	0	0	0	0	0	0	0	0	0	0
MNXR122071_Tc	NADPH + O2 + isofucosterol => NADP(+) + (22alpha)-hydroxy-isofucosterol	0	Tomato Cytosol	SOLYC07G056160.2; SOLYC02G085360.2; SOLYC02G093540.2	0		0	0	0	0	0	0	0	0	0	0	0	0	0	0	0	0	0	0	0	0	0	0	0	0	0	0	0
MNXR122072_Tc	NADPH + O2 + epidihydrocholesterin => (22alpha)-hydroxy-cholestanol + NADP(+)	0	Tomato Cytosol	SOLYC07G056160.2; SOLYC02G085360.2; SOLYC02G093540.2	0		0	0	0	0	0	0	0	0	0	0	0	0	0	0	0	0	0	0	0	0	0	0	0	0	0	0	0
MNXR122085_Tc	4alpha-hydroxy-tetrahydrobiopterin => L-erythro-7,8-dihydrobiopterin	0	Tomato Cytosol	SOLYC00G024150.2; SOLYC02G005510.2	0		0	0	0	0	0	0	0	0	0	0	0	0	0	0	0	0	0	0	0	0	0	0	0	0	0	0	0
MNXR122101_Tc	caffeoyl-CoA + pelargonidin 3-O-beta-D-glucoside <=> CoA + pelargonidin 3-O-beta-D-caffeoylglucoside	1	Tomato Cytosol		0		0	0	0	1	1	0	1	1	1	1	0	1	0	0	0	1	0	0	1	1	1	1	1	1	1	0	1
MNXR122102_Tc	4-coumaroyl-CoA + pelargonidin 3-O-beta-D-glucoside => pelargonidin 3-O-beta-D-p-coumaroylglucoside + CoA	0	Tomato Cytosol		0		0	0	0	0	0	0	0	0	0	0	0	0	0	0	0	0	0	0	0	0	0	0	0	0	0	0	0
MNXR122105_Tc	UDP-D-glucose + cyanidin 5-O-beta-D-glucoside => UDP + cyanidin 3,5-di-O-beta-D-glucoside	0	Tomato Cytosol		0		0	0	0	0	0	0	0	0	0	0	0	0	0	0	0	0	0	0	0	0	0	0	0	0	0	0	0
MNXR122131_Tc	O2 + (E)-cinnamaldehyde => (E)-cinnamate + H2O2	0	Tomato Cytosol	SOLYC01G009230.2; SOLYC01G088200.2; SOLYC01G088210.2; SOLYC01G088170.2; SOLYC11G071580.1; SOLYC11G071600.1; SOLYC11G071610.1; SOLYC11G071620.1; SOLYC01G088230.2; SOLYC11G071590.1	0		0	0	0	0	0	0	0	0	0	0	0	0	0	0	0	0	0	0	0	0	0	0	0	1	0	0	0
MNXR122132_Tc	1-naphthaldehyde + O2 => H2O2 + 1-naphthoate	0	Tomato Cytosol	SOLYC01G009230.2; SOLYC01G088200.2; SOLYC01G088210.2; SOLYC01G088170.2; SOLYC11G071580.1; SOLYC11G071600.1; SOLYC11G071610.1; SOLYC11G071620.1; SOLYC01G088230.2; SOLYC11G071590.1	0		0	0	0	0	0	0	0	0	0	0	0	0	0	0	0	0	0	0	0	0	0	0	0	0	0	0	0
MNXR122133_Tc	3,4-dihydroxybenzaldehyde + O2 => H2O2 + 3,4-dihydroxybenzoate	0	Tomato Cytosol	SOLYC01G009230.2; SOLYC01G088200.2; SOLYC01G088210.2; SOLYC01G088170.2; SOLYC11G071580.1; SOLYC11G071600.1; SOLYC11G071610.1; SOLYC11G071620.1; SOLYC01G088230.2; SOLYC11G071590.1	0		0	0	0	0	0	0	0	0	0	0	0	0	0	0	0	0	0	0	0	0	0	0	0	0	0	0	0
MNXR122134_Tc	acetaldehyde + O2 => H2O2 + acetate	0	Tomato Cytosol	SOLYC01G009230.2; SOLYC01G088200.2; SOLYC01G088210.2; SOLYC01G088170.2; SOLYC11G071580.1; SOLYC11G071600.1; SOLYC11G071610.1; SOLYC11G071620.1; SOLYC01G088230.2; SOLYC11G071590.1	0		0	0	0	0	0	0	0	0	0	0	0	0	0	0	0	0	0	1	1	1	1	1	1	1	1	0	1
MNXR122135_Tc	O2 + geranial => H2O2 + geranate	0	Tomato Cytosol	SOLYC01G009230.2; SOLYC01G088200.2; SOLYC01G088210.2; SOLYC01G088170.2; SOLYC11G071580.1; SOLYC11G071600.1; SOLYC11G071610.1; SOLYC11G071620.1; SOLYC01G088230.2; SOLYC11G071590.1	0		0	0	0	0	0	0	0	0	0	0	0	0	0	0	0	0	0	0	0	0	0	0	0	1	0	0	0
MNXR122136_Tc	heptanal + O2 => heptanoate + H2O2	0	Tomato Cytosol	SOLYC01G009230.2; SOLYC01G088200.2; SOLYC01G088210.2; SOLYC01G088170.2; SOLYC11G071580.1; SOLYC11G071600.1; SOLYC11G071610.1; SOLYC11G071620.1; SOLYC01G088230.2; SOLYC11G071590.1	0		0	0	0	0	0	0	0	0	0	0	0	0	0	0	0	0	0	0	0	0	0	0	0	0	0	0	0
MNXR122158_Tc	UDP-D-glucose + pelargonidin 3-O-beta-D-caffeoylglucoside <=> UDP + pelargonidin 3-O-(6-O-caffeoyl-beta-D-glucoside) 5-O-beta-D-glucoside betaine	1	Tomato Cytosol		0		0	0	0	1	1	0	1	1	0	1	0	0	0	1	1	0	0	0	1	1	1	1	1	1	1	0	1
MNXR122175_Tc	NADPH + O2 + geraniol => (6E)-8-hydroxygeraniol + NADP(+)	0	Tomato Cytosol	SOLYC02G065210.2; SOLYC02G065230.2; SOLYC02G090350.2; SOLYC02G090300.2; SOLYC02G065220.2; SOLYC02G090290.2; SOLYC02G090340.2; SOLYC02G065190.2; SOLYC09G098610.1	0		0	0	0	0	0	0	0	0	0	0	0	0	0	0	0	0	0	1	1	1	1	1	1	1	1	0	1
MNXR122178_Tc	4-coumaroyl-CoA + cyanidin 3-O-beta-D-glucoside <=> cyanidin 3-(p-coumaroyl)-glucoside + CoA	1	Tomato Cytosol		0		0	0	1	1	0	1	0	1	1	1	0	1	0	1	1	1	0	0	0	0	1	0	1	1	1	1	1
MNXR122179_Tc	cyanidin 3-(p-coumaroyl)-glucoside + UDP-D-glucose <=> Cyanidin 3-O-(6-O-para-coumaroyl)glucoside-5-O-glucoside + UDP	1	Tomato Cytosol	SOLYC09G092500.1; SOLYC12G098590.1; SOLYC01G066100.1; SOLYC12G098600.1; SOLYC12G098580.1; SOLYC07G008230.1; SOLYC09G092480.1	0		0	0	0	0	0	0	1	0	0	0	0	0	0	0	0	0	0	0	1	1	1	1	1	1	1	0	1
MNXR122190_Tc	delphinidin 3,3',5-tri-O-beta-D-glucoside + caffeoyl-CoA <=> CoA + delphinidin 3-O-glucosyl-5-O-caffeoylglucoside-3'-O-glucoside	1	Tomato Cytosol	SOLYC10G008680.1; SOLYC05G052650.2	0		0	1	1	1	1	0	1	1	1	0	1	1	1	0	0	0	0	0	0	0	0	0	0	0	0	1	0
MNXR122191_Tc	caffeoyl-CoA + delphinidin 3,5-bis-O-beta-D-glucoside <=> delphinidin 3-O-glucosyl-5-O-caffeoylglucoside + CoA	1	Tomato Cytosol	SOLYC10G008680.1; SOLYC05G052650.2	0		0	1	1	1	1	0	1	1	1	0	1	1	1	0	0	0	0	0	0	0	0	0	0	0	0	1	0
MNXR122192_Tc	delphinidin 3-O-glucosyl-5-O-caffeoylglucoside + UDP-D-glucose <=> UDP + delphinidin 3-O-glucosyl-5-O-caffeoylglucoside-3'-O-glucoside	1	Tomato Cytosol		0		0	0	0	0	0	0	0	0	0	1	0	0	0	0	0	0	0	0	0	0	0	0	0	0	0	0	0
MNXR122193_Tc	caffeoyl-CoA + delphinidin 3-O-glucosyl-5-O-caffeoylglucoside-3'-O-glucoside => Gentiodelphin + CoA	0	Tomato Cytosol		0		0	0	0	0	0	0	0	0	0	0	0	0	0	0	0	0	0	0	0	0	0	0	0	0	0	0	0
MNXR122206_Tc	kaempferol + UDP-D-glucose => kaempferol 7-O-glucoside + UDP	0	Tomato Cytosol	SOLYC08G077080.1; SOLYC10G079950.1; SOLYC00G050130.1; SOLYC06G062290.1; SOLYC12G009930.1; SOLYC12G009910.1; SOLYC06G076550.2; SOLYC12G088710.1; SOLYC10G083860.1; SOLYC10G079330.1; SOLYC07G017720.1; SOLYC10G079350.1; SOLYC04G016190.1; SOLYC07G043490.1; SOLYC04G016210.2; SOLYC01G107820.2; SOLYC07G043410.1; SOLYC02G065670.1; SOLYC04G008310.1; SOLYC01G107850.2; SOLYC12G088700.1; SOLYC12G009940.1; SOL…	0		0	0	0	0	0	0	0	0	0	0	0	0	0	0	0	0	0	0	0	0	0	0	0	0	0	0	0
MNXR122216_Tc	alpha-D-galactosyl-(1->3)-1D-myo-inositol + D-pinitol => O-alpha-D-galactopyranosyl-(1->2)-4-O-methyl-chiro-inositol + myo-inositol	0	Tomato Cytosol	SOLYC11G042810.1; SOLYC07G018200.1; SOLYC08G029170.2; SOLYC12G005880.1; SOLYC11G013490.1; SOLYC07G064670.2; SOLYC07G062590.2; SOLYC03G113520.2; SOLYC02G070400.2; SOLYC12G096440.1; SOLYC07G044820.1; SOLYC10G007200.2; SOLYC03G071520.1; SOLYC06G071160.2; SOLYC08G069060.2; SOLYC05G053280.2; SOLYC08G083340.1; SOLYC07G052320.2; SOLYC08G081920.2; SOLYC05G006680.2	0		0	0	0	0	0	0	0	0	0	0	0	0	0	0	0	0	0	0	0	0	0	0	0	0	0	0	0
MNXR122219_Tc	1D-4-O-methyl-myo-inositol + alpha-D-galactosyl-(1->3)-1D-myo-inositol => D-galactosylononitol + myo-inositol	0	Tomato Cytosol	SOLYC11G042810.1; SOLYC07G018200.1; SOLYC08G029170.2; SOLYC12G005880.1; SOLYC11G013490.1; SOLYC07G064670.2; SOLYC07G062590.2; SOLYC03G113520.2; SOLYC02G070400.2; SOLYC12G096440.1; SOLYC07G044820.1; SOLYC10G007200.2; SOLYC03G071520.1; SOLYC06G071160.2; SOLYC08G069060.2; SOLYC05G053280.2; SOLYC08G083340.1; SOLYC07G052320.2; SOLYC08G081920.2; SOLYC05G006680.2	0		0	0	0	0	0	0	0	0	0	0	0	0	0	0	0	0	0	0	0	0	0	0	0	0	0	0	0
MNXR122231_Tc	1-(9Z-octadecenoyl)-2-hexadecanoyl-3-beta-D-galactosyl-sn-glycerol <=> 1-(9Z,12Z-octadecadienoyl)-2-hexadecanoyl-3-O-beta-D-galactosyl-sn-glycerol	1	Tomato Cytosol	SOLYC04G040120.1; SOLYC03G058430.1; SOLYC12G044950.1; SOLYC04G040130.1; SOLYC01G006430.2	0		0	0	0	0	0	0	1	1	1	1	0	0	0	0	0	0	1	1	1	1	1	1	1	1	1	0	1
MNXR122232_Tc	1-(9Z,12Z-octadecadienoyl)-2-hexadecanoyl-3-O-beta-D-galactosyl-sn-glycerol => 1-(9Z,12Z,15Z-octadecatrienoyl)-2-hexadecanoyl-3-O-beta-D-galactosyl-sn-glycerol	0	Tomato Cytosol	SOLYC06G007140.2; SOLYC06G051400.2; SOLYC06G007130.2	0		0	0	0	0	0	0	0	0	0	0	0	0	0	0	0	0	0	0	0	0	0	0	0	0	0	0	0
MNXR122233_Tc	1-(9Z-octadecenoyl)-2-(7Z-hexadecenoyl)-3-O-beta-D-galactosyl-sn-glycerol, => 1-18:2-2-16:1-monogalactosyldiacylglycerol	0	Tomato Cytosol	SOLYC04G040120.1; SOLYC03G058430.1; SOLYC12G044950.1; SOLYC04G040130.1; SOLYC01G006430.2	0		0	0	0	0	0	0	0	0	0	0	0	0	0	0	0	0	0	0	0	0	0	0	0	0	0	0	0
MNXR122234_Tc	1-18:2-2-16:1-monogalactosyldiacylglycerol => 1-(9Z,12Z,15Z-octadecatrienoyl)-2-(7Z-hexadecenoyl)-3-O-beta-D-galactosyl-sn-glycerol	0	Tomato Cytosol	SOLYC06G007140.2; SOLYC06G051400.2; SOLYC06G007130.2	0		0	0	0	0	0	0	0	0	0	0	0	0	0	0	0	0	0	0	0	0	0	0	0	0	0	0	0
MNXR122235_Tc	1-(9Z-octadecenoyl)-2-(7Z,10Z-hexadecadienoyl)-3-O-beta-D-galactosyl-sn-glycerol => (2S)-1-O-(7Z,10Z)-hexadecadienoyl-2-O-linoleoyl-3-O-beta-D-galactopyranosyl-sn-glycerol	0	Tomato Cytosol	SOLYC04G040120.1; SOLYC03G058430.1; SOLYC12G044950.1; SOLYC04G040130.1; SOLYC01G006430.2	0		0	0	0	0	0	0	0	0	0	0	0	0	0	0	0	0	0	0	0	0	0	0	0	0	0	0	0
MNXR122236_Tc	(2S)-1-O-(7Z,10Z)-hexadecadienoyl-2-O-linoleoyl-3-O-beta-D-galactopyranosyl-sn-glycerol => 1-(9Z,12Z,15Z-octadecatrienoyl)-2-(7Z,10Z-hexadecadienoyl)-3-O-beta-D-galactosyl-sn-glycerol	0	Tomato Cytosol	SOLYC06G007140.2; SOLYC06G051400.2; SOLYC06G007130.2	0		0	0	0	0	0	0	0	0	0	0	0	0	0	0	0	0	0	0	0	0	0	0	0	0	0	0	0
MNXR122237_Tc	1-(9Z-octadecenoyl)-2-(7Z,10Z,13Z-hexadecatrienoyl)-3-O-beta-D-galactosyl-sn-glycerol => 1-(9Z,12Z-octadecadienoyl)-2-(7Z,10Z,13Z-hexadecatrienoyl)-3-O-beta-D-galactosyl-sn-glycerol	0	Tomato Cytosol	SOLYC04G040120.1; SOLYC03G058430.1; SOLYC12G044950.1; SOLYC04G040130.1; SOLYC01G006430.2	0		0	0	0	0	0	0	0	0	0	0	0	0	0	0	0	0	0	0	0	0	0	0	0	0	0	0	0
MNXR122238_Tc	1-(9Z,12Z-octadecadienoyl)-2-(7Z,10Z,13Z-hexadecatrienoyl)-3-O-beta-D-galactosyl-sn-glycerol <=> 1-(9Z,12Z,15Z)-octadecatrienoyl-2-(7Z,10Z,13Z)-hexadecatrienoyl-3-O-(beta-D-galactosyl)-sn-glycerol	1	Tomato Cytosol	SOLYC06G007140.2; SOLYC06G051400.2; SOLYC06G007130.2	0		1	1	0	0	1	1	1	1	1	1	0	0	0	0	0	0	0	0	0	0	0	0	0	0	1	0	0
MNXR122239_Tc	1-(9Z-octadecenoyl)-2-(7Z-hexadecenoyl)-3-O-beta-D-galactosyl-sn-glycerol, => 1-(9Z-octadecenoyl)-2-(7Z,10Z-hexadecadienoyl)-3-O-beta-D-galactosyl-sn-glycerol	0	Tomato Cytosol	SOLYC04G040120.1; SOLYC03G058430.1; SOLYC12G044950.1; SOLYC04G040130.1; SOLYC01G006430.2	0		0	0	0	0	0	0	0	0	0	0	0	0	0	0	0	0	0	0	0	0	0	0	0	0	0	0	0
MNXR122240_Tc	1-(9Z-octadecenoyl)-2-(7Z,10Z-hexadecadienoyl)-3-O-beta-D-galactosyl-sn-glycerol => 1-(9Z-octadecenoyl)-2-(7Z,10Z,13Z-hexadecatrienoyl)-3-O-beta-D-galactosyl-sn-glycerol	0	Tomato Cytosol	SOLYC06G007140.2; SOLYC06G051400.2; SOLYC06G007130.2	0		0	0	0	0	0	0	0	0	0	0	0	0	0	0	0	0	0	0	0	0	0	0	0	0	0	0	0
MNXR122241_Tc	1-(9Z,12Z-octadecadienoyl)-2-hexadecanoyl-3-O-beta-D-galactosyl-sn-glycerol => 1-18:2-2-16:1-monogalactosyldiacylglycerol	0	Tomato Cytosol		0		0	0	0	0	0	0	0	0	0	0	0	0	0	0	0	0	0	0	0	0	0	0	0	0	0	0	0
MNXR122242_Tc	1-18:2-2-16:1-monogalactosyldiacylglycerol => (2S)-1-O-(7Z,10Z)-hexadecadienoyl-2-O-linoleoyl-3-O-beta-D-galactopyranosyl-sn-glycerol	0	Tomato Cytosol	SOLYC04G040120.1; SOLYC03G058430.1; SOLYC12G044950.1; SOLYC04G040130.1; SOLYC01G006430.2	0		0	0	0	0	0	0	0	0	0	0	0	0	0	0	0	0	0	0	0	0	0	0	0	0	0	0	0
MNXR122243_Tc	(2S)-1-O-(7Z,10Z)-hexadecadienoyl-2-O-linoleoyl-3-O-beta-D-galactopyranosyl-sn-glycerol => 1-(9Z,12Z-octadecadienoyl)-2-(7Z,10Z,13Z-hexadecatrienoyl)-3-O-beta-D-galactosyl-sn-glycerol	0	Tomato Cytosol	SOLYC06G007140.2; SOLYC06G051400.2; SOLYC06G007130.2	0		0	0	0	0	0	0	0	0	0	0	0	0	0	0	0	0	0	0	0	0	0	0	0	0	0	0	0
MNXR122244_Tc	1-(9Z,12Z,15Z-octadecatrienoyl)-2-hexadecanoyl-3-O-beta-D-galactosyl-sn-glycerol => 1-(9Z,12Z,15Z-octadecatrienoyl)-2-(7Z-hexadecenoyl)-3-O-beta-D-galactosyl-sn-glycerol	0	Tomato Cytosol		0		0	0	0	0	0	0	0	0	0	0	0	0	0	0	0	0	0	0	0	0	0	0	0	0	0	0	0
MNXR122245_Tc	1-(9Z,12Z,15Z-octadecatrienoyl)-2-(7Z-hexadecenoyl)-3-O-beta-D-galactosyl-sn-glycerol => 1-(9Z,12Z,15Z-octadecatrienoyl)-2-(7Z,10Z-hexadecadienoyl)-3-O-beta-D-galactosyl-sn-glycerol	0	Tomato Cytosol	SOLYC04G040120.1; SOLYC03G058430.1; SOLYC12G044950.1; SOLYC04G040130.1; SOLYC01G006430.2	0		0	0	0	0	0	0	0	0	0	0	0	0	0	0	0	0	0	0	0	0	0	0	0	0	0	0	0
MNXR122246_Tc	1-(9Z,12Z,15Z-octadecatrienoyl)-2-(7Z,10Z-hexadecadienoyl)-3-O-beta-D-galactosyl-sn-glycerol <=> 1-(9Z,12Z,15Z)-octadecatrienoyl-2-(7Z,10Z,13Z)-hexadecatrienoyl-3-O-(beta-D-galactosyl)-sn-glycerol	1	Tomato Cytosol	SOLYC06G007140.2; SOLYC06G051400.2; SOLYC06G007130.2	0		1	1	0	0	1	1	1	1	1	1	0	0	0	0	0	0	0	0	0	0	0	0	0	0	1	0	0
MNXR122247_Tc	1,2-(9Z,12Z-octadecadienoyl)-3-O-[alpha-D-galactosyl-(1->6)-O-beta-D-galactosyl]-sn-glycerol <=> 1-18:3-2-18:2-digalactosyldiacylglycerol	1	Tomato Cytosol	SOLYC06G007140.2; SOLYC06G051400.2; SOLYC06G007130.2	0		1	1	0	0	1	1	1	1	1	1	0	0	0	0	0	0	0	0	0	0	0	0	0	0	1	0	0
MNXR122248_Tc	1-18:3-2-18:2-digalactosyldiacylglycerol <=> 1-18:3-2-18:3-digalactosyldiacylglycerol	1	Tomato Cytosol	SOLYC06G007140.2; SOLYC06G051400.2; SOLYC06G007130.2	0		1	1	0	0	1	1	1	1	1	1	0	0	0	0	0	0	0	0	0	0	0	0	0	0	1	0	0
MNXR122249_Tc	1,2-(9Z,12Z-octadecadienoyl)-3-O-[alpha-D-galactosyl-(1->6)-O-beta-D-galactosyl]-sn-glycerol <=> 1-(9Z,12Z-octadecenoyl)-2-(9Z,12Z,15Z-octadecatrienoyl)-3-O-[alpha-D-galactosyl-(1->6)-O-beta-D-galactosyl]-sn-glycerol	1	Tomato Cytosol	SOLYC06G007140.2; SOLYC06G051400.2; SOLYC06G007130.2	0		1	1	0	0	1	1	1	1	1	1	0	0	0	0	0	0	0	0	0	0	0	0	0	0	1	0	0
MNXR122250_Tc	1-(9Z,12Z-octadecenoyl)-2-(9Z,12Z,15Z-octadecatrienoyl)-3-O-[alpha-D-galactosyl-(1->6)-O-beta-D-galactosyl]-sn-glycerol <=> 1-18:3-2-18:3-digalactosyldiacylglycerol	1	Tomato Cytosol	SOLYC06G007140.2; SOLYC06G051400.2; SOLYC06G007130.2	0		1	1	0	0	1	1	1	1	1	1	0	0	0	0	0	0	0	0	0	0	0	0	0	0	1	0	0
MNXR122252_Tc	1-(9Z-octadecenoyl)-2-hexadecanoyl-sn-glycero-3-phospho-(1'-sn-glycerol) <=> PG(18:2(9Z,12Z)/16:0)	1	Tomato Cytosol	SOLYC04G040120.1; SOLYC03G058430.1; SOLYC12G044950.1; SOLYC04G040130.1; SOLYC01G006430.2	0		0	0	0	0	0	0	1	1	1	1	0	0	0	0	0	0	1	1	1	1	1	1	1	1	1	0	1
MNXR122253_Tc	PG(18:2(9Z,12Z)/16:0) <=> 1-(9Z,12Z,15Z-octadecatrienoyl)-2-hexadecanoyl-sn-glycero-3-phospho-(1'-sn-glycerol)	1	Tomato Cytosol	SOLYC06G007140.2; SOLYC06G051400.2; SOLYC06G007130.2	0		1	1	0	0	1	1	1	1	1	1	0	0	0	0	0	0	0	0	0	0	0	0	0	0	1	0	0
MNXR122254_Tc	PG(18:2(9Z,12Z)/16:0) => 1-linoleoyl-2-(3E)-hexadecenoyl-phosphatidylglycerol	0	Tomato Cytosol		0		1	1	0	0	1	1	1	1	1	1	0	0	0	0	0	0	1	1	1	1	1	1	1	1	1	0	1
MNXR122255_Tc	1-(9Z,12Z,15Z-octadecatrienoyl)-2-hexadecanoyl-sn-glycero-3-phospho-(1'-sn-glycerol) <=> 1-alpha-linolenoyl-2-(3E)-hexadecenoyl-phosphatidylglycerol	1	Tomato Cytosol		0		1	1	1	1	1	1	1	1	1	1	1	1	1	1	1	1	1	1	1	1	1	1	1	1	1	1	1
MNXR122256_Tc	1,2-di-(9Z-octadecenoyl)-sn-glycero-3-phosphocholine <=> PC(18:2(9Z,12Z)/18:1(9Z))	1	Tomato Cytosol		0		1	1	1	1	1	1	1	1	1	1	1	1	1	1	1	1	1	1	1	1	1	1	1	1	1	1	1
MNXR122257_Tc	PC(18:2(9Z,12Z)/18:1(9Z)) => 1-[(9Z,12Z,15Z)-octadecatrienoyl]-2-[(9Z)-octadecenoyl]-sn-glycero-3-phosphocholine	0	Tomato Cytosol		0		0	0	0	0	0	0	0	0	0	0	0	0	0	0	0	0	0	0	0	0	0	0	0	0	0	0	0
MNXR122258_Tc	1-(9Z)-octadecaenoyl-2-(9Z,12Z)-octadecadienoyl-sn-glycero-3-phosphocholine => 1,2-dilinoleoyl-sn-glycero-3-phosphocholine	0	Tomato Cytosol		0		0	0	0	0	0	0	0	0	0	0	0	0	0	0	0	0	0	0	0	0	0	0	0	0	0	0	0
MNXR122259_Tc	1,2-dilinoleoyl-sn-glycero-3-phosphocholine <=> PC(18:3(9Z,12Z,15Z)/18:2(9Z,12Z))	1	Tomato Cytosol		0		1	1	1	1	1	1	1	1	1	1	1	1	1	1	1	1	1	1	1	1	1	1	1	1	1	1	1
MNXR122260_Tc	1-[(9Z)-octadecenoyl]-2-[(9Z,12Z,15Z)-octadecatrienoyl]-sn-glycero-3-phosphocholine <=> PC(18:2(9Z,12Z)/18:3(9Z,12Z,15Z))	1	Tomato Cytosol		0		1	1	1	1	1	1	1	1	1	1	1	1	1	1	1	1	1	1	1	1	1	1	1	1	1	1	1
MNXR122261_Tc	PC(18:2(9Z,12Z)/18:3(9Z,12Z,15Z)) <=> 1,2-di-[(9Z,12Z,15Z)-octadecatrienoyl]-sn-glycero-3-phosphocholine	1	Tomato Cytosol		0		1	1	1	1	1	1	1	1	1	1	1	1	1	1	1	1	1	1	1	1	1	1	1	1	1	1	1
MNXR122262_Tc	1-(9Z)-octadecaenoyl-2-(9Z,12Z)-octadecadienoyl-sn-glycero-3-phosphocholine => 1-[(9Z)-octadecenoyl]-2-[(9Z,12Z,15Z)-octadecatrienoyl]-sn-glycero-3-phosphocholine	0	Tomato Cytosol		0		0	0	0	0	0	0	0	0	0	0	0	0	0	0	0	0	0	0	0	0	0	0	0	0	0	0	0
MNXR122263_Tc	1,2-di-(9Z-octadecenoyl)-sn-glycero-3-phosphocholine <=> 1-(9Z)-octadecaenoyl-2-(9Z,12Z)-octadecadienoyl-sn-glycero-3-phosphocholine	1	Tomato Cytosol		0		1	1	1	1	1	1	1	1	1	1	1	1	1	1	1	1	1	1	1	1	1	1	1	1	1	1	1
MNXR122264_Tc	PC(18:2(9Z,12Z)/18:1(9Z)) => 1,2-dilinoleoyl-sn-glycero-3-phosphocholine	0	Tomato Cytosol		0		0	0	0	0	0	0	0	0	0	0	0	0	0	0	0	0	0	0	0	0	0	0	0	0	0	0	0
MNXR122265_Tc	1,2-dilinoleoyl-sn-glycero-3-phosphocholine <=> PC(18:2(9Z,12Z)/18:3(9Z,12Z,15Z))	1	Tomato Cytosol		0		1	1	1	1	1	1	1	1	1	1	1	1	1	1	1	1	1	1	1	1	1	1	1	1	1	1	1
MNXR122266_Tc	1-[(9Z,12Z,15Z)-octadecatrienoyl]-2-[(9Z)-octadecenoyl]-sn-glycero-3-phosphocholine <=> PC(18:3(9Z,12Z,15Z)/18:2(9Z,12Z))	1	Tomato Cytosol		0		1	1	1	1	1	1	1	1	1	1	1	1	1	1	1	1	1	1	1	1	1	1	1	1	1	1	1
MNXR122267_Tc	PC(18:3(9Z,12Z,15Z)/18:2(9Z,12Z)) <=> 1,2-di-[(9Z,12Z,15Z)-octadecatrienoyl]-sn-glycero-3-phosphocholine	1	Tomato Cytosol		0		1	1	1	1	1	1	1	1	1	1	1	1	1	1	1	1	1	1	1	1	1	1	1	1	1	1	1
MNXR122268_Tc	2 cis-caffeate + O2 => 2 (2Z)-3-(3,4-dioxocyclohexa-1,5-dien-1-yl)prop-2-enoate	0	Tomato Cytosol	SOLYC02G078650.2; SOLYC08G074680.2; SOLYC08G074640.1; SOLYC08G074620.1; SOLYC08G074690.2; SOLYC08G074650.2; SOLYC08G074630.1	0		0	0	0	0	0	0	0	0	0	0	0	0	0	0	0	0	0	0	0	0	0	0	0	0	0	0	0
MNXR122268.2_Tc	(2Z)-3-(3,4-dioxocyclohexa-1,5-dien-1-yl)prop-2-enoate => CPD-8095	0	Tomato Cytosol		0		0	0	0	0	0	0	0	0	0	0	0	0	0	0	0	0	0	0	0	0	0	0	0	0	0	0	0
MNXR122271_Tc	GTP => cyclic pyranopterin phosphate + diphosphate	0	Tomato Cytosol	SOLYC01G073730.2; SOLYC05G050570.2	0		0	0	0	0	0	0	0	0	0	1	1	0	1	1	1	1	1	1	1	1	1	1	1	1	0	0	1
MNXR122277_Tc	Mo-molybdopterin + L-cysteine => thio-Mo-molybdotperin + L-alanine	0	Tomato Cytosol	SOLYC02G081880.2; SOLYC01G044370.1; SOLYC03G031420.1; SOLYC08G080180.1; SOLYC02G090190.1; SOLYC07G066480.2	0		0	0	0	0	0	0	0	0	0	0	0	0	0	0	0	0	0	0	0	0	0	0	0	0	0	0	0
MNXR122282_Tc	pheophytin a => pheophorbide a + phytol	0	Tomato Cytosol	SOLYC09G082600.1; SOLYC12G005300.1; SOLYC06G053980.2; SOLYC09G065620.2	0		0	0	0	0	0	0	0	0	0	0	0	0	0	0	0	0	0	0	0	0	0	0	0	0	0	0	0
MNXR122284_Tc	1-hexadecanoyl-2-(9Z-octadecenoyl)-sn-glycero-3-phosphocholine => 1-hexadecanoyl-2-(9Z,12Z-octadecadienoyl)-sn-glycero-3-phosphocholine	0	Tomato Cytosol		0		0	0	0	0	0	0	0	0	0	0	0	0	0	0	0	0	0	0	0	0	0	0	0	0	0	0	0
MNXR122285_Tc	1-hexadecanoyl-2-(9Z,12Z-octadecadienoyl)-sn-glycero-3-phosphocholine => 1-palmitoyl-2-[(9Z,12Z,15Z)-octadecatrienoyl]-sn-glycero-3-phosphocholine	0	Tomato Cytosol		0		0	0	0	0	0	0	0	0	0	0	0	0	0	0	0	0	0	0	0	0	0	0	0	0	0	0	0
MNXR122287_Tc	1-18:1-2-16:0-digalactosyldiacylglycerol => 1-18:2-2-16:0-digalactosyldiacylglycerol	0	Tomato Cytosol	SOLYC04G040120.1; SOLYC03G058430.1; SOLYC12G044950.1; SOLYC04G040130.1; SOLYC01G006430.2	0		0	0	0	0	0	0	0	0	0	0	0	0	0	0	0	0	0	0	0	0	0	0	0	0	0	0	0
MNXR122288_Tc	1-18:2-2-16:0-digalactosyldiacylglycerol => 1-18:3-2-16:0-digalactosyldiacylglycerol	0	Tomato Cytosol	SOLYC06G007140.2; SOLYC06G051400.2; SOLYC06G007130.2	0		0	0	0	0	0	0	0	0	0	0	0	0	0	0	0	0	0	0	0	0	0	0	0	0	0	0	0
MNXR122289_Tc	1-16:0-2-18:2-digalactosyldiacylglycerol => 1-16:0-2-18:3-digalactosyldiacylglycerol	0	Tomato Cytosol	SOLYC06G007140.2; SOLYC06G051400.2; SOLYC06G007130.2	0		0	0	0	0	0	0	0	0	0	0	0	0	0	0	0	0	0	0	0	0	0	0	0	0	0	0	0
MNXR122290_Tc	1,2-di-(9Z,12Z-octadecadienoyl)-3-beta-D-galactosyl-sn-glycerol <=> 1-18:3-2-18:2-monogalactosyldiacylglycerol	1	Tomato Cytosol	SOLYC06G007140.2; SOLYC06G051400.2; SOLYC06G007130.2	0		1	1	0	0	1	1	1	1	1	1	0	0	0	0	0	0	0	0	0	0	0	0	0	0	1	0	0
MNXR122291_Tc	1,2-di-(9Z,12Z-octadecadienoyl)-3-beta-D-galactosyl-sn-glycerol <=> 1-18:2-2-18:3-monogalactosyldiacylglycerol	1	Tomato Cytosol	SOLYC06G007140.2; SOLYC06G051400.2; SOLYC06G007130.2	0		1	1	0	0	1	1	1	1	1	1	0	0	0	0	0	0	0	0	0	0	0	0	0	0	1	0	0
MNXR122292_Tc	1-18:2-2-18:3-monogalactosyldiacylglycerol <=> 1,2-(9Z,12Z,15Z-octadecatrienoyl)-3-O-beta-D-galactosyl-sn-glycerol	1	Tomato Cytosol	SOLYC06G007140.2; SOLYC06G051400.2; SOLYC06G007130.2	0		1	1	0	0	1	1	1	1	1	1	0	0	0	0	0	0	0	0	0	0	0	0	0	0	1	0	0
MNXR122293_Tc	1-18:3-2-18:2-monogalactosyldiacylglycerol <=> 1,2-(9Z,12Z,15Z-octadecatrienoyl)-3-O-beta-D-galactosyl-sn-glycerol	1	Tomato Cytosol	SOLYC06G007140.2; SOLYC06G051400.2; SOLYC06G007130.2	0		1	1	0	0	1	1	1	1	1	1	0	0	0	0	0	0	0	0	0	0	0	0	0	0	1	0	0
MNXR122296_Tc	umbelliferone + dimethylallyl diphosphate => diphosphate + demethylsuberosin	0	Tomato Cytosol	SOLYC05G054520.2	0		0	0	0	0	0	0	0	0	0	0	0	0	0	0	0	0	0	0	0	0	0	0	0	0	0	0	0
MNXR122297_Tc	NADPH + demethylsuberosin + O2 => NADP(+) + (7S)-marmesin	0	Tomato Cytosol		0		0	0	0	0	0	0	0	0	0	0	0	0	0	0	0	0	0	0	0	0	0	0	0	0	0	0	0
MNXR122298_Tc	psoralen + NADPH + O2 => NADP(+) + bergaptol	0	Tomato Cytosol		0		0	0	0	0	0	0	0	0	0	0	0	0	0	0	0	0	0	0	0	0	0	0	0	0	0	0	0
MNXR122319_Tc	(2E,6E)-farnesyl diphosphate => isobazzanene + diphosphate	0	Tomato Cytosol	SOLYC03G006550.2	0		0	0	0	0	0	0	0	0	0	0	0	0	0	0	0	0	1	0	1	1	1	1	1	1	1	0	1
MNXR122320_Tc	(2E,6E)-farnesyl diphosphate => diphosphate + (+)-beta-barbatene	0	Tomato Cytosol	SOLYC03G006550.2	0		0	0	0	0	0	0	0	0	0	0	0	0	0	0	0	0	1	0	1	1	1	1	1	1	1	0	1
MNXR122321_Tc	(2E,6E)-farnesyl diphosphate => diphosphate + beta-acoradiene	0	Tomato Cytosol	SOLYC03G006550.2	0		0	0	0	0	0	0	0	0	0	0	0	0	0	0	0	0	1	0	1	1	1	1	1	1	1	0	1
MNXR122323_Tc	(2E,6E)-farnesyl diphosphate => alpha-Chamigrene + diphosphate	0	Tomato Cytosol	SOLYC03G006550.2	0		0	0	0	0	0	0	0	0	0	0	0	0	0	0	0	0	1	0	1	1	1	1	1	1	1	0	1
MNXR122324_Tc	(2E,6E)-farnesyl diphosphate => diphosphate + delta-cuprenene	0	Tomato Cytosol	SOLYC03G006550.2	0		0	0	0	0	0	0	0	0	0	0	0	0	0	0	0	0	1	0	1	1	1	1	1	1	1	0	1
MNXR122325_Tc	(2E,6E)-farnesyl diphosphate => (-)-beta-elemene + diphosphate	0	Tomato Cytosol	SOLYC03G006550.2	0		0	0	0	0	0	0	0	0	0	0	0	0	0	0	0	0	1	0	1	1	1	1	1	1	1	0	1
MNXR122333_Tc	nicotinate + D-ribulose 1-phosphate => phosphate + beta-D-ribosylnicotinate	0	Tomato Cytosol		0		0	0	0	0	0	0	0	0	0	0	0	0	0	0	0	0	0	0	0	0	0	0	0	0	0	0	0
MNXR122334_Tc	nicotinate beta-D-ribonucleotide => nicotinate + D-ribose 5-phosphate	0	Tomato Cytosol		0		0	0	0	0	0	0	0	0	0	1	0	0	0	1	0	1	1	0	1	1	0	1	1	0	1	0	0
MNXR122346_Tc	(13S)-hydroperoxy-(9Z,11E)-octadecadienoate => etheroleic acid	0	Tomato Cytosol		0		0	0	0	0	0	0	0	0	0	0	0	0	0	0	0	0	0	0	0	0	0	0	0	0	0	0	0
MNXR122407_Tc	beta-D-fructofuranose 1-phosphate => dihydroxyacetone phosphate + D-glyceraldehyde	0	Tomato Cytosol	SOLYC02G062340.2; SOLYC01G110360.2; SOLYC07G065900.2; SOLYC02G084440.2; SOLYC05G008600.2; SOLYC10G054380.1; SOLYC10G054390.1; SOLYC09G009260.2; SOLYC03G118640.2; SOLYC10G083570.1; SOLYC00G017920.1; SOLYC10G054340.1	0		1	1	0	0	0	0	0	0	0	0	0	0	0	0	0	0	0	0	0	0	0	0	0	1	0	0	0
MNXR122421_Tc	2 (E)-coniferol + O2 => (+)-pinoresinol	0	Tomato Cytosol	SOLYC08G081800.1; SOLYC08G081780.1; SOLYC08G081790.1	0		1	1	1	1	1	1	0	0	0	0	0	0	0	0	0	0	0	0	0	0	0	1	0	0	0	1	1
MNXR122422_Tc	(-)-secoisolariciresinol + NAD(+) => (-)-lactol + NADH	0	Tomato Cytosol		0		0	0	0	0	0	0	0	0	0	0	0	0	0	0	0	0	0	0	0	0	0	0	0	0	0	0	0
MNXR122423_Tc	(-)-lactol + NAD(+) => NADH + (-)-matairesinol	0	Tomato Cytosol		0		0	0	0	0	0	0	0	0	0	0	0	0	0	0	0	0	0	0	0	0	0	0	0	0	0	0	0
MNXR122441_Tc	(E)-cinnamoyl-CoA + tyramine => cinnamoyltyramine + CoA	0	Tomato Cytosol	SOLYC08G068690.1; SOLYC10G084640.1; SOLYC08G068730.1; SOLYC00G272810.1; SOLYC08G068770.1; SOLYC08G068780.1; SOLYC08G068700.1; SOLYC08G068720.1; SOLYC08G068710.1; SOLYC08G006730.1; SOLYC08G068280.1; SOLYC12G096840.1; SOLYC08G068790.1	0		0	0	0	0	0	0	0	0	0	0	0	0	0	0	1	0	1	1	1	1	1	1	1	1	1	0	1
MNXR122442_Tc	tyramine + sinapoyl-CoA => N-trans-sinapoyltyramine + CoA	0	Tomato Cytosol	SOLYC08G068690.1; SOLYC10G084640.1; SOLYC08G068730.1; SOLYC00G272810.1; SOLYC08G068770.1; SOLYC08G068780.1; SOLYC08G068700.1; SOLYC08G068720.1; SOLYC08G068710.1; SOLYC08G006730.1; SOLYC08G068280.1; SOLYC12G096840.1; SOLYC08G068790.1	0		0	0	0	0	0	0	0	0	0	0	0	0	0	0	0	0	0	0	0	0	0	0	0	0	0	0	0
MNXR122443_Tc	4-coumaroyl-CoA + tyramine => trans-N-p-coumaroyl tyramine + CoA	0	Tomato Cytosol	SOLYC08G068690.1; SOLYC10G084640.1; SOLYC08G068730.1; SOLYC00G272810.1; SOLYC08G068770.1; SOLYC08G068780.1; SOLYC08G068700.1; SOLYC08G068720.1; SOLYC08G068710.1; SOLYC08G006730.1; SOLYC08G068280.1; SOLYC12G096840.1; SOLYC08G068790.1	0		0	0	0	0	0	0	0	0	0	0	0	0	0	0	1	0	1	1	1	1	1	1	1	1	1	0	1
MNXR122464_Tc	hypoxanthine => 6,8-dihydroxypurine	0	Tomato Cytosol		0		1	1	1	1	1	1	1	1	1	1	1	1	1	1	1	1	1	1	1	1	1	1	1	1	1	1	1
MNXR122465_Tc	6,8-dihydroxypurine => urate	0	Tomato Cytosol		0		1	1	1	1	1	1	1	0	0	0	0	0	0	0	0	0	0	0	0	0	0	0	0	0	0	1	0
MNXR122466_Tc	purine <=> 8-hydroxypurine	1	Tomato Cytosol		0		1	1	1	1	1	1	1	1	1	1	1	1	1	1	1	1	1	1	1	1	1	1	1	1	1	1	1
MNXR122467_Tc	8-hydroxypurine <=> 6,8-dihydroxypurine	1	Tomato Cytosol		0		1	1	1	1	1	1	1	1	1	1	1	1	1	1	1	1	1	1	1	1	1	1	1	1	1	1	1
MNXR122468_Tc	purine <=> hypoxanthine	1	Tomato Cytosol		0		1	1	1	1	1	1	1	1	1	1	1	1	1	1	1	1	1	1	1	1	1	1	1	1	1	1	1
MNXR122473_Tc	FMNH2 + O2 => 5,6-dimethylbenzimidazole + D-erythrose 4-phosphate + dialuric acid	0	Tomato Cytosol		0		0	0	0	0	0	0	0	0	0	0	0	0	0	0	0	0	0	0	0	0	0	0	0	0	0	0	0
MNXR122485_Tc	NADPH + geranylgeranyl-bacteriochlorophyllide a => NADP(+) + dihydrogeranylgeranyl-bacteriochlorophyll a	0	Tomato Cytosol	SOLYC09G008920.2; SOLYC07G064660.1; SOLYC01G088310.2; SOLYC03G115980.1	0		0	0	0	0	0	0	0	0	0	0	0	0	0	0	0	0	0	0	0	0	0	0	0	0	0	0	0
MNXR122486_Tc	NADPH + dihydrogeranylgeranyl-bacteriochlorophyll a => NADP(+) + tetrahydrogeranylgeranyl-bacteriochlorophyll a	0	Tomato Cytosol	SOLYC09G008920.2; SOLYC07G064660.1; SOLYC01G088310.2; SOLYC03G115980.1	0		0	0	0	0	0	0	0	0	0	0	0	0	0	0	0	0	0	0	0	0	0	0	0	0	0	0	0
MNXR122487_Tc	NADPH + tetrahydrogeranylgeranyl-bacteriochlorophyll a => bacteriochlorophyll a + NADP(+)	0	Tomato Cytosol	SOLYC09G008920.2; SOLYC07G064660.1; SOLYC01G088310.2; SOLYC03G115980.1	0		0	0	0	0	0	0	0	0	0	0	0	0	0	0	0	0	0	0	0	0	0	0	0	0	0	0	0
MNXR122490_Tc	NADPH + geranylgeranyl-bacteriopheophytin <=> NADP(+) + dihydrogeranylgeranyl-bacteriopheophytin	1	Tomato Cytosol	SOLYC09G008920.2; SOLYC07G064660.1; SOLYC01G088310.2; SOLYC03G115980.1	0		1	1	1	1	0	0	0	0	0	0	0	0	0	0	0	0	0	0	0	0	0	0	0	0	0	1	0
MNXR122491_Tc	NADPH + dihydrogeranylgeranyl-bacteriopheophytin <=> NADP(+) + tetrahydrogeranylgeranyl-bacteriopheophytin	1	Tomato Cytosol	SOLYC09G008920.2; SOLYC07G064660.1; SOLYC01G088310.2; SOLYC03G115980.1	0		1	1	1	1	0	0	0	0	0	0	0	0	0	0	0	0	0	0	0	0	0	0	0	0	0	1	0
MNXR122492_Tc	NADPH + tetrahydrogeranylgeranyl-bacteriopheophytin <=> bacteriopheophytin a + NADP(+)	1	Tomato Cytosol	SOLYC09G008920.2; SOLYC07G064660.1; SOLYC01G088310.2; SOLYC03G115980.1	0		1	1	1	1	0	0	0	0	0	0	0	0	0	0	0	0	0	0	0	0	0	0	0	0	0	1	0
MNXR122523_Tc	gibberellin A44 + O2 + 2-oxoglutarate => gibberellin A98 + succinate + CO2	0	Tomato Cytosol	SOLYC10G007560.1	0		0	0	0	0	0	0	0	0	0	0	0	0	0	0	0	0	0	0	0	0	0	0	0	0	0	0	0
MNXR122528_Tc	3,4-dihydroxybenzaldehyde + S-adenosyl-L-methionine => 4-hydroxy 3-methoxybenzaldehyde + S-adenosyl-L-homocysteine	0	Tomato Cytosol	SOLYC06G060220.1; SOLYC06G060200.1	0		0	0	0	0	0	0	0	0	0	0	0	0	0	0	0	0	0	0	0	0	0	0	0	0	0	0	0
MNXR122536_Tc	alliin zwitterion => 2-aminoprop-2-enoate + allylsulfenate	0	Tomato Cytosol	SOLYC01G017610.1; SOLYC05G031600.1; SOLYC02G062190.1	0		0	0	0	0	0	0	0	0	0	0	0	0	0	0	0	0	0	0	0	0	0	0	0	0	0	0	0
MNXR122542_Tc	S-[(E)-Prop-1-enyl]-L-cysteine S-oxide => 1-propenylsulfenate + pyruvate + NH4(+)	0	Tomato Cytosol	SOLYC01G017610.1; SOLYC05G031600.1; SOLYC02G062190.1	0		0	0	0	0	0	0	0	0	0	0	0	0	0	0	0	0	0	0	0	0	0	0	0	0	0	0	0
MNXR122544_Tc	1-propenylsulfenate <=> Propanethial S-oxide	1	Tomato Cytosol	SOLYC08G066420.1; SOLYC08G066430.1	0		1	1	1	1	1	1	1	1	0	0	0	0	0	0	0	0	0	0	0	0	0	0	0	0	0	1	0
MNXR122553_Tc	(2E,6E)-farnesyl diphosphate => diphosphate + (Z,E)-alpha-farnesene	0	Tomato Cytosol		0		0	0	0	0	0	0	0	0	0	0	0	0	0	0	0	0	0	0	0	0	0	0	0	0	0	0	0
MNXR122572_Tc	L-phenylalanine + O2 => H2O2 + phenylacetaldehyde + NH4(+) + CO2	0	Tomato Cytosol	SOLYC03G045020.2; SOLYC03G044120.1	0		1	0	0	0	0	0	0	0	0	0	0	0	0	0	0	0	0	0	1	0	0	0	0	0	0	0	0
MNXR122573_Tc	carbamoyl phosphate + CANALINE => O-ureidohomoserine + phosphate	0	Tomato Cytosol	SOLYC04G080610.2; SOLYC12G089210.1	0		0	0	0	0	0	0	0	0	0	0	0	0	0	0	0	0	0	0	0	0	0	0	0	0	0	0	0
MNXR122574_Tc	UDP-alpha-D-glucuronate + oleanolate => oleanolic acid 3-O-beta-D-glucosiduronic acid + UDP	0	Tomato Cytosol	SOLYC02G091370.2; SOLYC03G083650.2; SOLYC04G014990.1; SOLYC02G091350.2; SOLYC04G074380.2; SOLYC03G078490.2; SOLYC03G078770.2; SOLYC04G074390.2; SOLYC04G074330.2; SOLYC04G074340.2; SOLYC07G006800.1; SOLYC04G074360.1; SOLYC05G051360.1; SOLYC09G008060.2; SOLYC03G078730.1; SOLYC05G055840.2; SOLYC10G079320.1; SOLYC01G105350.1; SOLYC01G105360.2; SOLYC03G078500.2; SOLYC04G074350.2	0		0	0	0	0	0	0	0	0	0	0	0	0	0	0	0	0	0	0	0	0	0	0	0	0	0	0	0
MNXR122575_Tc	UDP-alpha-D-galactose + oleanolic acid 3-O-beta-D-glucosiduronic acid <=> UDP + oleanolate 3-beta-D-glucuronoside-(3,1)-galactoside	1	Tomato Cytosol		0		1	1	1	1	1	1	1	1	1	1	1	1	1	1	1	1	1	1	1	0	1	1	1	1	1	1	1
MNXR122576_Tc	oleanolic acid 3-O-beta-D-glucosiduronic acid + UDP-D-glucose <=> UDP + Chikusetsusaponin-IVa	1	Tomato Cytosol		0		1	1	1	1	1	1	1	1	1	1	1	1	1	1	1	1	1	1	1	1	1	1	1	1	1	1	1
MNXR122577_Tc	UDP-alpha-D-galactose + Chikusetsusaponin-IVa <=> UDP + oleanolate 3-beta-D-glucuronoside-(3,1)-galactoside-28-glucoside	1	Tomato Cytosol		0		1	1	1	1	1	1	1	1	1	1	1	1	1	1	1	1	1	1	1	1	1	1	1	1	1	1	1
MNXR122578_Tc	oleanolate 3-beta-D-glucuronoside-(3,1)-galactoside + UDP-D-glucose <=> UDP + oleanolate 3-beta-D-glucuronoside-(3,1)-galactoside-28-glucoside	1	Tomato Cytosol		0		1	1	1	1	1	1	1	1	1	1	1	1	1	1	1	1	1	1	1	0	1	1	1	1	1	1	1
MNXR122581_Tc	oleanolate 3-beta-D-glucuronoside-(3,1)-galactoside + UDP-D-glucose => UDP + oleanolate-3-beta-D-glucuronoside-(3,1)-galactoside-(4,1)-glucoside	0	Tomato Cytosol		0		0	0	0	0	0	0	0	0	0	0	0	0	0	0	0	0	0	0	0	0	0	0	0	0	0	0	0
MNXR122589_Tc	1,3,5-trihydroxybenzene + S-adenosyl-L-methionine => S-adenosyl-L-homocysteine + 3,5-Dihydroxyanisole	0	Tomato Cytosol		0		0	0	0	0	0	0	0	0	0	0	0	0	0	0	0	0	0	0	0	0	0	0	0	0	0	0	0
MNXR122590_Tc	3,5-Dihydroxyanisole + S-adenosyl-L-methionine => S-adenosyl-L-homocysteine + 3,5-Dimethoxyphenol	0	Tomato Cytosol	SOLYC10G008120.2	0		0	0	0	0	0	0	0	0	0	0	0	0	0	0	0	0	0	0	0	0	0	0	0	0	0	0	0
MNXR122591_Tc	S-adenosyl-L-methionine + 3,5-Dimethoxyphenol => S-adenosyl-L-homocysteine + 1,3,5-trimethoxybenzene	0	Tomato Cytosol	SOLYC10G008120.2	0		0	0	0	0	0	0	0	0	0	0	0	0	0	0	0	0	0	0	0	0	0	0	0	0	0	0	0
MNXR122643_Tc	(E)-coniferyl aldehyde + UDP-D-glucose => UDP + coniferaldehyde glucoside	0	Tomato Cytosol		0		0	0	0	0	0	0	0	0	0	0	0	0	0	0	0	0	0	0	0	0	0	0	0	0	0	0	0
MNXR122647_Tc	UDP-alpha-D-xylose => UDP + 1,4-beta-D-Xylan	0	Tomato Cytosol	SOLYC01G067930.2; SOLYC07G054440.2; SOLYC02G081890.2; SOLYC09G007420.2	0		1	1	1	1	1	1	1	1	1	1	1	1	1	1	1	1	1	1	1	1	1	1	1	1	1	1	1
MNXR122651_Tc	deoxycohumulone + dimethylallyl diphosphate + (2E)-geranyl diphosphate => 2 diphosphate + hyperforin	0	Tomato Cytosol		0		0	0	0	0	0	0	0	0	0	0	0	0	0	0	0	0	0	0	0	0	0	0	0	0	0	0	0
MNXR122653_Tc	isopentenyl diphosphate + all-trans-undecaprenyl diphosphate <=> all-trans-dodecaprenyl diphosphate + diphosphate	1	Tomato Cytosol	SOLYC08G023470.2	0		0	0	0	0	0	0	0	1	1	1	1	1	0	1	1	1	1	1	0	0	1	1	1	0	0	0	1
MNXR122662_Tc	glutathione + hypoglycin A => L-cysteinylglycine + hypoglycin B	0	Tomato Cytosol	SOLYC05G051780.2; SOLYC12G008640.1; SOLYC00G099580.1	0		0	0	0	0	0	0	0	0	0	0	0	0	0	0	0	0	0	0	0	0	0	0	0	0	0	0	0
MNXR122670_Tc	5-hydroxy-2-oxopentanoate => (2E)-2-hydroxypenta-2,4-dienoate	0	Tomato Cytosol		0		0	0	0	0	0	0	0	0	0	0	0	0	0	0	0	0	0	0	0	0	0	0	0	0	0	0	0
MNXR122671_Tc	(2E)-2-hydroxypenta-2,4-dienoate => 2-oxopenta-3,4-dienoic acid	0	Tomato Cytosol		0		0	0	0	0	0	0	0	0	0	0	0	0	0	0	0	0	0	0	0	0	0	0	0	0	0	0	0
MNXR122673_Tc	acetyl-CoA + 2-(2-methylidenecyclopropyl)-2-oxoacetate => 2-hydroxy-2-(2-methylidenecyclopropyl)butanedioic acid + CoA	0	Tomato Cytosol		0		0	0	0	0	0	0	0	0	0	0	0	0	0	0	0	0	0	0	0	0	0	0	0	0	0	0	0
MNXR122674_Tc	2-hydroxy-2-(2-methylidenecyclopropyl)butanedioic acid <=> 2-hydroxy-3-(2-methylidenecyclopropyl)butanedioic acid	1	Tomato Cytosol		0		0	0	0	0	0	0	0	0	0	0	0	0	0	0	0	0	0	0	0	0	0	0	0	0	0	1	1
MNXR122675_Tc	2-hydroxy-3-(2-methylidenecyclopropyl)butanedioic acid => 2-(2-methylidenecyclopropyl)-3-oxobutanedioic acid	0	Tomato Cytosol		0		0	0	0	0	0	0	0	0	0	0	0	0	0	0	0	0	0	0	0	0	0	0	0	0	0	0	0
MNXR122676_Tc	2-(2-methylidenecyclopropyl)-3-oxobutanedioic acid => beta-(methylenecyclopropyl)pyruvic acid + CO2	0	Tomato Cytosol		0		0	0	0	0	0	0	0	0	0	0	0	0	0	0	0	0	0	0	0	0	0	0	0	0	0	0	0
MNXR122677_Tc	L-alanine + beta-(methylenecyclopropyl)pyruvic acid => pyruvate + hypoglycin A	0	Tomato Cytosol		0		0	0	0	0	0	0	0	0	0	0	0	0	0	0	0	0	0	0	0	0	0	0	0	0	0	0	0
MNXR122700_Tc	UDP-D-glucose + (E)-sinapoyl aldehyde => UDP + sinapaldehyde glucoside	0	Tomato Cytosol		0		0	0	0	0	0	0	0	0	0	0	0	0	0	0	0	0	0	0	0	0	0	0	0	0	0	0	0
MNXR122721_Tc	3-demethylubiquinol-7 + S-adenosyl-L-methionine => S-adenosyl-L-homocysteine + ubiquinol-7	0	Tomato Cytosol	SOLYC07G055850.2	0		0	0	0	0	0	0	0	0	0	0	0	0	0	0	0	0	0	0	0	0	0	0	0	0	0	0	0
MNXR122722_Tc	4-hydroxybenzoate + all-trans-decaprenyl diphosphate => 4-hydroxy-3-all-trans-decaprenylbenzoate + diphosphate	0	Tomato Cytosol	SOLYC03G114300.2	0		0	0	0	0	0	0	0	0	0	0	0	0	0	0	0	0	0	0	0	0	0	0	0	0	0	0	0
MNXR122726_Tc	2-methoxy-6-(all-trans-decaprenyl)phenol + O2 => 2-methoxy-6-all-trans-decaprenyl-1,4-benzoquinol	0	Tomato Cytosol		0		0	0	0	0	0	0	0	0	0	0	0	0	0	0	0	0	0	0	0	0	0	0	0	0	0	0	0
MNXR122727_Tc	2-methoxy-6-all-trans-decaprenyl-1,4-benzoquinol + S-adenosyl-L-methionine => S-adenosyl-L-homocysteine + 6-methoxy-3-methyl-2-all-trans-decaprenyl-1,4-benzoquinol	0	Tomato Cytosol		0		0	0	0	0	0	0	0	0	0	0	0	0	0	0	0	0	0	0	0	0	0	0	0	0	0	0	0
MNXR122728_Tc	O2 + 6-methoxy-3-methyl-2-all-trans-decaprenyl-1,4-benzoquinol => 3-demethylubiquinol-10	0	Tomato Cytosol		0		0	0	0	0	0	0	0	0	0	0	0	0	0	0	0	0	0	0	0	0	0	0	0	0	0	0	0
MNXR122729_Tc	S-adenosyl-L-methionine + 3-demethylubiquinol-10 => S-adenosyl-L-homocysteine + ubiquinol-10	0	Tomato Cytosol	SOLYC07G055850.2	0		0	0	0	0	0	0	0	0	0	0	0	0	0	0	0	0	0	0	0	0	0	0	0	0	0	0	0
MNXR122734_Tc	O2 + 2-methoxy-6-(all-trans-nonaprenyl)phenol => 2-methoxy-6-all-trans-nonaprenyl-1,4-benzoquinol	0	Tomato Cytosol		0		0	0	0	0	0	0	0	0	0	0	0	0	0	0	0	0	0	0	0	0	0	0	0	0	0	0	0
MNXR122735_Tc	2-methoxy-6-all-trans-nonaprenyl-1,4-benzoquinol + S-adenosyl-L-methionine => S-adenosyl-L-homocysteine + 6-methoxy-3-methyl-2-all-trans-nonaprenyl-1,4-benzoquinol	0	Tomato Cytosol		0		0	0	0	0	0	0	0	0	0	0	0	0	0	0	0	0	0	0	0	0	0	0	0	0	0	0	0
MNXR122736_Tc	O2 + 6-methoxy-3-methyl-2-all-trans-nonaprenyl-1,4-benzoquinol => 3-demethylubiquinol-9	0	Tomato Cytosol		0		0	0	0	0	0	0	0	0	0	0	0	0	0	0	0	0	0	0	0	0	0	0	0	0	0	0	0
MNXR122739_Tc	4-hydroxy-3-all-trans-nonaprenylbenzoate + O2 => 3,4-dihydroxy-5-all-trans-nonaprenylbenzoate	0	Tomato Cytosol		0		0	0	0	0	0	0	0	0	0	0	0	0	0	0	0	0	0	0	0	0	0	0	0	0	0	0	0
MNXR122740_Tc	4-hydroxy-3-all-trans-decaprenylbenzoate + O2 => 3,4-dihydroxy-5-all-trans-decaprenylbenzoate	0	Tomato Cytosol		0		0	0	0	0	0	0	0	0	0	0	0	0	0	0	0	0	0	0	0	0	0	0	0	0	0	0	0
MNXR122741_Tc	3,4-dihydroxy-5-all-trans-octaprenylbenzoate + S-adenosyl-L-methionine => 3-methoxy-4-hydroxy-5-all-trans-octaprenylbenzoate + S-adenosyl-L-homocysteine	0	Tomato Cytosol	SOLYC07G055850.2	0		0	0	0	0	0	0	0	0	0	0	0	0	0	0	0	0	0	0	0	0	0	0	0	0	0	0	0
MNXR122742_Tc	3,4-dihydroxy-5-all-trans-nonaprenylbenzoate + S-adenosyl-L-methionine => 3-methoxy-4-hydroxy-5-all-trans-nonaprenylbenzoate + S-adenosyl-L-homocysteine	0	Tomato Cytosol	SOLYC07G055850.2	0		0	0	0	0	0	0	0	0	0	0	0	0	0	0	0	0	0	0	0	0	0	0	0	0	0	0	0
MNXR122743_Tc	3,4-dihydroxy-5-all-trans-decaprenylbenzoate + S-adenosyl-L-methionine => 3-methoxy-4-hydroxy-5-all-trans-decaprenylbenzoate + S-adenosyl-L-homocysteine	0	Tomato Cytosol	SOLYC07G055850.2	0		0	0	0	0	0	0	0	0	0	0	0	0	0	0	0	0	0	0	0	0	0	0	0	0	0	0	0
MNXR122745_Tc	3-methoxy-4-hydroxy-5-all-trans-nonaprenylbenzoate => 2-methoxy-6-(all-trans-nonaprenyl)phenol + CO2	0	Tomato Cytosol		0		0	0	0	0	0	0	0	0	0	0	0	0	0	0	0	0	0	0	0	0	0	0	0	0	0	0	0
MNXR122746_Tc	3-methoxy-4-hydroxy-5-all-trans-decaprenylbenzoate => 2-methoxy-6-(all-trans-decaprenyl)phenol + CO2	0	Tomato Cytosol		0		0	0	0	0	0	0	0	0	0	0	0	0	0	0	0	0	0	0	0	0	0	0	0	0	0	0	0
MNXR122748_Tc	S-adenosyl-L-methionine + 3,4-dihydroxy-5-all-trans-heptaprenylbenzoate => 3-methoxy-4-hydroxy-5-all-trans-heptaprenylbenzoate + S-adenosyl-L-homocysteine	0	Tomato Cytosol	SOLYC07G055850.2	0		0	0	0	0	0	0	0	0	0	0	0	0	0	0	0	0	0	0	0	0	0	0	0	0	0	0	0
MNXR122756_Tc	2-succinyl-5-enolpyruvoyl-6-hydroxy-3-cyclohexene-1-carboxylate => pyruvate + (1R,6R)-6-hydroxy-2-succinyl-cyclohexa-2,4-diene-1-carboxylate	0	Tomato Cytosol	SOLYC04G005190.2; SOLYC04G005180.2; SOLYC04G005200.2	0		0	0	1	1	1	0	0	0	0	0	0	0	0	0	0	0	0	1	1	1	1	0	0	1	0	1	0
MNXR122770_Tc	ubiquinol-10 <=> ubiquinone-10	1	Tomato Cytosol		0		0	0	0	0	0	0	0	0	0	0	0	0	0	0	0	0	0	0	0	0	0	0	0	0	0	1	1
MNXR122780_Tc	all-trans-dodecaprenyl diphosphate + isopentenyl diphosphate <=> diphosphate + all-trans-tridecaprenyl diphosphate	1	Tomato Cytosol	SOLYC08G023470.2	0		0	0	0	0	0	0	0	1	1	1	1	1	0	1	1	1	1	1	0	0	1	1	1	0	0	0	1
MNXR122837_Tc	O2 + 2-oxoglutarate + gibberellin A12 => gibberellin A110 + succinate + CO2	0	Tomato Cytosol	SOLYC10G007560.1	0		0	0	0	0	0	0	0	0	0	0	0	0	0	0	0	0	0	0	0	0	0	0	0	0	0	0	0
MNXR122844_Tc	dihydroconiferyl alcohol + UDP-D-glucose => UDP + dihydroconiferyl alcohol glucoside	0	Tomato Cytosol		0		0	0	0	0	0	0	0	0	0	0	0	0	0	0	0	0	0	0	0	0	0	0	0	0	0	0	0
MNXR122853_Tc	NADP(+) + (3R)-hydroxyoctadecanoyl-CoA => NADPH + 3-oxooctadecanoyl-CoA	0	Tomato Cytosol		0		0	0	0	0	0	0	0	0	0	0	0	0	0	0	0	0	0	0	0	0	0	0	0	0	0	0	0
MNXR122854_Tc	(3R)-hydroxyoctadecanoyl-CoA => (2E)-octadecenoyl-CoA	0	Tomato Cytosol		0		0	0	0	0	0	0	0	0	0	0	0	0	0	0	0	0	0	0	0	0	0	0	0	0	0	0	0
MNXR122881_Tc	D-ribose 5-phosphate + 3-amino-3-deoxy-D-fructose 6-phosphate => D-sedoheptulose 7-phosphate + Iminoerythrose 4-phosphate	0	Tomato Cytosol	SOLYC05G050970.2; SOLYC10G018300.1; SOLYC01G018020.1	0		0	0	0	0	0	0	0	0	0	0	0	0	0	0	0	0	0	0	0	0	0	0	0	0	0	0	0
MNXR122906_Tc	tetradecanoyl-CoA => tetradecanoate + CoA	0	Tomato Cytosol	SOLYC09G042750.2; SOLYC04G005190.2; SOLYC12G096860.1; SOLYC01G094530.2; SOLYC04G005180.2; SOLYC04G005200.2; SOLYC06G076680.2; SOLYC03G006440.1; SOLYC06G076690.2; SOLYC01G094550.2; SOLYC12G019490.1; SOLYC02G078410.1; SOLYC03G006450.1	0		0	0	0	0	0	0	0	0	0	0	0	0	0	0	0	0	0	0	0	0	0	0	0	0	0	0	0
MNXR122907_Tc	dodecanoyl-CoA => dodecanoate + CoA	0	Tomato Cytosol	SOLYC09G042750.2; SOLYC04G005190.2; SOLYC12G096860.1; SOLYC01G094530.2; SOLYC04G005180.2; SOLYC04G005200.2; SOLYC06G076680.2; SOLYC03G006440.1; SOLYC06G076690.2; SOLYC01G094550.2; SOLYC12G019490.1; SOLYC02G078410.1; SOLYC03G006450.1	0		0	0	0	0	0	0	0	0	0	0	0	0	0	0	0	0	0	0	0	0	0	0	0	0	0	0	0
MNXR122908_Tc	decanoyl-CoA => decanoate + CoA	0	Tomato Cytosol	SOLYC09G042750.2; SOLYC04G005190.2; SOLYC12G096860.1; SOLYC01G094530.2; SOLYC04G005180.2; SOLYC04G005200.2; SOLYC06G076680.2; SOLYC03G006440.1; SOLYC06G076690.2; SOLYC01G094550.2; SOLYC12G019490.1; SOLYC02G078410.1; SOLYC03G006450.1	0		0	0	0	0	0	0	0	0	0	0	0	0	0	0	0	0	0	0	0	0	0	0	0	0	0	0	0
MNXR122913_Tc	NADPH + O2 + L-isoleucine => NADP(+) + N-hydroxy-L-isoleucine	0	Tomato Cytosol	SOLYC04G025410.1; SOLYC04G005360.1; SOLYC08G083450.1; SOLYC04G005370.2	0		0	0	0	0	0	0	0	0	0	1	1	1	1	0	0	1	0	0	0	0	0	0	0	0	0	0	0
MNXR122919_Tc	(9Z)-octadecenoate + CoA + ATP => diphosphate + AMP + (9Z)-octadecenoyl-CoA	0	Tomato Cytosol	SOLYC02G088710.2; SOLYC09G075770.1; SOLYC03G025720.2; SOLYC08G082280.2; SOLYC06G008920.2; SOLYC00G028540.1; SOLYC02G081360.2; SOLYC02G082870.2; SOLYC09G075790.2; SOLYC08G008310.2; SOLYC00G028550.1; SOLYC06G035960.2; SOLYC01G095750.2; SOLYC12G009040.1; SOLYC01G079240.2; SOLYC08G075810.2; SOLYC08G075800.1; SOLYC01G109180.2; SOLYC01G099100.2; SOLYC11G018580.1; SOLYC07G045290.2; SOLYC07G043650.1; SOL…	0		0	0	0	0	0	0	0	0	1	1	0	0	0	0	1	1	1	1	1	1	1	1	1	1	1	0	1
MNXR122934_Tc	Lotaustralin => beta-D-glucose + (2R)-2-hydroxy-2-methylbutanenitrile	0	Tomato Cytosol	SOLYC01G097000.2; SOLYC01G058140.2; SOLYC08G044510.2; SOLYC01G081160.2; SOLYC08G042020.1; SOLYC01G010160.2; SOLYC07G063390.2; SOLYC09G091850.2; SOLYC02G080300.2; SOLYC02G080310.2; SOLYC07G063880.2; SOLYC11G008720.1; SOLYC06G073740.2; SOLYC11G071640.1; SOLYC01G081170.1; SOLYC01G074050.1; SOLYC03G031730.2; SOLYC02G080290.2; SOLYC01G103230.2; SOLYC06G005970.2; SOLYC06G073750.2; SOLYC01G081180.1; SOL…	0		0	0	0	0	0	0	0	0	0	0	0	0	0	0	0	0	0	0	0	0	0	0	0	0	0	0	0
MNXR122942_Tc	apigenin 7-O-beta-D-glucoside + UDP-beta-L-rhamnose => apigenin 7-O-neohesperidoside + UDP	0	Tomato Cytosol	SOLYC01G095760.2; SOLYC05G005930.1; SOLYC11G007480.1; SOLYC04G081830.1; SOLYC07G043500.1; SOLYC11G007500.1; SOLYC01G067350.2; SOLYC11G007350.1; SOLYC11G007370.1; SOLYC11G007460.1; SOLYC11G007380.1; SOLYC11G007390.1; SOLYC02G065670.1; SOLYC03G078240.1; SOLYC11G007490.1; SOLYC03G071850.1; SOLYC11G007450.1; SOLYC11G007470.1	0		0	0	0	0	0	0	0	0	0	0	0	0	0	0	0	0	0	0	0	0	0	0	0	0	0	0	0
MNXR122951_Tc	8-Methyl-6-nonenoic acid + (E)-coniferol => capsiconiate	0	Tomato Cytosol		0		0	0	0	0	0	0	0	0	0	0	0	0	0	0	0	0	0	0	0	0	0	0	0	0	0	0	0
MNXR122952_Tc	delphinidin => (-)-epigallocatechin	0	Tomato Cytosol		0		0	0	0	0	0	0	0	0	0	0	0	0	0	0	0	0	0	0	0	0	0	0	0	0	0	0	0
MNXR122953_Tc	pelargonidin => (-)-epiafzelechin	0	Tomato Cytosol		0		0	0	0	0	0	0	0	0	0	0	0	0	0	0	0	0	0	0	0	0	0	0	0	0	0	0	0
MNXR122961_Tc	L-serine + 2-oxoglutarate => L-glutamate + 3-hydroxypyruvate	0	Tomato Cytosol		0		1	0	1	1	0	0	0	0	0	1	1	0	1	1	1	1	1	1	1	1	1	1	1	1	1	1	1
MNXR122977_Tc	S-methyl-L-methionine => dimethylsulfoniopropanoate-amine + CO2	0	Tomato Cytosol		0		1	1	1	1	1	1	1	0	0	0	0	1	0	0	0	0	1	1	1	1	1	1	1	1	1	1	1
MNXR122978_Tc	dimethylsulfoniopropanoate-amine + O2 => 3-dimethylsulfoniopropionaldehyde + H2O2 + NH4(+)	0	Tomato Cytosol		0		1	1	1	1	1	1	1	0	0	0	0	1	0	0	0	0	1	1	1	1	1	1	1	1	1	1	1
MNXR122979_Tc	3-dimethylsulfoniopropionaldehyde + NAD(+) => NADH + S,S-dimethyl-beta-propiothetin	0	Tomato Cytosol	SOLYC03G122310.2; SOLYC03G114150.2; SOLYC12G099290.1; SOLYC01G013900.2; SOLYC06G060250.2; SOLYC08G068190.2; SOLYC12G007030.1; SOLYC02G084640.2; SOLYC03G113800.2; SOLYC02G086970.2; SOLYC01G012700.2; SOLYC01G012760.1; SOLYC05G005700.2; SOLYC01G011510.2; SOLYC01G013890.1	0		0	0	0	0	0	0	0	0	0	0	0	0	0	0	0	0	1	1	1	1	1	1	1	1	1	0	1
MNXR122987_Tc	L-aspartate + fumarate => succinate + 2-iminosuccinate	0	Tomato Cytosol	SOLYC12G014530.1; SOLYC01G056580.2	0		1	0	0	0	1	1	1	1	1	1	1	1	1	1	0	0	0	0	0	0	0	0	1	0	0	0	0
MNXR123002_Tc	3',4',5,6-tetrahydroxy-3,7-dimethoxyflavone + S-adenosyl-L-methionine => S-adenosyl-L-homocysteine + chrysosplenol C	0	Tomato Cytosol		0		0	0	0	0	0	0	0	0	0	0	0	0	0	0	0	0	0	0	0	0	0	0	0	0	0	0	0
MNXR123003_Tc	chrysosplenol C + S-adenosyl-L-methionine => chrysosplenetin + S-adenosyl-L-homocysteine	0	Tomato Cytosol		0		0	0	0	0	0	0	0	0	0	0	0	0	0	0	0	0	0	0	0	0	0	0	0	0	0	0	0
MNXR123034_Tc	trans-2-chloro-4-carboxylatomethylenebut-2-en-1,4-olide(1-) => 2-chloro(maleyl)acetic acid	0	Tomato Cytosol	SOLYC01G080220.2; SOLYC01G080230.2; SOLYC05G043430.2; SOLYC10G018850.1; SOLYC09G064720.2; SOLYC11G027840.1; SOLYC09G072900.2	0		0	0	0	0	0	0	0	0	0	0	0	0	0	0	0	0	0	0	0	0	0	0	0	0	0	0	0
MNXR123055_Tc	5-chloro-4-carboxymethylene-but-2-en-4-olide => 5-chloromaleylacetate	0	Tomato Cytosol	SOLYC01G080220.2; SOLYC01G080230.2; SOLYC10G018850.1; SOLYC09G064720.2; SOLYC09G072900.2	0		0	0	0	0	0	0	0	0	0	0	0	0	0	0	0	0	0	0	0	0	0	0	0	0	0	0	0
MNXR123072_Tc	O2 + gibberellin A53 + 2-oxoglutarate => GA97 + succinate + CO2	0	Tomato Cytosol	SOLYC10G007560.1	0		0	0	0	0	0	0	0	0	0	0	0	0	0	0	0	0	0	0	0	0	0	0	0	0	0	0	0
MNXR123073_Tc	3-chlorobenzaldehyde + NAD(+) => NADH + 3-chlorobenzoate	0	Tomato Cytosol	SOLYC01G088210.2	0		0	0	0	0	0	0	0	0	0	0	0	0	0	0	0	0	0	0	0	0	0	0	0	0	0	0	0
MNXR123153_Tc	NADPH + a quinone => p-Hydroquinone + NADP(+)	0	Tomato Cytosol	SOLYC06G071910.2	0		0	0	0	0	0	0	0	0	0	0	0	0	0	0	0	0	0	0	0	0	0	0	0	0	0	0	0
MNXR123211_Tc	alpha-maltotetraose + phosphate => alpha-maltotriose + D-glucopyranose 1-phosphate(2-)	0	Tomato Cytosol	SOLYC09G031970.2; SOLYC05G012510.2; SOLYC03G065340.2; SOLYC02G077680.2	0		1	1	1	1	1	1	1	1	1	1	1	1	0	0	0	0	0	0	0	0	0	0	0	0	0	1	0
MNXR123211_Tpl	alpha-maltotetraose + phosphate => D-glucopyranose 1-phosphate(2-) + alpha-maltotriose	0	Tomato Plastid	SOLYC09G031970.2; SOLYC05G012510.2; SOLYC03G065340.2; SOLYC02G077680.2	0		1	1	1	1	1	1	1	1	1	1	1	1	0	0	0	0	0	0	0	0	0	0	0	0	0	1	0
MNXR123212_Tpl	oligoglycosylglucose + phosphate => D-glucopyranose 1-phosphate(2-)	0	Tomato Plastid	SOLYC09G031970.2; SOLYC05G012510.2; SOLYC03G065340.2; SOLYC02G077680.2	0		1	1	1	1	1	1	1	1	1	1	1	1	1	1	0	1	0	1	1	0	0	0	1	1	1	1	0
MNXR123224_Tc	N-acetyl-beta-D-glucosamine(anhydrous)-N-acetylmuramate => 1,6-anhydro-N-acetyl-beta-muramate + N-acetyl-beta-D-glucosamine	0	Tomato Cytosol	SOLYC05G054710.2; SOLYC01G081610.2; SOLYC11G008810.1	0		0	0	0	0	0	0	0	0	0	0	0	0	0	0	0	0	0	0	0	0	0	0	0	0	0	0	0
MNXR123228_Tc	diacetylchitobiose-6'-phosphate <=> N-acetyl-beta-D-glucosamine + N-acetyl-D-glucosamine 6-phosphate	1	Tomato Cytosol		0		0	0	0	0	0	0	0	0	0	0	0	0	0	0	0	0	0	0	0	0	0	0	0	0	0	1	1
MNXR123236_Tc	sn-glycerol 3-phosphate + a ubiquinone => dihydroxyacetone phosphate + a ubiquinol	0	Tomato Cytosol	SOLYC11G008370.1; SOLYC11G008380.1	0		0	0	0	0	0	0	0	0	0	0	0	0	0	0	1	1	1	1	1	1	1	1	1	1	1	0	1
MNXR123243_Tc	O2 + 2 a ubiquinol => 2 a ubiquinone	0	Tomato Cytosol		0		0	0	0	0	0	0	0	0	0	0	0	1	1	1	0	0	0	0	0	1	0	1	1	0	1	0	0
MNXR123251_Tc	lactose <=> allolactose	1	Tomato Cytosol	SOLYC03G093750.1; SOLYC08G014480.2; SOLYC07G038110.1; SOLYC11G018540.1	0		1	1	1	1	1	1	1	1	1	0	1	1	1	1	0	0	0	0	0	0	0	0	0	0	0	1	0
MNXR123252_Tc	2-hydroxyglutarate + O2 => H2O2 + 2-oxoglutarate	0	Tomato Cytosol	SOLYC03G122130.2; SOLYC11G045380.1; SOLYC03G122150.2; SOLYC11G045370.1; SOLYC11G045390.1; SOLYC08G048250.2; SOLYC03G122160.1; SOLYC10G007600.2; SOLYC03G122170.2; SOLYC03G122140.2; SOLYC07G056540.2	0		1	1	1	1	1	1	1	1	0	0	0	0	0	0	0	0	0	0	0	0	0	0	0	0	0	1	0
MNXR123255_Tc	NADPH + methyl-1,4-benzoquinone <=> NADP(+) + methyl-1,4-benzoquinol	1	Tomato Cytosol	SOLYC03G122010.1; SOLYC12G033070.1; SOLYC01G017260.1; SOLYC01G035220.1; SOLYC03G013620.1; SOLYC02G011780.1; SOLYC12G033080.1; SOLYC02G011720.1; SOLYC01G017110.1; SOLYC12G033010.1; SOLYC01G096430.2; SOLYC02G011770.1; SOLYC06G009580.1; SOLYC01G017090.2; SOLYC09G055840.1; SOLYC07G032430.1; SOLYC11G021090.1; SOLYC01G065760.1; SOLYC08G022170.1; SOLYC10G047470.1; SOLYC09G050070.1; SOLYC08G077160.1; SOL…	0		0	0	0	0	0	0	0	1	1	1	0	0	0	0	1	1	1	1	1	1	1	1	1	0	0	0	1
MNXR123257_Tc	(3E,5Z)-tetradecadienoyl-CoA => 3-trans,5-cis-tetradecadienoate + CoA	0	Tomato Cytosol	SOLYC01G094530.2; SOLYC06G076680.2; SOLYC06G076690.2; SOLYC01G094550.2	0		0	0	0	0	0	0	0	0	0	0	0	0	0	0	0	0	0	0	0	0	0	0	0	0	0	0	0
MNXR123258_Tc	(2E,5Z)-tetradecadienoyl-CoA <=> (3E,5Z)-tetradecadienoyl-CoA	1	Tomato Cytosol		0		1	1	1	1	1	1	1	1	1	1	1	1	1	1	1	1	1	1	1	1	1	1	1	1	1	1	1
MNXR123259_Tc	(2E,5Z)-tetradecadienoyl-CoA => (3S)-hydroxy-(5Z-tetradecenoyl)-CoA	0	Tomato Cytosol		0		0	0	0	0	0	0	0	0	0	0	0	0	0	0	0	0	0	0	0	0	0	0	0	0	0	0	0
MNXR123273_Tc	urate + O2 <=> H2O2 + (S)-allantoin + CO2	1	Tomato Cytosol		0		1	1	1	1	1	1	1	1	1	1	1	1	1	1	1	1	1	1	1	1	1	1	1	1	1	1	1
MNXR123304_Tc	(S)-dihydroorotate + a ubiquinone => a ubiquinol + orotate	0	Tomato Cytosol		0		1	1	1	1	1	1	1	1	1	1	1	1	1	1	1	1	1	1	1	1	1	1	1	1	1	1	1
MNXR123434_Tc	NADPH + 4-(3'-acetyl-5'-hydroxy-4'-oxo-1',4'-dihydronapthalen-2'-yl)-3-oxobutanoate => NADP(+) + (S)-Chiral alcohol	0	Tomato Cytosol		0		0	0	0	0	0	0	0	0	0	0	0	0	0	0	0	0	0	0	0	0	0	0	0	0	0	0	0
MNXR123436_Tc	O2 + 5-deoxy-dihydrokalafungin => Dihydrokalafungin	0	Tomato Cytosol		0		0	0	0	0	0	0	0	0	0	0	0	0	0	0	0	0	0	0	0	0	0	0	0	0	0	0	0
MNXR123437_Tc	O2 + 2-oxoglutarate + gibberellin A19 => succinate + gibberellin A17 + CO2	0	Tomato Cytosol	SOLYC02G062470.1; SOLYC02G062490.2; SOLYC10G045770.1; SOLYC12G042980.1; SOLYC01G108870.2; SOLYC10G046820.1; SOLYC09G018420.1	0		0	0	0	0	0	0	0	0	0	0	0	0	0	0	0	0	0	0	0	0	0	0	0	0	0	0	0
MNXR123440_Tc	O2 + gibberellin A12 => gibberellin A53	0	Tomato Cytosol		0		0	0	0	0	0	0	0	0	0	0	0	0	0	0	0	0	0	0	0	0	0	0	0	0	0	0	0
MNXR123443_Tc	O2 + gibberellin A24 + 2-oxoglutarate => gibberellin A9 + succinate + 2 CO2	0	Tomato Cytosol	SOLYC02G062470.1; SOLYC02G062490.2; SOLYC10G045770.1; SOLYC12G042980.1; SOLYC01G108870.2; SOLYC10G046820.1; SOLYC09G018420.1	0		0	0	0	0	0	0	0	0	0	0	0	0	0	0	0	0	0	0	0	0	0	0	0	0	0	0	0
MNXR123445_Tc	O2 + 2-oxoglutarate + gibberellin A19 => gibberellin A20 + succinate + 2 CO2	0	Tomato Cytosol	SOLYC02G062470.1; SOLYC02G062490.2; SOLYC10G045770.1; SOLYC12G042980.1; SOLYC01G108870.2; SOLYC10G046820.1; SOLYC09G018420.1	0		0	0	0	0	0	0	0	0	0	0	0	0	0	0	0	0	0	0	0	0	0	0	0	0	0	0	0
MNXR123451_Tpl	3,8-divinyl protochlorophyllide a + NADPH <=> NADP(+) + protochlorophyllide a	1	Tomato Plastid	SOLYC01G067290.2	0		1	1	1	1	1	1	1	1	1	1	1	1	1	1	1	1	1	1	1	1	1	1	1	1	1	1	1
MNXR123452_Tc	O2 + gibberellin A24 + 2-oxoglutarate => gibberellin A25 + succinate + CO2	0	Tomato Cytosol	SOLYC02G062470.1; SOLYC02G062490.2; SOLYC10G045770.1; SOLYC12G042980.1; SOLYC01G108870.2; SOLYC10G046820.1; SOLYC09G018420.1	0		0	0	0	0	0	0	0	0	0	0	0	0	0	0	0	0	0	0	0	0	0	0	0	0	0	0	0
MNXR123477_Tc	6'-O-mycolyltrehalose-6'phosphate => alpha, alpha'-trehalose 6-alpha-mycolate + phosphate	0	Tomato Cytosol	SOLYC08G076650.2; SOLYC07G055300.2; SOLYC10G007950.2; SOLYC03G007290.2; SOLYC04G082550.1; SOLYC04G025940.2; SOLYC06G060600.1; SOLYC03G083960.2; SOLYC08G066180.2; SOLYC05G005750.2; SOLYC04G054930.2; SOLYC06G011570.2; SOLYC05G051880.2; SOLYC01G005210.2; SOLYC08G079060.2; SOLYC04G072920.2; SOLYC07G006500.2; SOLYC02G072150.2	0		0	0	0	0	0	0	0	0	0	0	0	0	0	0	0	0	0	0	0	0	0	0	0	0	0	0	0
MNXR123478_Tc	6-O-cis-methoxy-mycolyl-trehalose-6-phosphate => phosphate + trehalose-cis-methoxy-mono-mycolate	0	Tomato Cytosol	SOLYC08G076650.2; SOLYC07G055300.2; SOLYC10G007950.2; SOLYC03G007290.2; SOLYC04G082550.1; SOLYC04G025940.2; SOLYC06G060600.1; SOLYC03G083960.2; SOLYC08G066180.2; SOLYC05G005750.2; SOLYC04G054930.2; SOLYC06G011570.2; SOLYC05G051880.2; SOLYC01G005210.2; SOLYC08G079060.2; SOLYC04G072920.2; SOLYC07G006500.2; SOLYC02G072150.2	0		0	0	0	0	0	0	0	0	0	0	0	0	0	0	0	0	0	0	0	0	0	0	0	0	0	0	0
MNXR123479_Tc	6-O-trans-methoxy-mycolyl-trehalose-6-phosphate => trehalose-trans-methoxy-mono-mycolate + phosphate	0	Tomato Cytosol	SOLYC08G076650.2; SOLYC07G055300.2; SOLYC10G007950.2; SOLYC03G007290.2; SOLYC04G082550.1; SOLYC04G025940.2; SOLYC06G060600.1; SOLYC03G083960.2; SOLYC08G066180.2; SOLYC05G005750.2; SOLYC04G054930.2; SOLYC06G011570.2; SOLYC05G051880.2; SOLYC01G005210.2; SOLYC08G079060.2; SOLYC04G072920.2; SOLYC07G006500.2; SOLYC02G072150.2	0		0	0	0	0	0	0	0	0	0	0	0	0	0	0	0	0	0	0	0	0	0	0	0	0	0	0	0
MNXR123480_Tc	6-O-cis-keto-mycolyl-trehalose-6-phosphate => phosphate + trehalose-cis-keto-mono-mycolate	0	Tomato Cytosol	SOLYC08G076650.2; SOLYC07G055300.2; SOLYC10G007950.2; SOLYC03G007290.2; SOLYC04G082550.1; SOLYC04G025940.2; SOLYC06G060600.1; SOLYC03G083960.2; SOLYC08G066180.2; SOLYC05G005750.2; SOLYC04G054930.2; SOLYC06G011570.2; SOLYC05G051880.2; SOLYC01G005210.2; SOLYC08G079060.2; SOLYC04G072920.2; SOLYC07G006500.2; SOLYC02G072150.2	0		0	0	0	0	0	0	0	0	0	0	0	0	0	0	0	0	0	0	0	0	0	0	0	0	0	0	0
MNXR123481_Tc	6-O-trans-keto-mycolyl-trehalose-6-phosphate => trehalose-trans-keto-mono-mycolate + phosphate	0	Tomato Cytosol	SOLYC08G076650.2; SOLYC07G055300.2; SOLYC10G007950.2; SOLYC03G007290.2; SOLYC04G082550.1; SOLYC04G025940.2; SOLYC06G060600.1; SOLYC03G083960.2; SOLYC08G066180.2; SOLYC05G005750.2; SOLYC04G054930.2; SOLYC06G011570.2; SOLYC05G051880.2; SOLYC01G005210.2; SOLYC08G079060.2; SOLYC04G072920.2; SOLYC07G006500.2; SOLYC02G072150.2	0		0	0	0	0	0	0	0	0	0	0	0	0	0	0	0	0	0	0	0	0	0	0	0	0	0	0	0
MNXR123633_Tc	3-demethylubiquinol-6 + S-adenosyl-L-methionine => ubiquinol-6 + S-adenosyl-L-homocysteine	0	Tomato Cytosol	SOLYC07G055850.2	0		0	0	0	0	0	0	0	0	0	0	0	0	0	0	0	0	0	0	0	0	0	0	0	0	0	0	0
MNXR123636_Tc	ergosta-5,7,24(28)-trien-3beta-ol + NADPH + O2 => NADP(+) + ergosta-5,7,22,24(28)-tetraen-3beta-ol	0	Tomato Cytosol		0		0	0	0	0	0	0	0	0	0	0	0	0	0	0	0	0	0	0	0	0	0	0	0	0	0	0	0
MNXR123661_Tc	CTP + N,N-dimethylethanolamine phosphate => diphosphate + CDP-N,N-dimethylethanolamine	0	Tomato Cytosol		0		0	0	0	0	0	0	0	0	0	0	0	0	0	0	0	0	0	0	0	0	0	0	0	0	0	0	0
MNXR123669_Tc	NADPH + 24,25-dihydrolanosterol + O2 => NADP(+) + 4,4-dimethyl-14alpha-hydroxymethyl-5alpha-cholest-8-en-3beta-ol	0	Tomato Cytosol	SOLYC01G008110.2	0		0	0	0	0	0	0	0	0	0	0	0	0	0	0	0	0	0	0	0	0	0	0	0	0	0	0	0
MNXR123670_Tc	NADPH + O2 + 4,4-dimethyl-14alpha-hydroxymethyl-5alpha-cholest-8-en-3beta-ol => NADP(+) + 3beta-hydroxylanost-8-en-32-al	0	Tomato Cytosol	SOLYC01G008110.2	0		0	0	0	0	0	0	0	0	0	0	0	0	0	0	0	0	0	0	0	0	0	0	0	0	0	0	0
MNXR123671_Tc	NADPH + O2 + 3beta-hydroxylanost-8-en-32-al => NADP(+) + formate + 4,4-dimethyl-8,14-cholestadien-3beta-ol	0	Tomato Cytosol	SOLYC01G008110.2	0		0	0	0	0	0	0	0	0	0	0	0	0	0	0	0	0	0	0	0	0	0	0	0	0	0	0	0
MNXR123672_Tc	NADPH + 4,4-dimethyl-8,14-cholestadien-3beta-ol => NADP(+) + 4,4-dimethyl-5alpha-cholest-8-en-3beta-ol	0	Tomato Cytosol	SOLYC09G009040.2	0		0	0	0	0	0	0	0	0	0	0	0	0	0	0	0	0	0	0	0	0	0	0	0	0	0	0	0
MNXR123677_Tc	NADPH + O2 + (S)-nicotine => 2'-hydroxynicotine + NADP(+)	0	Tomato Cytosol	SOLYC10G083690.2; SOLYC09G014900.2; SOLYC09G066400.1; SOLYC10G080870.2; SOLYC10G081550.1; SOLYC10G078230.1; SOLYC01G094080.2; SOLYC07G006140.2; SOLYC09G092580.2; SOLYC08G079300.2; SOLYC09G098010.2; SOLYC10G078240.1; SOLYC02G065210.2; SOLYC03G026130.2; SOLYC07G062510.2; SOLYC07G062520.2; SOLYC10G018150.1; SOLYC03G026140.2; SOLYC04G080100.2; SOLYC02G065750.1; SOLYC02G065230.2; SOLYC10G078220.1; SOL…	0		0	0	0	0	0	0	0	0	0	0	0	0	0	0	0	0	0	0	0	0	0	0	0	0	0	0	0
MNXR123681_Tc	NADPH + O2 + (-)-cotinine => NADP(+) + trans-3-hydroxycotinine	0	Tomato Cytosol	SOLYC10G083690.2; SOLYC09G014900.2; SOLYC09G066400.1; SOLYC10G080870.2; SOLYC10G081550.1; SOLYC10G078230.1; SOLYC01G094080.2; SOLYC07G006140.2; SOLYC09G092580.2; SOLYC08G079300.2; SOLYC09G098010.2; SOLYC10G078240.1; SOLYC02G065210.2; SOLYC03G026130.2; SOLYC07G062510.2; SOLYC07G062520.2; SOLYC10G018150.1; SOLYC03G026140.2; SOLYC04G080100.2; SOLYC02G065750.1; SOLYC02G065230.2; SOLYC10G078220.1; SOL…	0		0	0	0	0	0	0	0	0	0	0	0	0	0	0	0	0	0	0	0	0	0	0	0	0	0	0	0
MNXR123682_Tc	UDP-alpha-D-glucuronate + trans-3-hydroxycotinine => trans-3-hydroxycotinine-glucuronide + UDP	0	Tomato Cytosol	SOLYC02G091370.2; SOLYC03G083650.2; SOLYC04G014990.1; SOLYC02G091350.2; SOLYC04G074380.2; SOLYC03G078490.2; SOLYC03G078770.2; SOLYC04G074390.2; SOLYC04G074330.2; SOLYC04G074340.2; SOLYC07G006800.1; SOLYC04G074360.1; SOLYC05G051360.1; SOLYC09G008060.2; SOLYC03G078730.1; SOLYC05G055840.2; SOLYC10G079320.1; SOLYC01G105350.1; SOLYC01G105360.2; SOLYC03G078500.2; SOLYC04G074350.2	0		0	0	0	0	0	0	0	0	0	0	0	0	0	0	0	0	0	0	0	0	0	0	0	0	0	0	0
MNXR123683_Tc	NADPH + O2 + (-)-cotinine => 5'-hydroxycotinine + NADP(+)	0	Tomato Cytosol	SOLYC10G083690.2; SOLYC09G014900.2; SOLYC09G066400.1; SOLYC10G080870.2; SOLYC10G081550.1; SOLYC10G078230.1; SOLYC01G094080.2; SOLYC07G006140.2; SOLYC09G092580.2; SOLYC08G079300.2; SOLYC09G098010.2; SOLYC10G078240.1; SOLYC02G065210.2; SOLYC03G026130.2; SOLYC07G062510.2; SOLYC07G062520.2; SOLYC10G018150.1; SOLYC03G026140.2; SOLYC04G080100.2; SOLYC02G065750.1; SOLYC02G065230.2; SOLYC10G078220.1; SOL…	0		0	0	0	0	0	0	0	0	0	0	0	0	0	0	0	0	0	0	0	0	0	0	0	0	0	0	0
MNXR123688_Tc	UDP-alpha-D-glucuronate + (-)-cotinine => cotinine-glucuronide + UDP	0	Tomato Cytosol	SOLYC02G091370.2; SOLYC03G083650.2; SOLYC04G014990.1; SOLYC02G091350.2; SOLYC04G074380.2; SOLYC03G078490.2; SOLYC03G078770.2; SOLYC04G074390.2; SOLYC04G074330.2; SOLYC04G074340.2; SOLYC07G006800.1; SOLYC04G074360.1; SOLYC05G051360.1; SOLYC09G008060.2; SOLYC03G078730.1; SOLYC05G055840.2; SOLYC10G079320.1; SOLYC01G105350.1; SOLYC01G105360.2; SOLYC03G078500.2; SOLYC04G074350.2	0		0	0	0	0	0	0	0	0	0	0	0	0	0	0	0	0	0	0	0	0	0	0	0	0	0	0	0
MNXR123689_Tc	NADPH + O2 + (-)-cotinine => NADP(+) + N'-hydroxymethyl-norcotinine	0	Tomato Cytosol	SOLYC10G083690.2; SOLYC09G014900.2; SOLYC09G066400.1; SOLYC10G080870.2; SOLYC10G081550.1; SOLYC10G078230.1; SOLYC01G094080.2; SOLYC07G006140.2; SOLYC09G092580.2; SOLYC08G079300.2; SOLYC09G098010.2; SOLYC10G078240.1; SOLYC02G065210.2; SOLYC03G026130.2; SOLYC07G062510.2; SOLYC07G062520.2; SOLYC10G018150.1; SOLYC03G026140.2; SOLYC04G080100.2; SOLYC02G065750.1; SOLYC02G065230.2; SOLYC10G078220.1; SOL…	0		0	0	0	0	0	0	0	0	0	0	0	0	0	0	0	0	0	0	0	0	0	0	0	0	0	0	0
MNXR123705_Tc	NADPH + cholesta-5,7,24-trien-3beta-ol => NADP(+) + cholesta-5,24-dien-3beta-ol	0	Tomato Cytosol	SOLYC06G074090.2; SOLYC01G009310.2	0		0	0	0	0	0	0	0	0	0	0	0	0	0	0	0	0	0	0	0	0	0	0	0	0	0	0	0
MNXR123707_Tc	NADPH + O2 + lanosterol <=> NADP(+) + 14-hydroxylanosterol	1	Tomato Cytosol	SOLYC01G008110.2	0		1	1	1	1	1	1	1	1	0	0	0	0	0	0	0	0	0	0	0	0	0	0	0	0	0	1	0
MNXR123708_Tc	NADPH + O2 + 14-hydroxylanosterol <=> NADP(+) + 4,4-dimethyl-14alpha-formyl-5alpha-cholesta-8,24-dien-3beta-ol	1	Tomato Cytosol	SOLYC01G008110.2	0		1	1	1	1	1	1	1	1	0	0	0	0	0	0	0	0	0	0	0	0	0	0	0	0	0	1	0
MNXR123709_Tc	NADPH + O2 + 4,4-dimethyl-14alpha-formyl-5alpha-cholesta-8,24-dien-3beta-ol <=> NADP(+) + formate + 4,4-dimethyl-5alpha-cholesta-8,14,24-trien-3beta-ol	1	Tomato Cytosol	SOLYC01G008110.2	0		1	1	1	1	1	1	1	1	0	0	0	0	0	0	0	0	0	0	0	0	0	0	0	0	0	1	0
MNXR123714_Tc	NADPH + 4alpha-methyl-5alpha-cholesta-8,24-dien-3-one => NADP(+) + 4alpha-methyl-5alpha-cholesta-8,24-dien-3beta-ol	0	Tomato Cytosol		0		0	0	0	0	0	0	0	0	0	0	0	0	0	0	0	0	0	0	0	0	0	0	0	0	0	0	0
MNXR123719_Tc	NADPH + zymosterone => NADP(+) + 5alpha-cholesta-8,24-dien-3beta-ol	0	Tomato Cytosol		0		0	0	0	0	0	0	0	0	0	0	0	0	0	0	0	0	0	0	0	0	0	0	0	0	0	0	0
MNXR123799_Tc	NADPH + (S)-nicotine => NADP(+) + nicotine-delta1'5'-iminium ion	0	Tomato Cytosol	SOLYC10G083690.2; SOLYC09G014900.2; SOLYC09G066400.1; SOLYC10G080870.2; SOLYC10G081550.1; SOLYC10G078230.1; SOLYC01G094080.2; SOLYC07G006140.2; SOLYC09G092580.2; SOLYC08G079300.2; SOLYC09G098010.2; SOLYC10G078240.1; SOLYC02G065210.2; SOLYC03G026130.2; SOLYC07G062510.2; SOLYC07G062520.2; SOLYC10G018150.1; SOLYC03G026140.2; SOLYC04G080100.2; SOLYC02G065750.1; SOLYC02G065230.2; SOLYC10G078220.1; SOL…	0		0	0	0	0	0	0	0	0	0	0	0	0	0	0	0	0	0	0	0	0	0	0	0	0	0	0	0
MNXR123800_Tc	O2 + nicotine-delta1'5'-iminium ion => H2O2 + (-)-cotinine	0	Tomato Cytosol	SOLYC01G009230.2; SOLYC01G088200.2; SOLYC01G088210.2; SOLYC01G088170.2; SOLYC11G071580.1; SOLYC11G071600.1; SOLYC11G071610.1; SOLYC11G071620.1; SOLYC01G088230.2; SOLYC11G071590.1	0		0	0	0	0	0	0	0	0	0	0	0	0	0	0	0	0	0	0	0	0	0	0	0	0	0	0	0
MNXR123801_Tc	NADPH + O2 + (S)-nicotine => NADP(+) + nicotine N(1')-oxide	0	Tomato Cytosol	SOLYC08G065700.1; SOLYC03G115560.2; SOLYC05G050910.2; SOLYC01G112140.2; SOLYC07G042430.1; SOLYC01G112120.2; SOLYC05G050920.2; SOLYC09G064160.2; SOLYC02G005410.1; SOLYC07G007290.1; SOLYC01G112100.2; SOLYC06G060610.2	0		0	0	0	0	0	0	0	0	0	0	0	0	0	0	0	0	0	0	0	0	0	0	0	0	0	0	0
MNXR123803_Tc	UDP-alpha-D-glucuronate + (S)-nicotine => UDP + (S)-nicotinium N-alpha-D-glucosiduronate	0	Tomato Cytosol	SOLYC02G091370.2; SOLYC03G083650.2; SOLYC04G014990.1; SOLYC02G091350.2; SOLYC04G074380.2; SOLYC03G078490.2; SOLYC03G078770.2; SOLYC04G074390.2; SOLYC04G074330.2; SOLYC04G074340.2; SOLYC07G006800.1; SOLYC04G074360.1; SOLYC05G051360.1; SOLYC09G008060.2; SOLYC03G078730.1; SOLYC05G055840.2; SOLYC10G079320.1; SOLYC01G105350.1; SOLYC01G105360.2; SOLYC03G078500.2; SOLYC04G074350.2	0		0	0	0	0	0	0	0	0	0	0	0	0	0	0	0	0	0	0	0	0	0	0	0	0	0	0	0
MNXR123804_Tc	dopamine + 3'-phosphoadenylyl sulfate => adenosine 3',5'-bisphosphate + dopamine 3-O-sulfate zwitterion	0	Tomato Cytosol	SOLYC02G070430.2; SOLYC04G028390.1; SOLYC05G011860.1; SOLYC07G061730.2; SOLYC10G019200.1; SOLYC01G079200.2; SOLYC10G007570.2; SOLYC07G061720.2; SOLYC07G056670.2; SOLYC11G050900.1	0		0	0	0	0	0	0	0	0	0	0	0	0	0	0	0	0	0	0	0	0	0	0	0	0	0	0	0
MNXR123825_Tc	(E)-5-methylthiopentanaldoxime + NADPH + O2 + L-cysteine => NADP(+) + S-5-methylthiopentylhydroximoyl-L-cysteine	0	Tomato Cytosol		0		0	0	0	0	0	0	0	0	0	0	0	0	0	0	0	0	0	0	0	0	0	0	0	0	0	0	0
MNXR123826_Tc	NADPH + (E)-6-methylthiohexanaldoxime + O2 + L-cysteine => S-6-methylthiohexylhydroximoyl-L-cysteine + NADP(+)	0	Tomato Cytosol		0		0	0	0	0	0	0	0	0	0	0	0	0	0	0	0	0	0	0	0	0	0	0	0	0	0	0	0
MNXR123827_Tc	NADPH + O2 + (E)-7-methylthioheptanaldoxime + L-cysteine => NADP(+) + S-7-methylthioheptylhydroximoyl-L-cysteine	0	Tomato Cytosol		0		0	0	0	0	0	0	0	0	0	0	0	0	0	0	0	0	0	0	0	0	0	0	0	0	0	0	0
MNXR123828_Tc	NADPH + O2 + (E)-8-methylthiooctanaldoxime + L-cysteine => NADP(+) + S-8-methylthiooctylhydroximoyl-L-cysteine	0	Tomato Cytosol		0		0	0	0	0	0	0	0	0	0	0	0	0	0	0	0	0	0	0	0	0	0	0	0	0	0	0	0
MNXR123829_Tc	NADPH + O2 + (E)-9-methylthiononanaldoxime + L-cysteine => NADP(+) + S-9-methylthiononylhydroximoyl-L-cysteine	0	Tomato Cytosol		0		0	0	0	0	0	0	0	0	0	0	0	0	0	0	0	0	0	0	0	0	0	0	0	0	0	0	0
MNXR123865_Tc	indole-3-methanol + L-cysteine <=> indol-3-ylmethyl-cysteine	1	Tomato Cytosol		0		0	0	0	0	0	0	0	0	0	0	0	0	0	0	0	0	0	0	0	0	0	0	0	0	0	1	1
MNXR123892 _Tm	a ubiquinone + succinate => fumarate + a ubiquinol	0	Tomato Mitochondrion		0		0	1	0	0	0	1	1	1	0	1	1	0	1	1	1	1	1	1	1	1	1	1	1	1	1	0	1
MNXR123894_Tc	UDP-D-glucose + D-fructose <=> sucrose + UDP	1	Tomato Cytosol	SOLYC12G040700.1; SOLYC07G042550.2; SOLYC12G009300.1; SOLYC07G042520.2; SOLYC02G081300.2; SOLYC03G098290.2; SOLYC09G098590.2	0		0	0	0	0	0	0	0	0	1	1	1	1	1	1	1	1	1	1	1	1	1	1	1	1	1	0	1
MNXR123914_Tm	(6R)-5,10-methylenetetrahydrofolate + dUMP => 7,8-dihydrofolate + dTMP	0	Tomato Mitochondrion	SOLYC01G109830.2	0		1	1	1	1	1	1	1	1	1	1	1	1	1	1	1	1	1	1	1	1	1	1	1	1	1	1	1
MNXR124067_Tc	alpha,alpha-trehalose => 2 beta-D-glucose	0	Tomato Cytosol	SOLYC08G082860.2	0		1	1	1	1	1	1	1	0	1	0	1	0	0	0	0	0	0	0	0	0	0	0	0	0	0	1	0
MNXR124085_Tc	UDP-beta-L-arabinopyranose <=> UDP-alpha-D-xylose	1	Tomato Cytosol	SOLYC02G030230.2; SOLYC07G043550.2; SOLYC02G069580.2; SOLYC12G006410.1	0		0	0	0	1	0	0	0	1	1	1	1	1	1	1	1	1	1	0	0	0	1	1	1	0	0	1	1
MNXR124214_Tc	sucrose => beta-D-glucose + D-fructose	0	Tomato Cytosol	SOLYC10G083300.1; SOLYC03G083910.2; SOLYC03G121680.1; SOLYC01G100810.2; SOLYC11G020610.1; SOLYC01G058020.2; SOLYC00G021660.1; SOLYC04G081440.2; SOLYC09G010090.2; SOLYC10G085640.1; SOLYC09G010080.2; SOLYC08G079080.2; SOLYC06G065210.2; SOLYC01G058010.2; SOLYC01G111100.2; SOLYC11G067050.1; SOLYC10G085360.1; SOLYC08G045720.1; SOLYC10G083290.1; SOLYC11G007270.1; SOLYC10G085650.1	0		0	0	0	0	0	0	0	0	0	0	0	0	0	0	0	0	1	1	1	1	1	1	1	1	1	0	1
MNXR124214_Tv	sucrose => beta-D-glucose + beta-D-fructofuranose	0	Tomato Vacuole	SOLYC10G083300.1; SOLYC03G083910.2; SOLYC03G121680.1; SOLYC01G100810.2; SOLYC11G020610.1; SOLYC01G058020.2; SOLYC00G021660.1; SOLYC04G081440.2; SOLYC09G010090.2; SOLYC10G085640.1; SOLYC09G010080.2; SOLYC08G079080.2; SOLYC06G065210.2; SOLYC01G058010.2; SOLYC01G111100.2; SOLYC11G067050.1; SOLYC10G085360.1; SOLYC08G045720.1; SOLYC10G083290.1; SOLYC11G007270.1; SOLYC10G085650.1	0		0	0	0	0	1	1	0	1	0	1	0	0	0	0	0	1	1	1	1	1	1	1	1	1	1	0	1
MNXR124242_Tc	4alpha-carboxy-5alpha-cholesta-8,24-dien-3beta-ol + NAD(+) <=> NADH + zymosterone + CO2	1	Tomato Cytosol		0		1	1	1	1	1	1	1	1	1	1	1	1	1	1	1	1	1	1	1	1	1	1	1	1	1	1	1
MNXR124595_Tc	O2 + all-trans-beta-carotene <=> 2 all-trans-retinal	1	Tomato Cytosol	SOLYC08G066650.2	0		1	0	0	0	0	0	0	0	0	0	0	0	0	0	0	0	0	0	0	0	0	0	1	0	0	0	0
MNXR125988_Tc	NADPH + O2 + 5alpha-cholest-7-en-3beta-ol => cholesta-5,7-dien-3beta-ol + NADP(+)	0	Tomato Cytosol		0		0	0	0	0	0	0	0	0	0	0	0	0	0	0	0	0	0	0	0	0	0	0	0	0	0	0	0
MNXR125989_Tc	NADH + O2 + 5alpha-cholest-7-en-3beta-ol => cholesta-5,7-dien-3beta-ol + NAD(+)	0	Tomato Cytosol		0		0	0	0	0	0	0	0	0	0	0	0	0	0	0	0	0	0	0	0	0	0	0	0	0	0	0	0
MNXR126639_Tc	4alpha-carboxyl-4beta-methyl-5alpha-cholesta-8,24-dien-3beta-ol + NADP(+) <=> NADPH + 4alpha-methyl-5alpha-cholesta-8,24-dien-3-one + CO2	1	Tomato Cytosol		0		1	1	1	1	1	1	1	1	1	1	1	1	1	1	1	1	1	1	1	1	1	1	1	1	1	1	1
MNXR126640_Tc	NADP(+) + 4alpha-carboxy-5alpha-cholesta-8,24-dien-3beta-ol <=> NADPH + zymosterone + CO2	1	Tomato Cytosol		0		1	1	1	1	1	1	1	1	1	1	1	1	1	1	1	1	1	1	1	1	1	1	1	1	1	1	1
MNXR126702_Tc	5alpha-cholesta-7,24-dien-3beta-ol + NADH + O2 => cholesta-5,7,24-trien-3beta-ol + NAD(+)	0	Tomato Cytosol		0		0	0	0	0	0	0	0	0	0	0	0	0	0	0	0	0	0	0	0	0	0	0	0	0	0	0	0
MNXR126702.2_Tc	NADPH + 5alpha-cholesta-7,24-dien-3beta-ol + O2 => NADP(+) + cholesta-5,7,24-trien-3beta-ol	0	Tomato Cytosol		0		0	0	0	0	0	0	0	0	0	0	0	0	0	0	0	0	0	0	0	0	0	0	0	0	0	0	0
MNXR128521_Tc	NADH + O2 + 4alpha-methyl-5alpha-cholesta-8,24-dien-3beta-ol <=> 4alpha-hydroxymethyl-5alpha-cholesta-8,24-dien-3beta-ol + NAD(+)	1	Tomato Cytosol		0		1	1	1	1	1	1	1	1	1	1	1	1	1	1	1	1	0	1	1	1	1	1	0	1	1	1	1
MNXR128521.2_Tc	NADPH + O2 + 4alpha-methyl-5alpha-cholesta-8,24-dien-3beta-ol <=> NADP(+) + 4alpha-hydroxymethyl-5alpha-cholesta-8,24-dien-3beta-ol	1	Tomato Cytosol		0		1	1	1	1	1	1	1	1	1	1	1	1	1	1	1	1	1	1	1	1	1	1	0	1	1	1	1
MNXR128522_Tc	NADH + O2 + 4alpha-hydroxymethyl-5alpha-cholesta-8,24-dien-3beta-ol <=> NAD(+) + 4alpha-formyl-5alpha-cholesta-8,24-dien-3beta-ol	1	Tomato Cytosol		0		1	1	1	1	1	1	1	1	1	1	1	1	1	1	1	1	1	1	1	1	1	1	1	1	1	1	1
MNXR128522.2_Tc	NADPH + O2 + 4alpha-hydroxymethyl-5alpha-cholesta-8,24-dien-3beta-ol <=> NADP(+) + 4alpha-formyl-5alpha-cholesta-8,24-dien-3beta-ol	1	Tomato Cytosol		0		1	1	1	1	1	1	1	1	1	1	1	1	0	1	1	1	1	1	1	1	1	1	1	1	1	1	1
MNXR128523_Tc	NADH + O2 + 4alpha-formyl-5alpha-cholesta-8,24-dien-3beta-ol <=> 4alpha-carboxy-5alpha-cholesta-8,24-dien-3beta-ol + NAD(+)	1	Tomato Cytosol		0		1	1	1	1	1	1	1	1	1	1	1	1	1	1	1	1	1	1	1	1	1	1	1	1	1	1	1
MNXR128523.2_Tc	NADPH + O2 + 4alpha-formyl-5alpha-cholesta-8,24-dien-3beta-ol <=> NADP(+) + 4alpha-carboxy-5alpha-cholesta-8,24-dien-3beta-ol	1	Tomato Cytosol		0		1	1	1	1	1	1	1	1	1	1	1	1	1	1	1	1	1	1	1	1	1	1	1	1	1	1	1
[truncated: 3,036 more rows]

## Sheet: Compartments
Name	Code
Tomato cytosol	Tc
Tomato mitochondria	Tm
Tomato plastid	Tpl
Tomato peroxisome	Tp
Tomato vacuole	Tv
Phytophthora infestans cytosol	Pc
Phytophthora infestans mitochondria	Pm
[truncated: 5 more rows]

## Sheet: Added reactions
MetaNetX_ID	model	compartment	KEGG_ID	KEGG_orthology_groups	inferred_from	MNX_formula
[truncated: 71 more rows]

[truncated: 1 more sheets: Essential genes]
