# Supplementary material for: Metabolic Model of the Phytophthora infestans-Tomato Interaction Reveals Metabolic Switches during Host Colonization
Source: mBio. 2019 Jul 9;10(4):e00454-19. doi: 10.1128/mBio.00454-19 (PMC6747730; doi:10.1128/mBio.00454-19)
Supplement: TABLE S2 [file mBio.00454-19-st002.xlsx]

## Sheet: Nutrients
	Scenario I	Scenario II	Scenario III	Scenario IV
P. infestans biomass	Minimize transport flux	Minimize P. infestans flux	Maximize P. infestans flux	Minimize P. infestans and transport flux
L-tryptophan	thiamine	(9Z,12Z)-octadecadienoate	2,5-diamino-6-hydroxy-4-(5-phosphoribosylamino)-pyrimidine	(2S)-2-amino-3-oxobutanoate
(5Z,8Z,11Z,14Z,17Z)-eicosapentaenoate	L-cysteine	(S)-malate	2-oxopropanal	2-dehydropantoate
(5Z,8Z,11Z,14Z)-eicosatetraenoate	L-gamma-glutamylphosphate2-	2-dehydropantoate	3-oxopropanoate	2-deoxy-alpha-D-ribose 1-phosphate
(9Z,12Z)-octadecadienoate		2,5-diamino-6-hydroxy-4-(5-phosphoribosylamino)-pyrimidine	3',5'-cyclic AMP	2,5-diamino-6-hydroxy-4-(5-phosphoribosylamino)-pyrimidine
(9Z)-octadecenoate		2'-deoxyadenosine	4-aminobutanal	2'-deoxyadenosine
1,2-diacyl-sn-glycero-3-phospho-L-serine		3-oxopropanoate	aminoacetone	3-oxopropanoate
a 1,2-diacyl-sn-glycero-3-phosphate		a triacylglycerol	beta-alanine	AMP
a 1,2-diacyl-sn-glycero-3-phospho-(1D-myo-inositol)		AMP	beta-D-glucose 6-phosphate	D-ribulose 5-phosphate
a cardiolipin		citrate	CDP-choline	dATP
a phosphatidylglycerol		CO2	CDP-ethanolamine	dCTP
a triacylglycerol		D-ribulose 5-phosphate	D-ribulose 5-phosphate	dGTP
ATP		dATP	dTTP	dTTP
CoA		dCTP	enol-phenylpyruvate	GTP
dATP		dGTP	GTP	H2O2
dCTP		dTTP	H2O2	hydrogen sulfide
dGTP		dUTP	hydrogen sulfide	L-alanine
dTTP		ethanolamine	L-alanine	L-arginine
dUTP		formate	L-asparagine	L-cysteine
FADH2		glycine	L-histidine	L-glutamine
glycine		GTP	L-lysine	L-histidine
GTP		H2O2	L-proline	L-isoleucine
hexadecanoate		L-alanine	L-serine	L-leucine
L-alanine		L-arginine	L-tryptophan	L-lysine
L-arginine		L-asparagine	NADH	L-methionine
L-asparagine		L-cysteine	NADPH	L-phenylalanine
L-aspartate		L-glutamate	nitrite	L-proline
L-cysteine		L-glutamine	phosphoenolpyruvate	L-serine
L-glutamate		L-histidine	sn-glycerol 3-phosphate	L-threonine
L-glutamine		L-isoleucine	thiamine	L-tryptophan
L-histidine		L-leucine		L-tyrosine
L-isoleucine		L-lysine		L-valine
L-leucine		L-methionine		myo-inositol
L-lysine		L-phenylalanine		NAD(+)
L-methionine		L-proline		phosphocholine
L-phenylalanine		L-serine		phosphoenolpyruvate
L-proline		L-threonine		phosphoethanolamine
L-serine		L-tryptophan		sn-glycerol 3-phosphate
L-threonine		L-tyrosine		thiamine diphosphate
L-tyrosine		L-valine
L-valine		myo-inositol
lecithin		NAD(+)
NADH		NADPH
NADPH		NH4(+)
phosphatidylethanolamine		phosphate
thiamine diphosphate		phosphocholine
		phosphoenolpyruvate
		sn-glycerol 3-phosphate
		thiamine diphosphate
