# Supplementary material for: Metabolic Model of the Phytophthora infestans-Tomato Interaction Reveals Metabolic Switches during Host Colonization
Source: mBio. 2019 Jul 9;10(4):e00454-19. doi: 10.1128/mBio.00454-19 (PMC6747730; doi:10.1128/mBio.00454-19)
Supplement: TABLE S3 [file mBio.00454-19-st003.xlsx]

## Sheet: FCA graph edges
source	target	coupling type
EXC_BOTH_afattyacid_Pc	MNXR106920_Pr	directionally coupled reverse
EXC_BOTH_afattyacid_Pc	MNXR11773_Pr	directionally coupled reverse
EXC_BOTH_afattyacid_Pc	T_Pc_to_Pr_MNXM180_Pc	directionally coupled reverse
EXC_BOTH_afattyacid_Pc	T_Pc_to_Pr_MNXM44_Pc	directionally coupled forward
EXC_BOTH_afattyacid_Pc	T_Pc_to_Pr_MNXM96952_Pc	directionally coupled reverse
EXC_BOTH_afattyacid_Pc	T_Pc_to_Pr_MNXM12_Pc	directionally coupled forward
EXC_BOTH_afattyacid_Pc	T_Pc_to_Pr_MNXM135_Pc	directionally coupled reverse
EXC_BOTH_afattyacid_Pc	T_Pc_to_Pr_MNXM72_Pc	directionally coupled forward
EXC_BOTH_afattyacid_Pc	T_Pc_to_Pr_MNXM2801_Pc	directionally coupled reverse
EXC_BOTH_afattyacid_Pc	EXC_OUT_5Z8Z11Z14Z-eicosatetraenoate_Pc	directionally coupled reverse
EXC_BOTH_afattyacid_Pc	EXC_OUT_5Z8Z11Z14Z17Z-eicosapentaenoate_Pc	directionally coupled reverse
EXC_DRAIN_5-deoxyadenosine_Tpl	T_Tc_to_Tpl_MET_Tc	directionally coupled forward
EXC_DRAIN_5-deoxyadenosine_Tpl	MNXR100287_Tpl	directionally coupled forward
EXC_DRAIN_5-deoxyadenosine_Tpl	MNXR103139_Tpl	directionally coupled forward
EXC_DRAIN_5-deoxyadenosine_Tpl	MNXR106802_Tpl	directionally coupled forward
EXC_DRAIN_5-deoxyadenosine_Tpl	MNXR108734_Tpl	directionally coupled forward
EXC_DRAIN_5-deoxyadenosine_Tpl	MNXR108904_Tpl	directionally coupled forward
EXC_DRAIN_5-deoxyadenosine_Tpl	MNXR114005_Tpl	fully coupled
EXC_DRAIN_5-deoxyadenosine_Tpl	MNXR114030_Tpl	fully coupled
EXC_DRAIN_5-deoxyadenosine_Tpl	MNXR108194_Tpl	fully coupled
EXC_DRAIN_5-deoxyadenosine_Tpl	MNXR103045_Tpl	fully coupled
EXC_DRAIN_5-deoxyadenosine_Tpl	MNXR114031_Tpl	fully coupled
EXC_DRAIN_5-deoxyadenosine_Tpl	T_Tc_to_Tpl_Thiamine-P_Tc	fully coupled
EXC_DRAIN_5-deoxyadenosine_Tpl	EXC_DRAIN_CO_Tpl	fully coupled
EXC_DRAIN_5-deoxyadenosine_Tpl	T_Tc_to_Tpl_S-Amet_Tc	fully coupled
EXC_DRAIN_5-deoxyadenosine_Tpl	T_Tc_to_Tpl_NAD_Tc	fully coupled
EXC_DRAIN_5-deoxyadenosine_Tpl	EXC_DRAIN_Nicotinamide_Tpl	fully coupled
EXC_DRAIN_5-deoxyadenosine_Tpl	EXC_OUT_thiaminediphosphate_Pc	fully coupled
EXC_DRAIN_CO_Tpl	T_Tc_to_Tpl_MET_Tc	directionally coupled forward
EXC_DRAIN_CO_Tpl	MNXR100287_Tpl	directionally coupled forward
EXC_DRAIN_CO_Tpl	MNXR103139_Tpl	directionally coupled forward
EXC_DRAIN_CO_Tpl	MNXR106802_Tpl	directionally coupled forward
EXC_DRAIN_CO_Tpl	MNXR108734_Tpl	directionally coupled forward
EXC_DRAIN_CO_Tpl	MNXR108904_Tpl	directionally coupled forward
EXC_DRAIN_CO_Tpl	MNXR114005_Tpl	fully coupled
EXC_DRAIN_CO_Tpl	MNXR114030_Tpl	fully coupled
EXC_DRAIN_CO_Tpl	MNXR108194_Tpl	fully coupled
EXC_DRAIN_CO_Tpl	MNXR103045_Tpl	fully coupled
EXC_DRAIN_CO_Tpl	MNXR114031_Tpl	fully coupled
EXC_DRAIN_CO_Tpl	T_Tc_to_Tpl_Thiamine-P_Tc	fully coupled
EXC_DRAIN_CO_Tpl	T_Tc_to_Tpl_S-Amet_Tc	fully coupled
EXC_DRAIN_CO_Tpl	T_Tc_to_Tpl_NAD_Tc	fully coupled
EXC_DRAIN_CO_Tpl	EXC_DRAIN_Nicotinamide_Tpl	fully coupled
EXC_DRAIN_CO_Tpl	EXC_DRAIN_5-deoxyadenosine_Tpl	fully coupled
EXC_DRAIN_CO_Tpl	EXC_OUT_thiaminediphosphate_Pc	fully coupled
EXC_DRAIN_Mg_Tc	EXC_OUT_ChlorA_Tpl	directionally coupled reverse
EXC_DRAIN_Mg_Tc	EXC_OUT_ChlorB_Tpl	directionally coupled reverse
EXC_DRAIN_Mg_Tc	T_Tc_to_Tpl_MG+2_Tc	fully coupled
EXC_DRAIN_Mg_Tc	MNXR101719_Tpl	fully coupled
EXC_DRAIN_Mg_Tc	MNXR101720_Tpl	fully coupled
EXC_DRAIN_Mg_Tc	MNXR101721_Tpl	fully coupled
EXC_DRAIN_Mg_Tc	MNXR101723_Tpl	fully coupled
EXC_DRAIN_Mg_Tc	MNXR101728_Tpl	fully coupled
EXC_DRAIN_Mg_Tc	MNXR103065_Tpl	fully coupled
EXC_DRAIN_Mg_Tc	MNXR112253_Tpl	directionally coupled reverse
EXC_DRAIN_Mg_Tc	MNXR112254_Tpl	directionally coupled reverse
EXC_DRAIN_Mg_Tc	MNXR112255_Tpl	directionally coupled reverse
EXC_DRAIN_Mg_Tc	MNXR121990_Tpl	directionally coupled reverse
EXC_DRAIN_Mg_Tc	MNXR121991_Tpl	directionally coupled reverse
EXC_DRAIN_Mg_Tc	MNXR121992_Tpl	directionally coupled reverse
EXC_DRAIN_Mg_Tc	MNXR123451_Tpl	fully coupled
EXC_DRAIN_Mg_Tc	MNXR96675_Tpl	directionally coupled reverse
EXC_DRAIN_Mg_Tc	MNXR97512_Tpl	fully coupled
EXC_DRAIN_Mg_Tc	MNXR99634_Tpl	fully coupled
EXC_DRAIN_Mg_Tc	MNXR99650_Tpl	fully coupled
EXC_DRAIN_Mg_Tc	T_Tc_to_Tpl_SAM_SHAC_Tc	fully coupled
EXC_DRAIN_Nicotinamide_Tpl	T_Tc_to_Tpl_MET_Tc	directionally coupled forward
EXC_DRAIN_Nicotinamide_Tpl	MNXR100287_Tpl	directionally coupled forward
EXC_DRAIN_Nicotinamide_Tpl	MNXR103139_Tpl	directionally coupled forward
EXC_DRAIN_Nicotinamide_Tpl	MNXR106802_Tpl	directionally coupled forward
EXC_DRAIN_Nicotinamide_Tpl	MNXR108734_Tpl	directionally coupled forward
EXC_DRAIN_Nicotinamide_Tpl	MNXR108904_Tpl	directionally coupled forward
EXC_DRAIN_Nicotinamide_Tpl	MNXR114005_Tpl	fully coupled
EXC_DRAIN_Nicotinamide_Tpl	MNXR114030_Tpl	fully coupled
EXC_DRAIN_Nicotinamide_Tpl	MNXR108194_Tpl	fully coupled
EXC_DRAIN_Nicotinamide_Tpl	MNXR103045_Tpl	fully coupled
EXC_DRAIN_Nicotinamide_Tpl	MNXR114031_Tpl	fully coupled
EXC_DRAIN_Nicotinamide_Tpl	T_Tc_to_Tpl_Thiamine-P_Tc	fully coupled
EXC_DRAIN_Nicotinamide_Tpl	EXC_DRAIN_CO_Tpl	fully coupled
EXC_DRAIN_Nicotinamide_Tpl	T_Tc_to_Tpl_S-Amet_Tc	fully coupled
EXC_DRAIN_Nicotinamide_Tpl	T_Tc_to_Tpl_NAD_Tc	fully coupled
EXC_DRAIN_Nicotinamide_Tpl	EXC_DRAIN_5-deoxyadenosine_Tpl	fully coupled
EXC_DRAIN_Nicotinamide_Tpl	EXC_OUT_thiaminediphosphate_Pc	fully coupled
EXC_IN_NO3_Tc	MNXR101913_Tc	directionally coupled reverse
EXC_IN_NO3_Tc	MNXR101964_Tc	directionally coupled reverse
EXC_IN_Photon_Tpl	MNXR112961_Tpl	partially coupled
EXC_IN_Photon_Tpl	MNXR116138_Tpl	partially coupled
EXC_IN_Photon_Tpl	MNXR116164_Tpl	directionally coupled reverse
EXC_IN_Photon_Tpl	MNXR99635_Tpl	directionally coupled reverse
EXC_IN_Photon_Tpl	Plastidial_ATP_Synthase_Tpl	partially coupled
EXC_IN_Pi_Tc	EXC_OUT_AMP_Tc	directionally coupled reverse
EXC_IN_Pi_Tc	EXC_OUT_dAMP_Tc	directionally coupled reverse
EXC_IN_Pi_Tc	MNXR96611_Pc	directionally coupled reverse
EXC_IN_Pi_Tc	MNXR97203_Pc	directionally coupled reverse
EXC_IN_Pi_Tc	MNXR99592_Pc	directionally coupled reverse
EXC_IN_Pi_Tc	T_2-phospho-D-glycerate_Tc	directionally coupled reverse
EXC_IN_SO4_Tc	MNXR100441_Tpl	directionally coupled reverse
EXC_IN_SO4_Tc	MNXR104275_Tpl	directionally coupled reverse
EXC_IN_SO4_Tc	MNXR104653_Tpl	directionally coupled reverse
EXC_IN_SO4_Tc	MNXR97007_Tpl	directionally coupled reverse
EXC_IN_SO4_Tc	MNXR104649_Pm	directionally coupled reverse
EXC_IN_SO4_Tc	T_Pc_to_Pm_MNXM58_Pc	directionally coupled reverse
EXC_IN_SO4_Tc	T_Pc_to_Pm_MNXM22_Pc	directionally coupled reverse
EXC_IN_SO4_Tc	T_Pc_to_Pm_MNXM105630_Pc	directionally coupled reverse
EXC_IN_SO4_Tc	T_sulfate_Tc	directionally coupled reverse
EXC_OUT_12-diacyl-sn-glycero-3-phospho-L-serine_Pc	MNXR111035_Pc	directionally coupled forward
EXC_OUT_12-diacyl-sn-glycero-3-phospho-L-serine_Pc	MNXR97969_Pc	directionally coupled forward
EXC_OUT_5Z8Z11Z14Z17Z-eicosapentaenoate_Pc	MNXR106921_Pc	directionally coupled forward
EXC_OUT_5Z8Z11Z14Z17Z-eicosapentaenoate_Pc	MNXR106920_Pr	directionally coupled forward
EXC_OUT_5Z8Z11Z14Z17Z-eicosapentaenoate_Pc	MNXR106503_Pr	directionally coupled forward
EXC_OUT_5Z8Z11Z14Z17Z-eicosapentaenoate_Pc	MNXR11773_Pr	fully coupled
EXC_OUT_5Z8Z11Z14Z17Z-eicosapentaenoate_Pc	EXC_BOTH_afattyacid_Pc	directionally coupled forward
EXC_OUT_5Z8Z11Z14Z17Z-eicosapentaenoate_Pc	T_Pc_to_Pr_MNXM180_Pc	directionally coupled forward
EXC_OUT_5Z8Z11Z14Z17Z-eicosapentaenoate_Pc	T_Pc_to_Pr_MNXM44_Pc	directionally coupled forward
EXC_OUT_5Z8Z11Z14Z17Z-eicosapentaenoate_Pc	T_Pc_to_Pr_MNXM96952_Pc	directionally coupled forward
EXC_OUT_5Z8Z11Z14Z17Z-eicosapentaenoate_Pc	T_Pc_to_Pr_MNXM12_Pc	directionally coupled forward
EXC_OUT_5Z8Z11Z14Z17Z-eicosapentaenoate_Pc	T_Pc_to_Pr_MNXM72_Pc	directionally coupled forward
EXC_OUT_5Z8Z11Z14Z17Z-eicosapentaenoate_Pc	T_Pc_to_Pr_MNXM2801_Pc	fully coupled
EXC_OUT_5Z8Z11Z14Z-eicosatetraenoate_Pc	MNXR106921_Pc	directionally coupled forward
EXC_OUT_5Z8Z11Z14Z-eicosatetraenoate_Pc	MNXR106920_Pr	directionally coupled forward
EXC_OUT_5Z8Z11Z14Z-eicosatetraenoate_Pc	MNXR106503_Pr	directionally coupled forward
EXC_OUT_5Z8Z11Z14Z-eicosatetraenoate_Pc	EXC_BOTH_afattyacid_Pc	directionally coupled forward
EXC_OUT_5Z8Z11Z14Z-eicosatetraenoate_Pc	T_Pc_to_Pr_MNXM180_Pc	directionally coupled forward
EXC_OUT_5Z8Z11Z14Z-eicosatetraenoate_Pc	T_Pc_to_Pr_MNXM44_Pc	directionally coupled forward
EXC_OUT_5Z8Z11Z14Z-eicosatetraenoate_Pc	T_Pc_to_Pr_MNXM96952_Pc	directionally coupled forward
EXC_OUT_5Z8Z11Z14Z-eicosatetraenoate_Pc	T_Pc_to_Pr_MNXM12_Pc	directionally coupled forward
EXC_OUT_5Z8Z11Z14Z-eicosatetraenoate_Pc	T_Pc_to_Pr_MNXM135_Pc	fully coupled
EXC_OUT_5Z8Z11Z14Z-eicosatetraenoate_Pc	T_Pc_to_Pr_MNXM72_Pc	directionally coupled forward
EXC_OUT_9Z12Z-octadecadienoate_Pc	MNXR110773_Pm	directionally coupled reverse
EXC_OUT_9Z12Z-octadecadienoate_Pc	T_Pc_to_Pm_MNXM180_Pc	directionally coupled reverse
EXC_OUT_9Z12Z-octadecadienoate_Pc	T_Pc_to_Pm_MNXM96952_Pc	directionally coupled reverse
EXC_OUT_9Z12Z-octadecadienoate_Pc	T_Pc_to_Pm_MNXM293_Pc	directionally coupled reverse
EXC_OUT_9Z12Z-octadecadienoate_Pc	T_9Z12Z-octadecadienoate_Tc	directionally coupled reverse
EXC_OUT_9Z-octadecenoate_Pc	MNXR94941_Pm	directionally coupled forward
EXC_OUT_9Z-octadecenoate_Pc	MNXR94876_Pm	directionally coupled forward
EXC_OUT_9Z-octadecenoate_Pc	MNXR94953_Pm	directionally coupled forward
EXC_OUT_9Z-octadecenoate_Pc	MNXR94951_Pr	directionally coupled forward
EXC_OUT_9Z-octadecenoate_Pc	MNXR109080_Pp	directionally coupled forward
EXC_OUT_9Z-octadecenoate_Pc	MNXR109082_Pm	directionally coupled forward
EXC_OUT_9Z-octadecenoate_Pc	MNXR106388_Pc	fully coupled
EXC_OUT_9Z-octadecenoate_Pc	MNXR109249_Pc	directionally coupled forward
EXC_OUT_9Z-octadecenoate_Pc	MNXR94939_Pc	fully coupled
EXC_OUT_9Z-octadecenoate_Pc	MNXR96811_Pc	fully coupled
EXC_OUT_9Z-octadecenoate_Pc	MNXR94881_Pc	directionally coupled forward
EXC_OUT_9Z-octadecenoate_Pc	MNXR94946_Pm	directionally coupled forward
EXC_OUT_9Z-octadecenoate_Pc	MNXR108883_Pc	directionally coupled forward
EXC_OUT_9Z-octadecenoate_Pc	MNXR94879_Pc	directionally coupled forward
EXC_OUT_9Z-octadecenoate_Pc	MNXR94944_Pm	directionally coupled forward
EXC_OUT_9Z-octadecenoate_Pc	MNXR100912_Pc	directionally coupled forward
EXC_OUT_9Z-octadecenoate_Pc	MNXR101421_Pc	directionally coupled forward
EXC_OUT_9Z-octadecenoate_Pc	MNXR101421_Pm	directionally coupled forward
EXC_OUT_9Z-octadecenoate_Pc	MNXR103465_Pc	fully coupled
EXC_OUT_9Z-octadecenoate_Pc	MNXR103466_Pc	fully coupled
EXC_OUT_9Z-octadecenoate_Pc	MNXR106487_Pc	directionally coupled forward
EXC_OUT_9Z-octadecenoate_Pc	MNXR109248_Pm	directionally coupled forward
EXC_OUT_9Z-octadecenoate_Pc	MNXR109254_Pc	directionally coupled forward
EXC_OUT_9Z-octadecenoate_Pc	MNXR109257_Pm	directionally coupled forward
EXC_OUT_9Z-octadecenoate_Pc	MNXR111750_Pc	fully coupled
EXC_OUT_9Z-octadecenoate_Pc	MNXR114020_Pc	directionally coupled forward
EXC_OUT_9Z-octadecenoate_Pc	MNXR94877_Pc	directionally coupled forward
EXC_OUT_9Z-octadecenoate_Pc	MNXR94886_Pc	directionally coupled forward
EXC_OUT_9Z-octadecenoate_Pc	MNXR94887_Pm	directionally coupled forward
EXC_OUT_9Z-octadecenoate_Pc	MNXR94888_Pc	directionally coupled forward
EXC_OUT_9Z-octadecenoate_Pc	MNXR94942_Pc	directionally coupled forward
EXC_OUT_9Z-octadecenoate_Pc	MNXR94952_Pm	directionally coupled forward
EXC_OUT_9Z-octadecenoate_Pc	MNXR95376_Pc	directionally coupled forward
EXC_OUT_9Z-octadecenoate_Pc	MNXR97895_Pc	fully coupled
EXC_OUT_9Z-octadecenoate_Pc	T_Pc_to_Pm_MNXM2576_Pc	directionally coupled forward
EXC_OUT_9Z-octadecenoate_Pc	T_Pc_to_Pm_MNXM7733_Pc	directionally coupled forward
EXC_OUT_9Z-octadecenoate_Pc	T_Pc_to_Pm_MNXM40_Pc	directionally coupled forward
EXC_OUT_9Z-octadecenoate_Pc	T_Pc_to_Pm_MNXM5723_Pc	directionally coupled forward
EXC_OUT_9Z-octadecenoate_Pc	T_Pc_to_Pm_MNXM10019_Pc	directionally coupled forward
EXC_OUT_9Z-octadecenoate_Pc	T_Pc_to_Pp_MNXM28221_Pc	directionally coupled forward
EXC_OUT_9Z-octadecenoate_Pc	T_Pc_to_Pp_MNXM23842_Pc	directionally coupled forward
EXC_OUT_9Z-octadecenoate_Pc	T_Pc_to_Pp_MNXM1473_Pc	directionally coupled forward
EXC_OUT_9Z-octadecenoate_Pc	T_Pc_to_Pp_MNXM5723_Pc	directionally coupled forward
EXC_OUT_9Z-octadecenoate_Pc	T_Pc_to_Pr_MNXM91793_Pc	directionally coupled forward
EXC_OUT_9Z-octadecenoate_Pc	T_Pc_to_Pr_MNXM1223_Pc	directionally coupled forward
EXC_OUT_a12-diacyl-sn-glycero-3-phospho-1D-myo-inositol_Pc	MNXR101570_Pc	directionally coupled reverse
EXC_OUT_a12-diacyl-sn-glycero-3-phospho-1D-myo-inositol_Pc	MNXR101574_Pc	directionally coupled reverse
EXC_OUT_a12-diacyl-sn-glycero-3-phospho-1D-myo-inositol_Pc	MNXR101575_Pc	directionally coupled reverse
EXC_OUT_a12-diacyl-sn-glycero-3-phospho-1D-myo-inositol_Pc	MNXR108849_Pc	directionally coupled reverse
EXC_OUT_a12-diacyl-sn-glycero-3-phospho-1D-myo-inositol_Pc	MNXR96545_Pm	fully coupled
EXC_OUT_a12-diacyl-sn-glycero-3-phospho-1D-myo-inositol_Pc	T_Pc_to_Pm_MNXM201_Pc	directionally coupled forward
EXC_OUT_a12-diacyl-sn-glycero-3-phospho-1D-myo-inositol_Pc	T_Pc_to_Pm_MNXM127_Pc	fully coupled
EXC_OUT_a12-diacyl-sn-glycero-3-phospho-1D-myo-inositol_Pc	T_Pc_to_Pm_MNXM62_Pc	fully coupled
EXC_OUT_a12-diacyl-sn-glycero-3-phospho-1D-myo-inositol_Pc	T_Pc_to_Pm_MNXM31_Pc	directionally coupled forward
EXC_OUT_a12-diacyl-sn-glycero-3-phospho-1D-myo-inositol_Pc	T_1D-myo-inositol1-phosphate_Tc	directionally coupled reverse
EXC_OUT_a12-diacyl-sn-glycero-3-phospho-1D-myo-inositol_Pc	T_1D-myo-inositol3-phosphate_Tc	directionally coupled reverse
EXC_OUT_a12-diacyl-sn-glycero-3-phospho-1D-myo-inositol_Pc	T_myo-inositol_Tc	directionally coupled reverse
EXC_OUT_a12-diacyl-sn-glycero-3-phospho-1D-myo-inositol_Pc	T_1D-myo-inositol34-biphosphate_Tc	directionally coupled reverse
EXC_OUT_acardiolipin_Pc	MNXR111046_Pc	directionally coupled reverse
EXC_OUT_acardiolipin_Pc	MNXR96794_Pc	directionally coupled reverse
EXC_OUT_AMP_Tc	T_Tc_to_Tpl_FUM_Tc	directionally coupled forward
EXC_OUT_AMP_Tc	T_Tc_to_Tpl_L-ASPARTATE_Tc	directionally coupled forward
EXC_OUT_AMP_Tc	MNXR100287_Tpl	directionally coupled forward
EXC_OUT_AMP_Tc	MNXR100783_Tpl	directionally coupled forward
EXC_OUT_AMP_Tc	MNXR103139_Tpl	directionally coupled forward
EXC_OUT_AMP_Tc	MNXR103158_Tpl	directionally coupled forward
EXC_OUT_AMP_Tc	MNXR106802_Tpl	directionally coupled forward
EXC_OUT_AMP_Tc	MNXR108734_Tpl	directionally coupled forward
EXC_OUT_AMP_Tc	MNXR108735_Tpl	directionally coupled forward
EXC_OUT_AMP_Tc	MNXR108904_Tpl	directionally coupled forward
EXC_OUT_AMP_Tc	MNXR115676_Tpl	directionally coupled forward
EXC_OUT_AMP_Tc	MNXR95493_Tpl	directionally coupled forward
EXC_OUT_AMP_Tc	MNXR95494_Tpl	directionally coupled forward
EXC_OUT_AMP_Tc	MNXR95495_Tpl	directionally coupled forward
EXC_OUT_AMP_Tc	MNXR96119_Tpl	directionally coupled forward
EXC_OUT_AMP_Tc	EXC_IN_Pi_Tc	directionally coupled forward
EXC_OUT_aphosphatidylglycerol_Pc	MNXR107179_Pm	directionally coupled forward
EXC_OUT_aphosphatidylglycerol_Pc	MNXR107281_Pm	directionally coupled forward
EXC_OUT_aphosphatidylglycerol_Pc	T_Pc_to_Pm_MNXM66_Pc	directionally coupled forward
EXC_OUT_aphosphatidylglycerol_Pc	T_Pc_to_Pm_MNXM201_Pc	directionally coupled forward
EXC_OUT_aphosphatidylglycerol_Pc	T_Pc_to_Pm_MNXM9_Pc	directionally coupled forward
EXC_OUT_aphosphatidylglycerol_Pc	T_Pc_to_Pm_MNXM101192_Pc	directionally coupled forward
EXC_OUT_aphosphatidylglycerol_Pc	T_Pc_to_Pm_MNXM31_Pc	directionally coupled forward
EXC_OUT_ARG_Tc	MNXR102137_Tpl	directionally coupled forward
EXC_OUT_ARG_Tc	MNXR95948_Tc	directionally coupled forward
EXC_OUT_ARG_Tc	MNXR95949_Tc	directionally coupled forward
EXC_OUT_ASCORBATE_Tc	T_Tc_to_Tm_ASCORBATE_CPD-330_Tc	fully coupled
EXC_OUT_ASCORBATE_Tc	MNXR101375_Tc	directionally coupled forward
EXC_OUT_ASCORBATE_Tc	MNXR101382_Tc	fully coupled
EXC_OUT_ASCORBATE_Tc	MNXR101729_Tc	directionally coupled forward
EXC_OUT_ASCORBATE_Tc	MNXR106735_Tc	fully coupled
EXC_OUT_ASCORBATE_Tc	MNXR111269_Tc	fully coupled
EXC_OUT_ASCORBATE_Tc	MNXR111270_Tc	fully coupled
EXC_OUT_ASCORBATE_Tc	MNXR111272_Tc	fully coupled
EXC_OUT_ASCORBATE_Tc	MNXR115896_Tm	fully coupled
EXC_OUT_ASCORBATE_Tc	MNXR119658_Tm	directionally coupled forward
EXC_OUT_ASCORBATE_Tc	T_Tc_to_Tm_O2_Tc	directionally coupled forward
EXC_OUT_atriacylglycerol_Pc	TAG_Synth_Tc	directionally coupled reverse
EXC_OUT_atriacylglycerol_Pc	MNXR107407_Pc	directionally coupled reverse
EXC_OUT_atriacylglycerol_Pc	T_atriacylglycerol_Tc	directionally coupled reverse
EXC_OUT_ChlorA_Tpl	EXC_DRAIN_Mg_Tc	directionally coupled forward
EXC_OUT_ChlorA_Tpl	T_Tc_to_Tpl_MG+2_Tc	directionally coupled forward
EXC_OUT_ChlorA_Tpl	MNXR101719_Tpl	directionally coupled forward
EXC_OUT_ChlorA_Tpl	MNXR101720_Tpl	directionally coupled forward
EXC_OUT_ChlorA_Tpl	MNXR101721_Tpl	directionally coupled forward
EXC_OUT_ChlorA_Tpl	MNXR101723_Tpl	directionally coupled forward
EXC_OUT_ChlorA_Tpl	MNXR101728_Tpl	directionally coupled forward
EXC_OUT_ChlorA_Tpl	MNXR103065_Tpl	directionally coupled forward
EXC_OUT_ChlorA_Tpl	MNXR123451_Tpl	directionally coupled forward
EXC_OUT_ChlorA_Tpl	MNXR97512_Tpl	directionally coupled forward
EXC_OUT_ChlorA_Tpl	MNXR99634_Tpl	directionally coupled forward
EXC_OUT_ChlorA_Tpl	MNXR99650_Tpl	directionally coupled forward
EXC_OUT_ChlorA_Tpl	T_Tc_to_Tpl_SAM_SHAC_Tc	directionally coupled forward
EXC_OUT_ChlorB_Tpl	T_Tc_to_Tpl_L-ASPARTATE_Tc	directionally coupled forward
EXC_OUT_ChlorB_Tpl	EXC_DRAIN_Mg_Tc	directionally coupled forward
EXC_OUT_ChlorB_Tpl	T_Tc_to_Tpl_MG+2_Tc	directionally coupled forward
EXC_OUT_ChlorB_Tpl	MNXR100658_Tpl	directionally coupled forward
EXC_OUT_ChlorB_Tpl	MNXR101719_Tpl	directionally coupled forward
EXC_OUT_ChlorB_Tpl	MNXR101720_Tpl	directionally coupled forward
EXC_OUT_ChlorB_Tpl	MNXR101721_Tpl	directionally coupled forward
EXC_OUT_ChlorB_Tpl	MNXR101723_Tpl	directionally coupled forward
EXC_OUT_ChlorB_Tpl	MNXR101728_Tpl	directionally coupled forward
EXC_OUT_ChlorB_Tpl	MNXR103065_Tpl	directionally coupled forward
EXC_OUT_ChlorB_Tpl	MNXR103095_Tpl	directionally coupled forward
EXC_OUT_ChlorB_Tpl	MNXR105139_Tpl	directionally coupled forward
EXC_OUT_ChlorB_Tpl	MNXR105140_Tpl	directionally coupled forward
EXC_OUT_ChlorB_Tpl	MNXR111774_Tpl	directionally coupled forward
EXC_OUT_ChlorB_Tpl	MNXR115926_Tpl	directionally coupled forward
EXC_OUT_ChlorB_Tpl	MNXR115933_Tpl	directionally coupled forward
EXC_OUT_ChlorB_Tpl	MNXR121997_Tpl	directionally coupled forward
EXC_OUT_ChlorB_Tpl	MNXR123451_Tpl	directionally coupled forward
EXC_OUT_ChlorB_Tpl	MNXR96079_Tpl	directionally coupled forward
EXC_OUT_ChlorB_Tpl	MNXR96679_Tpl	directionally coupled forward
EXC_OUT_ChlorB_Tpl	MNXR96880_Tpl	directionally coupled forward
EXC_OUT_ChlorB_Tpl	MNXR97512_Tpl	directionally coupled forward
EXC_OUT_ChlorB_Tpl	MNXR99634_Tpl	directionally coupled forward
EXC_OUT_ChlorB_Tpl	MNXR99650_Tpl	directionally coupled forward
EXC_OUT_ChlorB_Tpl	MNXR99850_Tpl	directionally coupled forward
EXC_OUT_ChlorB_Tpl	T_Tc_to_Tpl_SAM_SHAC_Tc	directionally coupled forward
EXC_OUT_CoA_Pc	MNXR115230_Tc	directionally coupled reverse
EXC_OUT_CoA_Pc	MNXR101702_Pm	directionally coupled reverse
EXC_OUT_CoA_Pc	MNXR102345_Pm	fully coupled
EXC_OUT_CoA_Pc	MNXR103050_Pc	fully coupled
EXC_OUT_CoA_Pc	MNXR103098_Pc	fully coupled
EXC_OUT_CoA_Pc	MNXR103119_Pc	directionally coupled reverse
EXC_OUT_CoA_Pc	MNXR103120_Pc	directionally coupled reverse
EXC_OUT_CoA_Pc	MNXR95892_Pm	fully coupled
EXC_OUT_CoA_Pc	MNXR97762_Pc	fully coupled
EXC_OUT_CoA_Pc	MNXR97779_Pc	fully coupled
EXC_OUT_CoA_Pc	T_Pc_to_Pm_MNXM3_Pc	directionally coupled forward
EXC_OUT_CoA_Pc	T_Pc_to_Pm_MNXM959_Pc	directionally coupled reverse
EXC_OUT_CoA_Pc	T_Pc_to_Pm_MNXM14_Pc	directionally coupled forward
EXC_OUT_CoA_Pc	T_Pc_to_Pm_MNXM373_Pc	fully coupled
EXC_OUT_CoA_Pc	T_Pc_to_Pm_MNXM481_Pc	fully coupled
EXC_OUT_CoA_Pc	T_Pc_to_Pm_MNXM364_Pc	fully coupled
EXC_OUT_CoA_Pc	T_Pc_to_Pm_MNXM11_Pc	directionally coupled forward
EXC_OUT_CoA_Pc	T_Pc_to_Pm_MNXM593_Pc	fully coupled
EXC_OUT_CoA_Pc	T_2-dehydropantoate_Tc	directionally coupled reverse
EXC_OUT_ConOL_Tc	MNXR107366_Tc	directionally coupled forward
EXC_OUT_ConOL_Tc	MNXR107603_Tc	fully coupled
EXC_OUT_CoumOL_Tc	MNXR107089_Tc	fully coupled
EXC_OUT_CoumOL_Tc	MNXR111074_Tc	fully coupled
EXC_OUT_dAMP_Tc	T_Tc_to_Tpl_L-ASPARTATE_Tc	directionally coupled forward
EXC_OUT_dAMP_Tc	MNXR106802_Tpl	directionally coupled forward
EXC_OUT_dAMP_Tc	MNXR97173_Tc	directionally coupled forward
EXC_OUT_dAMP_Tc	EXC_IN_Pi_Tc	directionally coupled forward
EXC_OUT_dGMP_Tc	MNXR97320_Tc	directionally coupled forward
EXC_OUT_dTTP_Pc	MNXR101937_Tc	directionally coupled reverse
EXC_OUT_dTTP_Pc	MNXR101937_Pc	directionally coupled reverse
EXC_OUT_dTTP_Pc	MNXR97804_Pc	directionally coupled reverse
EXC_OUT_dTTP_Pc	T_dTDP_Tc	directionally coupled reverse
EXC_OUT_dTTP_Pc	T_dTTP_Tc	directionally coupled reverse
EXC_OUT_dTTP_Pc	T_dTMP_Tc	directionally coupled reverse
EXC_OUT_FADH2_Pc	MNXR100455_Tc	directionally coupled reverse
EXC_OUT_FADH2_Pc	MNXR100455_Pc	directionally coupled reverse
EXC_OUT_FADH2_Pc	MNXR103430_Pc	fully coupled
EXC_OUT_FADH2_Pc	MNXR112803_Pc	fully coupled
EXC_OUT_FADH2_Pc	MNXR112805_Pc	fully coupled
EXC_OUT_FADH2_Pc	MNXR95501_Pc	fully coupled
EXC_OUT_FADH2_Pc	MNXR96145_Pc	fully coupled
EXC_OUT_FADH2_Pc	MNXR97178_Pc	partially coupled
EXC_OUT_FADH2_Pc	MNXR97501_Pm	partially coupled
EXC_OUT_FADH2_Pc	T_Pc_to_Pm_MNXM38_Pc	fully coupled
EXC_OUT_FADH2_Pc	T_Pc_to_Pm_MNXM33_Pc	fully coupled
EXC_OUT_FADH2_Pc	T_Pc_to_Pm_MNXM2323_Pc	partially coupled
EXC_OUT_FADH2_Pc	T_Pc_to_Pm_MNXM791_Pc	partially coupled
EXC_OUT_FADH2_Pc	T_Pc_to_Pm_MNXM1313_Pc	partially coupled
EXC_OUT_FADH2_Pc	T_25-diamino-6-hydroxy-4-5-phosphoribosylamino-pyrimidine_Tc	directionally coupled reverse
EXC_OUT_Glycerol_Tc	MNXR115935_Tc	directionally coupled forward
EXC_OUT_GLYCOLLATE_Tc	T_Tc_to_Tpl_Glycolate_Tc	directionally coupled forward
EXC_OUT_hexadecanoate_Pc	MNXR94941_Pm	directionally coupled forward
EXC_OUT_hexadecanoate_Pc	MNXR94876_Pm	directionally coupled forward
EXC_OUT_hexadecanoate_Pc	MNXR94953_Pm	directionally coupled forward
EXC_OUT_hexadecanoate_Pc	MNXR94951_Pr	directionally coupled forward
EXC_OUT_hexadecanoate_Pc	MNXR109080_Pp	directionally coupled forward
EXC_OUT_hexadecanoate_Pc	MNXR109082_Pm	directionally coupled forward
EXC_OUT_hexadecanoate_Pc	MNXR109249_Pc	directionally coupled forward
EXC_OUT_hexadecanoate_Pc	MNXR94881_Pc	directionally coupled forward
EXC_OUT_hexadecanoate_Pc	MNXR94946_Pm	directionally coupled forward
EXC_OUT_hexadecanoate_Pc	MNXR108883_Pc	directionally coupled forward
EXC_OUT_hexadecanoate_Pc	MNXR94879_Pc	directionally coupled forward
EXC_OUT_hexadecanoate_Pc	MNXR94944_Pm	directionally coupled forward
EXC_OUT_hexadecanoate_Pc	MNXR100912_Pc	directionally coupled forward
EXC_OUT_hexadecanoate_Pc	MNXR101421_Pc	directionally coupled forward
EXC_OUT_hexadecanoate_Pc	MNXR101421_Pm	directionally coupled forward
EXC_OUT_hexadecanoate_Pc	MNXR106487_Pc	directionally coupled forward
EXC_OUT_hexadecanoate_Pc	MNXR109248_Pm	directionally coupled forward
EXC_OUT_hexadecanoate_Pc	MNXR109254_Pc	directionally coupled forward
EXC_OUT_hexadecanoate_Pc	MNXR109257_Pm	directionally coupled forward
EXC_OUT_hexadecanoate_Pc	MNXR114020_Pc	directionally coupled forward
EXC_OUT_hexadecanoate_Pc	MNXR94877_Pc	directionally coupled forward
EXC_OUT_hexadecanoate_Pc	MNXR94886_Pc	directionally coupled forward
EXC_OUT_hexadecanoate_Pc	MNXR94887_Pm	directionally coupled forward
EXC_OUT_hexadecanoate_Pc	MNXR94888_Pc	directionally coupled forward
EXC_OUT_hexadecanoate_Pc	MNXR94942_Pc	directionally coupled forward
EXC_OUT_hexadecanoate_Pc	MNXR94952_Pm	directionally coupled forward
EXC_OUT_hexadecanoate_Pc	MNXR95376_Pc	directionally coupled forward
EXC_OUT_hexadecanoate_Pc	MNXR99131_Pc	fully coupled
EXC_OUT_hexadecanoate_Pc	T_Pc_to_Pm_MNXM2576_Pc	directionally coupled forward
EXC_OUT_hexadecanoate_Pc	T_Pc_to_Pm_MNXM7733_Pc	directionally coupled forward
EXC_OUT_hexadecanoate_Pc	T_Pc_to_Pm_MNXM40_Pc	directionally coupled forward
EXC_OUT_hexadecanoate_Pc	T_Pc_to_Pm_MNXM5723_Pc	directionally coupled forward
EXC_OUT_hexadecanoate_Pc	T_Pc_to_Pm_MNXM10019_Pc	directionally coupled forward
EXC_OUT_hexadecanoate_Pc	T_Pc_to_Pp_MNXM28221_Pc	directionally coupled forward
EXC_OUT_hexadecanoate_Pc	T_Pc_to_Pp_MNXM23842_Pc	directionally coupled forward
EXC_OUT_hexadecanoate_Pc	T_Pc_to_Pp_MNXM1473_Pc	directionally coupled forward
EXC_OUT_hexadecanoate_Pc	T_Pc_to_Pp_MNXM5723_Pc	directionally coupled forward
EXC_OUT_hexadecanoate_Pc	T_Pc_to_Pr_MNXM91793_Pc	directionally coupled forward
EXC_OUT_hexadecanoate_Pc	T_Pc_to_Pr_MNXM1223_Pc	directionally coupled forward
EXC_OUT_HIS_Tc	T_Tc_to_Tpl_FUM_Tc	directionally coupled forward
EXC_OUT_HIS_Tc	T_Tc_to_Tpl_HIS_Tc	directionally coupled forward
EXC_OUT_HIS_Tc	T_Tc_to_Tpl_L-ASPARTATE_Tc	directionally coupled forward
EXC_OUT_HIS_Tc	MNXR100642_Tpl	directionally coupled forward
EXC_OUT_HIS_Tc	MNXR100783_Tpl	directionally coupled forward
EXC_OUT_HIS_Tc	MNXR100811_Tpl	directionally coupled forward
EXC_OUT_HIS_Tc	MNXR100813_Tpl	directionally coupled forward
EXC_OUT_HIS_Tc	MNXR103154_Tpl	directionally coupled forward
EXC_OUT_HIS_Tc	MNXR103155_Tpl	directionally coupled forward
EXC_OUT_HIS_Tc	MNXR103169_Tpl	directionally coupled forward
EXC_OUT_HIS_Tc	MNXR106802_Tpl	directionally coupled forward
EXC_OUT_HIS_Tc	MNXR115676_Tpl	directionally coupled forward
EXC_OUT_HIS_Tc	MNXR95493_Tpl	directionally coupled forward
EXC_OUT_HIS_Tc	MNXR95495_Tpl	directionally coupled forward
EXC_OUT_HIS_Tc	MNXR95852_Tpl	directionally coupled forward
EXC_OUT_HIS_Tc	MNXR96119_Tpl	directionally coupled forward
EXC_OUT_HIS_Tc	MNXR96132_Tpl	directionally coupled forward
EXC_OUT_ILE_Tc	T_Tc_to_Tpl_ILE_Tc	directionally coupled forward
EXC_OUT_ILE_Tc	MNXR100902_Tpl	directionally coupled forward
EXC_OUT_ILE_Tc	MNXR95260_Tpl	directionally coupled forward
EXC_OUT_ILE_Tc	MNXR96228_Tpl	directionally coupled forward
EXC_OUT_ILE_Tc	MNXR97359_Tpl	directionally coupled forward
EXC_OUT_L-asparagine_Pc	MNXR96059_Pc	directionally coupled reverse
EXC_OUT_L-asparagine_Pc	T_L-asparagine_Tc	directionally coupled reverse
EXC_OUT_lecithin_Pc	MNXR106923_Pg	fully coupled
EXC_OUT_lecithin_Pc	MNXR96686_Pr	directionally coupled reverse
EXC_OUT_lecithin_Pc	T_Pc_to_Pg_MNXM96952_Pc	fully coupled
EXC_OUT_lecithin_Pc	T_Pc_to_Pg_MNXM59_Pc	directionally coupled forward
EXC_OUT_lecithin_Pc	T_Pc_to_Pg_MNXM31_Pc	directionally coupled forward
EXC_OUT_lecithin_Pc	T_Pc_to_Pg_MNXM283_Pc	fully coupled
EXC_OUT_lecithin_Pc	T_Pc_to_Pr_MNXM229_Pc	directionally coupled reverse
EXC_OUT_lecithin_Pc	T_Pc_to_Pr_MNXM283_Pc	directionally coupled reverse
EXC_OUT_lecithin_Pc	T_CDP-choline_Tc	directionally coupled reverse
EXC_OUT_LEU_Tc	T_Tc_to_Tpl_LEU_Tc	directionally coupled forward
EXC_OUT_LEU_Tc	MNXR100826_Tpl	directionally coupled forward
EXC_OUT_LEU_Tc	MNXR100827_Tpl	directionally coupled forward
EXC_OUT_LEU_Tc	MNXR100878_Tpl	directionally coupled forward
EXC_OUT_LEU_Tc	MNXR100879_Tpl	directionally coupled forward
EXC_OUT_LEU_Tc	MNXR102180_Tpl	directionally coupled forward
EXC_OUT_LEU_Tc	MNXR95271_Tpl	directionally coupled forward
EXC_OUT_LEU_Tc	MNXR96229_Tpl	directionally coupled forward
EXC_OUT_LEU_Tc	MNXR97358_Tpl	directionally coupled forward
EXC_OUT_LEU_Tc	MNXR97523_Tpl	directionally coupled forward
EXC_OUT_L-histidine_Pc	MNXR100587_Pc	directionally coupled reverse
EXC_OUT_L-histidine_Pc	MNXR106847_Pc	directionally coupled reverse
EXC_OUT_L-histidine_Pc	MNXR107887_Pc	directionally coupled reverse
EXC_OUT_L-histidine_Pc	T_L-histidine_Tc	directionally coupled reverse
EXC_OUT_L-isoleucine_Pc	MNXR96228_Pc	directionally coupled reverse
EXC_OUT_L-isoleucine_Pc	T_L-isoleucine_Tc	directionally coupled reverse
EXC_OUT_L-leucine_Pc	MNXR96229_Tc	directionally coupled reverse
EXC_OUT_L-leucine_Pc	MNXR96229_Pc	directionally coupled reverse
EXC_OUT_L-leucine_Pc	T_L-leucine_Tc	directionally coupled reverse
EXC_OUT_L-leucine_Pc	T_4-methyl-2-oxopentanoate_Tc	directionally coupled reverse
EXC_OUT_L-tryptophan_Pc	MNXR104343_Pc	directionally coupled reverse
EXC_OUT_L-tryptophan_Pc	MNXR104946_Pc	directionally coupled reverse
EXC_OUT_L-tryptophan_Pc	MNXR95843_Pc	directionally coupled reverse
EXC_OUT_L-tryptophan_Pc	MNXR99889_Pc	directionally coupled reverse
EXC_OUT_L-tryptophan_Pc	T_L-tryptophan_Tc	directionally coupled reverse
EXC_OUT_SinapOL_Tc	MNXR108526_Tc	fully coupled
EXC_OUT_SinapOL_Tc	MNXR110359_Tc	directionally coupled forward
EXC_OUT_SinapOL_Tc	MNXR110363_Tc	directionally coupled forward
EXC_OUT_thiaminediphosphate_Pc	T_Tc_to_Tpl_MET_Tc	directionally coupled forward
EXC_OUT_thiaminediphosphate_Pc	MNXR100287_Tpl	directionally coupled forward
EXC_OUT_thiaminediphosphate_Pc	MNXR103139_Tpl	directionally coupled forward
EXC_OUT_thiaminediphosphate_Pc	MNXR106802_Tpl	directionally coupled forward
EXC_OUT_thiaminediphosphate_Pc	MNXR108734_Tpl	directionally coupled forward
EXC_OUT_thiaminediphosphate_Pc	MNXR108904_Tpl	directionally coupled forward
EXC_OUT_thiaminediphosphate_Pc	MNXR114005_Tpl	fully coupled
EXC_OUT_thiaminediphosphate_Pc	MNXR114030_Tpl	fully coupled
EXC_OUT_thiaminediphosphate_Pc	MNXR108194_Tpl	fully coupled
EXC_OUT_thiaminediphosphate_Pc	MNXR103045_Tpl	fully coupled
EXC_OUT_thiaminediphosphate_Pc	MNXR114031_Tpl	fully coupled
EXC_OUT_thiaminediphosphate_Pc	T_Tc_to_Tpl_Thiamine-P_Tc	fully coupled
EXC_OUT_thiaminediphosphate_Pc	EXC_DRAIN_CO_Tpl	fully coupled
EXC_OUT_thiaminediphosphate_Pc	T_Tc_to_Tpl_S-Amet_Tc	fully coupled
EXC_OUT_thiaminediphosphate_Pc	T_Tc_to_Tpl_NAD_Tc	fully coupled
EXC_OUT_thiaminediphosphate_Pc	EXC_DRAIN_Nicotinamide_Tpl	fully coupled
EXC_OUT_thiaminediphosphate_Pc	EXC_DRAIN_5-deoxyadenosine_Tpl	fully coupled
EXC_OUT_TMP_Tc	T_Tc_to_Tm_DUMP_Tc	directionally coupled forward
EXC_OUT_TMP_Tc	MNXR115841_Tm	directionally coupled forward
EXC_OUT_TMP_Tc	MNXR123914_Tm	directionally coupled forward
EXC_OUT_TMP_Tc	T_Tc_to_Tm_TMP_Tc	directionally coupled forward
EXC_OUT_TRP_Tc	MNXR100814_Tpl	directionally coupled forward
EXC_OUT_TRP_Tc	MNXR103156_Tpl	directionally coupled forward
EXC_OUT_TRP_Tc	MNXR103226_Tpl	directionally coupled forward
EXC_OUT_TRP_Tc	MNXR104378_Tpl	directionally coupled forward
EXC_OUT_TRP_Tc	MNXR104379_Tpl	directionally coupled forward
EXC_OUT_TRP_Tc	MNXR104946_Tpl	directionally coupled forward
EXC_OUT_TRP_Tc	MNXR106802_Tpl	directionally coupled forward
EXC_OUT_TRP_Tc	MNXR95842_Tpl	directionally coupled forward
EXC_OUT_TRP_Tc	MNXR95843_Tpl	directionally coupled forward
EXC_OUT_TRP_Tc	MNXR96709_Tpl	directionally coupled forward
EXC_OUT_TRP_Tc	MNXR97218_Tpl	directionally coupled forward
EXC_OUT_TRP_Tc	MNXR97447_Tpl	directionally coupled forward
EXC_OUT_TRP_Tc	MNXR97449_Tpl	directionally coupled forward
EXC_OUT_TRP_Tc	MNXR99889_Tpl	directionally coupled forward
EXC_OUT_TRP_Tc	T_Tc_to_Tpl_TRP_Tc	directionally coupled forward
EXC_OUT_VAL_Tc	MNXR96230_Tpl	directionally coupled forward
EXC_OUT_VAL_Tc	T_Tc_to_Tpl_VAL_Tc	directionally coupled forward
EXC_OUT_Xylan_Tc	MNXR100839_Tc	directionally coupled reverse
EXC_OUT_Xylan_Tc	MNXR105063_Tc	directionally coupled reverse
EXC_OUT_Xylan_Tc	MNXR105068_Tc	fully coupled
EXC_OUT_Xylan_Tc	MNXR106961_Tc	directionally coupled reverse
EXC_OUT_Xylan_Tc	MNXR107016_Tc	directionally coupled reverse
EXC_OUT_Xylan_Tc	MNXR122647_Tc	fully coupled
FA_bm_tx_Tc	FA_Synth_Tpl	directionally coupled forward
FA_bm_tx_Tc	T_Tc_to_Tpl_LINOLEIC_ACID_Tc	directionally coupled forward
FA_Synth_Tpl	FA_bm_tx_Tc	directionally coupled reverse
FA_Synth_Tpl	T_Tc_to_Tpl_LINOLEIC_ACID_Tc	fully coupled
FA_Synth_Tpl	TAG_Synth_Tc	directionally coupled reverse
FA_Synth_Tpl	T_9Z12Z-octadecadienoate_Tc	directionally coupled reverse
FA_Synth_Tpl	T_atriacylglycerol_Tc	directionally coupled reverse
MNXR100014_Pc	MNXR101000_Pc	directionally coupled forward
MNXR100014_Pc	MNXR103107_Pc	directionally coupled forward
MNXR100014_Pc	MNXR99985_Pc	fully coupled
MNXR100014_Pc	MNXR105080_Pc	fully coupled
MNXR100014_Tc	MNXR105090_Tc	fully coupled
MNXR100024_Tm	T_Tc_to_Tm_GLN_GLU_Tc	fully coupled
MNXR100030_Pm	MNXR104339_Pm	directionally coupled forward
MNXR100030_Pm	T_Pc_to_Pm_MNXM37_Pc	fully coupled
MNXR100074_Tpl	T_Tc_to_Tpl_L-GAMMA-GLUTAMYLCYSTEINE_Tc	fully coupled
MNXR100074_Tpl	MNXR105350_Tc	fully coupled
MNXR100074_Tpl	MNXR96079_Tpl	directionally coupled forward
MNXR100078_Pc	MNXR100463_Tc	directionally coupled reverse
MNXR100078_Pc	MNXR100463_Pc	directionally coupled reverse
MNXR100078_Pc	T_35-cyclicGMP_Tc	directionally coupled reverse
MNXR100088_Tc	MNXR103109_Tc	directionally coupled forward
MNXR100097_Pc	MNXR100098_Pc	fully coupled
MNXR100098_Pc	MNXR100097_Pc	fully coupled
MNXR100098_Tc	MNXR100442_Tc	directionally coupled reverse
MNXR100098_Tc	MNXR100446_Tc	directionally coupled reverse
MNXR100098_Tc	MNXR106622_Tc	directionally coupled reverse
MNXR100098_Tc	MNXR108008_Tc	directionally coupled reverse
MNXR100098_Tp	MNXR100442_Tp	fully coupled
MNXR100098_Tp	MNXR106622_Tp	directionally coupled reverse
MNXR100098_Tp	MNXR108008_Tp	directionally coupled reverse
MNXR100098_Tp	MNXR115983_Tp	directionally coupled forward
MNXR100098_Tp	T_Tc_to_Tp_O2_Tc	directionally coupled forward
MNXR100098_Tp	T_Tc_to_Tp_THREO_DS_ISO_CITRATE_Tc	directionally coupled forward
MNXR100098_Tpl	MNXR100441_Tpl	directionally coupled reverse
MNXR100098_Tpl	MNXR100442_Tpl	directionally coupled reverse
MNXR100098_Tpl	MNXR104275_Tpl	directionally coupled reverse
MNXR100098_Tpl	MNXR104653_Tpl	directionally coupled reverse
MNXR100098_Tpl	MNXR105199_Tpl	directionally coupled reverse
MNXR100098_Tpl	MNXR106622_Tpl	directionally coupled reverse
MNXR100098_Tpl	MNXR108008_Tpl	directionally coupled reverse
MNXR100098_Tpl	MNXR110670_Tpl	directionally coupled reverse
MNXR100098_Tpl	MNXR110671_Tpl	directionally coupled reverse
MNXR100098_Tpl	MNXR95848_Tpl	directionally coupled reverse
MNXR100098_Tpl	MNXR97007_Tpl	directionally coupled reverse
MNXR100099_Tc	MNXR100457_Tc	fully coupled
MNXR100099_Tc	MNXR103109_Tc	directionally coupled forward
MNXR100140_Pc	MNXR100141_Pc	fully coupled
MNXR100141_Pc	MNXR100140_Pc	fully coupled
MNXR100243_Tpl	MNXR115943_Tpl	directionally coupled reverse
MNXR100243_Tpl	MNXR95478_Tpl	directionally coupled reverse
MNXR100277_Pc	MNXR99896_Pc	directionally coupled forward
MNXR100277_Tc	MNXR99896_Tc	directionally coupled reverse
MNXR100277_Tc	T_L-gamma-glutamylphosphate2-_Tc	directionally coupled reverse
MNXR100277_Tpl	MNXR116172_Tpl	directionally coupled forward
MNXR100277_Tpl	MNXR99896_Tpl	fully coupled
MNXR100277_Tpl	MNXR99897_Tpl	directionally coupled forward
MNXR100277_Tpl	T_Tc_to_Tpl_PRO_Tc	directionally coupled forward
MNXR100284_Pc	MNXR106731_Pc	directionally coupled forward
MNXR100284_Pc	T_D-fructose_Tc	directionally coupled forward
MNXR100287_Pc	MNXR100783_Pc	directionally coupled forward
MNXR100287_Pc	MNXR103139_Pc	fully coupled
MNXR100287_Pc	MNXR108734_Pc	fully coupled
MNXR100287_Pc	MNXR108735_Pm	fully coupled
MNXR100287_Pc	MNXR108904_Pc	fully coupled
MNXR100287_Pc	MNXR108966_Pc	fully coupled
MNXR100287_Pc	MNXR108987_Pc	fully coupled
MNXR100287_Pc	MNXR95639_Pc	directionally coupled forward
MNXR100287_Pc	MNXR99592_Pc	directionally coupled reverse
MNXR100287_Pc	MNXR99623_Pc	directionally coupled reverse
MNXR100287_Pc	T_Pc_to_Pm_MNXM507_Pc	fully coupled
MNXR100287_Pc	T_Pc_to_Pm_MNXM388_Pc	fully coupled
MNXR100287_Tpl	EXC_OUT_AMP_Tc	directionally coupled reverse
MNXR100287_Tpl	MNXR103139_Tpl	fully coupled
MNXR100287_Tpl	MNXR103158_Tpl	directionally coupled reverse
MNXR100287_Tpl	MNXR106802_Tpl	directionally coupled forward
MNXR100287_Tpl	MNXR108734_Tpl	fully coupled
MNXR100287_Tpl	MNXR108735_Tpl	directionally coupled reverse
MNXR100287_Tpl	MNXR108904_Tpl	fully coupled
MNXR100287_Tpl	MNXR95494_Tpl	directionally coupled reverse
MNXR100287_Tpl	MNXR114005_Tpl	directionally coupled reverse
MNXR100287_Tpl	MNXR114030_Tpl	directionally coupled reverse
MNXR100287_Tpl	MNXR108194_Tpl	directionally coupled reverse
MNXR100287_Tpl	MNXR103045_Tpl	directionally coupled reverse
MNXR100287_Tpl	MNXR114031_Tpl	directionally coupled reverse
MNXR100287_Tpl	T_Tc_to_Tpl_Thiamine-P_Tc	directionally coupled reverse
MNXR100287_Tpl	EXC_DRAIN_CO_Tpl	directionally coupled reverse
MNXR100287_Tpl	T_Tc_to_Tpl_S-Amet_Tc	directionally coupled reverse
MNXR100287_Tpl	T_Tc_to_Tpl_NAD_Tc	directionally coupled reverse
MNXR100287_Tpl	EXC_DRAIN_Nicotinamide_Tpl	directionally coupled reverse
MNXR100287_Tpl	EXC_DRAIN_5-deoxyadenosine_Tpl	directionally coupled reverse
MNXR100287_Tpl	EXC_OUT_thiaminediphosphate_Pc	directionally coupled reverse
MNXR100303_Tc	T_2-hydroxy-3-oxopropanoate_Tc	fully coupled
MNXR100310_Pc	MNXR100936_Pc	directionally coupled reverse
MNXR100310_Pc	MNXR95711_Pc	directionally coupled reverse
MNXR100310_Pc	MNXR99460_Pc	directionally coupled reverse
MNXR100310_Pc	T_D-glyceraldehyde_Tc	directionally coupled reverse
MNXR100325_Tp	T_Tc_to_Tp_Glycerate_Tc	fully coupled
MNXR100325_Tp	MNXR101439_Tp	directionally coupled forward
MNXR100325_Tp	MNXR104361_Tp	fully coupled
MNXR100325_Tp	T_Tc_to_Tp_SER_Tc	fully coupled
MNXR100328_Tpl	T_Tc_to_Tpl_GLYCERATE_Tc	fully coupled
MNXR100330_Pm	MNXR104339_Pm	directionally coupled forward
MNXR100332_Pc	T_Tc_to_Tpl_Glycolate_Tc	directionally coupled forward
MNXR100332_Pc	T_Pc_to_Pm_MNXM69_Pc	directionally coupled forward
MNXR100332_Pc	T_glycolate_Tc	fully coupled
MNXR100332_Tpl	T_Tc_to_Tpl_Glycolate_Tc	directionally coupled forward
MNXR100332_Tpl	T_Tc_to_Tpl_GLYOX_Tc	fully coupled
MNXR100338_Tp	T_Tc_to_Tp_Glycolate_Tc	fully coupled
MNXR100338_Tp	T_Tc_to_Tpl_Glycolate_Tc	directionally coupled forward
MNXR100348_Tc	MNXR115935_Tc	directionally coupled forward
MNXR100348_Tc	MNXR95711_Pc	directionally coupled forward
MNXR100348_Tc	T_glycerol_Tc	fully coupled
MNXR100353_Tc	MNXR100355_Tc	fully coupled
MNXR100355_Tc	MNXR100353_Tc	fully coupled
MNXR100364_Pp	T_Pc_to_Pp_MNXM32_Pc	fully coupled
MNXR100364_Pp	T_Pc_to_Pp_MNXM23_Pc	fully coupled
MNXR100364_Pp	T_Pc_to_Pp_MNXM20_Pc	fully coupled
MNXR100364_Pp	T_Pc_to_Pp_MNXM89557_Pc	fully coupled
MNXR100381_Pc	MNXR103345_Pc	directionally coupled forward
MNXR100381_Tc	MNXR100392_Tc	directionally coupled reverse
MNXR100381_Tc	MNXR100432_Tc	directionally coupled reverse
MNXR100381_Tc	MNXR105466_Tc	directionally coupled reverse
MNXR100381_Tc	T_guanosine_Tc	directionally coupled reverse
MNXR100383_Tc	MNXR100830_Tc	directionally coupled forward
MNXR100384_Tc	MNXR100830_Tc	directionally coupled forward
MNXR100392_Tc	MNXR100381_Tc	directionally coupled forward
MNXR100432_Tc	MNXR100381_Tc	directionally coupled forward
MNXR100441_Tpl	MNXR100098_Tpl	directionally coupled forward
MNXR100441_Tpl	MNXR104275_Tpl	fully coupled
MNXR100441_Tpl	MNXR104653_Tpl	fully coupled
MNXR100441_Tpl	MNXR97007_Tpl	fully coupled
MNXR100441_Tpl	EXC_IN_SO4_Tc	directionally coupled forward
MNXR100442_Tc	MNXR100098_Tc	directionally coupled forward
MNXR100442_Tc	MNXR106622_Tc	directionally coupled reverse
MNXR100442_Tc	MNXR108008_Tc	directionally coupled reverse
MNXR100442_Tc	MNXR96043_Tc	directionally coupled reverse
MNXR100442_Tp	MNXR100098_Tp	fully coupled
MNXR100442_Tp	MNXR106622_Tp	directionally coupled reverse
MNXR100442_Tp	MNXR108008_Tp	directionally coupled reverse
MNXR100442_Tp	MNXR115983_Tp	directionally coupled forward
MNXR100442_Tp	T_Tc_to_Tp_O2_Tc	directionally coupled forward
MNXR100442_Tp	T_Tc_to_Tp_THREO_DS_ISO_CITRATE_Tc	directionally coupled forward
MNXR100442_Tpl	MNXR100098_Tpl	directionally coupled forward
MNXR100442_Tpl	MNXR105199_Tpl	directionally coupled reverse
MNXR100442_Tpl	MNXR106622_Tpl	directionally coupled reverse
MNXR100442_Tpl	MNXR108008_Tpl	directionally coupled reverse
MNXR100442_Tpl	MNXR110670_Tpl	directionally coupled reverse
MNXR100442_Tpl	MNXR110671_Tpl	directionally coupled reverse
MNXR100442_Tpl	MNXR95848_Tpl	directionally coupled reverse
MNXR100446_Tc	MNXR100098_Tc	directionally coupled forward
MNXR100455_Pc	MNXR103430_Pc	directionally coupled forward
MNXR100455_Pc	MNXR112803_Pc	directionally coupled forward
MNXR100455_Pc	MNXR112805_Pc	directionally coupled forward
MNXR100455_Pc	MNXR95501_Pc	directionally coupled forward
MNXR100455_Pc	MNXR96145_Pc	directionally coupled forward
MNXR100455_Pc	T_Pc_to_Pm_MNXM38_Pc	directionally coupled forward
MNXR100455_Pc	T_Pc_to_Pm_MNXM33_Pc	directionally coupled forward
MNXR100455_Pc	EXC_OUT_FADH2_Pc	directionally coupled forward
MNXR100455_Tc	MNXR103430_Pc	directionally coupled forward
MNXR100455_Tc	MNXR112803_Pc	directionally coupled forward
MNXR100455_Tc	MNXR112805_Pc	directionally coupled forward
MNXR100455_Tc	MNXR95501_Pc	directionally coupled forward
MNXR100455_Tc	MNXR96145_Pc	directionally coupled forward
MNXR100455_Tc	T_Pc_to_Pm_MNXM38_Pc	directionally coupled forward
MNXR100455_Tc	T_Pc_to_Pm_MNXM33_Pc	directionally coupled forward
MNXR100455_Tc	EXC_OUT_FADH2_Pc	directionally coupled forward
MNXR100455_Tc	T_25-diamino-6-hydroxy-4-5-phosphoribosylamino-pyrimidine_Tc	fully coupled
MNXR100457_Tc	MNXR100099_Tc	fully coupled
MNXR100457_Tc	MNXR103109_Tc	directionally coupled forward
MNXR100463_Pc	MNXR100078_Pc	directionally coupled forward
MNXR100463_Tc	MNXR100078_Pc	directionally coupled forward
MNXR100463_Tc	T_35-cyclicGMP_Tc	fully coupled
MNXR100464_Pc	MNXR105243_Pc	directionally coupled forward
MNXR100467_Tc	MNXR106583_Tc	fully coupled
MNXR100467_Tc	MNXR95812_Tc	fully coupled
MNXR100482_Tpl	MNXR96485_Tpl	fully coupled
MNXR100550_Tm	T_Tc_to_Tm_3-HYDROXY-PROPIONATE_Tc	fully coupled
MNXR100550_Tm	T_Tc_to_Tm_ARG_Tc	directionally coupled forward
MNXR100550_Tm	T_Tc_to_Tm_CO2_Tc	directionally coupled forward
MNXR100550_Tm	T_Tc_to_Tm_ILE_Tc	fully coupled
MNXR100550_Tm	T_Tc_to_Tpl_ILE_Tc	directionally coupled forward
MNXR100550_Tm	MNXR100691_Tm	fully coupled
MNXR100550_Tm	MNXR100902_Tpl	directionally coupled forward
MNXR100550_Tm	MNXR102174_Tm	fully coupled
MNXR100550_Tm	MNXR102220_Tm	directionally coupled forward
MNXR100550_Tm	MNXR103187_Tm	fully coupled
MNXR100550_Tm	MNXR115025_Tm	fully coupled
MNXR100550_Tm	MNXR116158_Tm	fully coupled
MNXR100550_Tm	MNXR94900_Tm	fully coupled
MNXR100550_Tm	MNXR94902_Tc	fully coupled
MNXR100550_Tm	MNXR95195_Tm	fully coupled
MNXR100550_Tm	MNXR95260_Tpl	directionally coupled forward
MNXR100550_Tm	MNXR96228_Tm	fully coupled
MNXR100550_Tm	MNXR96228_Tpl	directionally coupled forward
MNXR100550_Tm	MNXR97359_Tpl	directionally coupled forward
MNXR100550_Tm	MNXR97894_Tm	fully coupled
MNXR100550_Tm	MNXR99897_Tm	directionally coupled forward
MNXR100565_Tc	MNXR107256_Tc	fully coupled
MNXR100565_Tc	MNXR108069_Tc	fully coupled
MNXR100577_Pc	MNXR95492_Pc	directionally coupled forward
MNXR100578_Tc	MNXR106626_Tc	fully coupled
MNXR100587_Pc	MNXR100642_Pc	directionally coupled forward
MNXR100587_Pc	MNXR100783_Pc	directionally coupled forward
MNXR100587_Pc	MNXR100811_Pc	directionally coupled forward
MNXR100587_Pc	MNXR100813_Pc	directionally coupled forward
MNXR100587_Pc	MNXR103107_Pc	directionally coupled forward
MNXR100587_Pc	MNXR103154_Pc	directionally coupled forward
MNXR100587_Pc	MNXR103155_Pc	directionally coupled forward
MNXR100587_Pc	MNXR103169_Pc	directionally coupled forward
MNXR100587_Pc	MNXR95639_Pc	directionally coupled forward
MNXR100587_Pc	MNXR95852_Pc	directionally coupled forward
MNXR100587_Pc	MNXR96132_Pc	directionally coupled forward
MNXR100587_Pc	EXC_OUT_L-histidine_Pc	directionally coupled forward
MNXR100587_Tpl	T_Tc_to_Tpl_FUM_Tc	directionally coupled forward
MNXR100587_Tpl	T_Tc_to_Tpl_HIS_Tc	directionally coupled forward
MNXR100587_Tpl	T_Tc_to_Tpl_L-ASPARTATE_Tc	directionally coupled forward
MNXR100587_Tpl	MNXR100642_Tpl	directionally coupled forward
MNXR100587_Tpl	MNXR100783_Tpl	directionally coupled forward
MNXR100587_Tpl	MNXR100811_Tpl	directionally coupled forward
MNXR100587_Tpl	MNXR100813_Tpl	directionally coupled forward
MNXR100587_Tpl	MNXR103154_Tpl	directionally coupled forward
MNXR100587_Tpl	MNXR103155_Tpl	directionally coupled forward
MNXR100587_Tpl	MNXR103169_Tpl	directionally coupled forward
MNXR100587_Tpl	MNXR106802_Tpl	directionally coupled forward
MNXR100587_Tpl	MNXR115676_Tpl	directionally coupled forward
MNXR100587_Tpl	MNXR95493_Tpl	directionally coupled forward
MNXR100587_Tpl	MNXR95495_Tpl	directionally coupled forward
MNXR100587_Tpl	MNXR95852_Tpl	directionally coupled forward
MNXR100587_Tpl	MNXR96119_Tpl	directionally coupled forward
MNXR100587_Tpl	MNXR96132_Tpl	directionally coupled forward
MNXR100612_Pc	MNXR101000_Pc	directionally coupled forward
MNXR100612_Pc	MNXR101023_Pc	fully coupled
MNXR100612_Pc	MNXR106731_Pc	directionally coupled forward
MNXR100612_Pc	T_D-fructose_Tc	directionally coupled forward
MNXR100614_Pc	T_D-fructose_Tc	directionally coupled forward
MNXR100628_Pc	MNXR101325_Pc	fully coupled
MNXR100628_Pc	MNXR105000_Pc	fully coupled
MNXR100628_Pc	MNXR94843_Pc	fully coupled
MNXR100628_Pc	MNXR99706_Pc	fully coupled
MNXR100635_Pm	MNXR100663_Pm	fully coupled
MNXR100635_Pm	MNXR101661_Pm	fully coupled
MNXR100635_Pm	MNXR108133_Pm	fully coupled
MNXR100635_Pm	MNXR95655_Pm	directionally coupled forward
MNXR100635_Pm	MNXR95762_Pm	fully coupled
MNXR100635_Pm	T_Pc_to_Pm_MNXM3_Pc	directionally coupled forward
MNXR100635_Pm	T_Pc_to_Pm_MNXM14_Pc	directionally coupled forward
MNXR100635_Pm	T_Pc_to_Pm_MNXM11_Pc	directionally coupled forward
MNXR100642_Pc	MNXR100587_Pc	directionally coupled reverse
MNXR100642_Pc	MNXR100783_Pc	directionally coupled forward
MNXR100642_Pc	MNXR100811_Pc	fully coupled
MNXR100642_Pc	MNXR100813_Pc	fully coupled
MNXR100642_Pc	MNXR103154_Pc	fully coupled
MNXR100642_Pc	MNXR103155_Pc	fully coupled
MNXR100642_Pc	MNXR103169_Pc	fully coupled
MNXR100642_Pc	MNXR106847_Pc	directionally coupled reverse
MNXR100642_Pc	MNXR107887_Pc	directionally coupled reverse
MNXR100642_Pc	MNXR95639_Pc	directionally coupled forward
MNXR100642_Pc	MNXR95852_Pc	fully coupled
MNXR100642_Pc	MNXR96132_Pc	fully coupled
MNXR100642_Tpl	T_Tc_to_Tpl_FUM_Tc	directionally coupled forward
MNXR100642_Tpl	EXC_OUT_HIS_Tc	directionally coupled reverse
MNXR100642_Tpl	T_Tc_to_Tpl_HIS_Tc	fully coupled
MNXR100642_Tpl	T_Tc_to_Tpl_L-ASPARTATE_Tc	directionally coupled forward
MNXR100642_Tpl	MNXR100587_Tpl	directionally coupled reverse
MNXR100642_Tpl	MNXR100783_Tpl	directionally coupled forward
MNXR100642_Tpl	MNXR100811_Tpl	fully coupled
MNXR100642_Tpl	MNXR100813_Tpl	fully coupled
MNXR100642_Tpl	MNXR103154_Tpl	fully coupled
MNXR100642_Tpl	MNXR103155_Tpl	fully coupled
MNXR100642_Tpl	MNXR103169_Tpl	fully coupled
MNXR100642_Tpl	MNXR106802_Tpl	directionally coupled forward
MNXR100642_Tpl	MNXR106847_Tpl	directionally coupled reverse
MNXR100642_Tpl	MNXR107887_Tpl	directionally coupled reverse
MNXR100642_Tpl	MNXR115676_Tpl	directionally coupled forward
MNXR100642_Tpl	MNXR95493_Tpl	directionally coupled forward
MNXR100642_Tpl	MNXR95495_Tpl	directionally coupled forward
MNXR100642_Tpl	MNXR95852_Tpl	fully coupled
MNXR100642_Tpl	MNXR96119_Tpl	directionally coupled forward
MNXR100642_Tpl	MNXR96132_Tpl	fully coupled
MNXR100642_Tpl	T_L-histidine_Tc	directionally coupled reverse
MNXR100652_Tp	MNXR105144_Tp	fully coupled
MNXR100652_Tp	MNXR110386_Tp	fully coupled
MNXR100652_Tp	T_Tc_to_Tp_S_ALLANTOIN_Tc	fully coupled
MNXR100652_Tp	T_Tc_to_Tp_URATE_Tc	fully coupled
MNXR100658_Tpl	EXC_OUT_ChlorB_Tpl	directionally coupled reverse
MNXR100658_Tpl	T_Tc_to_Tpl_L-ASPARTATE_Tc	directionally coupled forward
MNXR100658_Tpl	MNXR103095_Tpl	fully coupled
MNXR100658_Tpl	MNXR105139_Tpl	fully coupled
MNXR100658_Tpl	MNXR105140_Tpl	fully coupled
MNXR100658_Tpl	MNXR115926_Tpl	fully coupled
MNXR100658_Tpl	MNXR115933_Tpl	fully coupled
MNXR100658_Tpl	MNXR121990_Tpl	directionally coupled reverse
MNXR100658_Tpl	MNXR121991_Tpl	directionally coupled reverse
MNXR100658_Tpl	MNXR121992_Tpl	directionally coupled reverse
MNXR100658_Tpl	MNXR96079_Tpl	directionally coupled forward
MNXR100658_Tpl	MNXR96675_Tpl	directionally coupled reverse
MNXR100658_Tpl	MNXR96880_Tpl	fully coupled
MNXR100658_Tpl	MNXR99850_Tpl	fully coupled
MNXR100663_Pm	MNXR100635_Pm	fully coupled
MNXR100663_Pm	MNXR101661_Pm	fully coupled
MNXR100663_Pm	MNXR108133_Pm	fully coupled
MNXR100663_Pm	MNXR95655_Pm	directionally coupled forward
MNXR100663_Pm	MNXR95762_Pm	fully coupled
MNXR100663_Pm	T_Pc_to_Pm_MNXM3_Pc	directionally coupled forward
MNXR100663_Pm	T_Pc_to_Pm_MNXM14_Pc	directionally coupled forward
MNXR100663_Pm	T_Pc_to_Pm_MNXM11_Pc	directionally coupled forward
MNXR100691_Tm	T_Tc_to_Tm_3-HYDROXY-PROPIONATE_Tc	fully coupled
MNXR100691_Tm	T_Tc_to_Tm_ARG_Tc	directionally coupled forward
MNXR100691_Tm	T_Tc_to_Tm_CO2_Tc	directionally coupled forward
MNXR100691_Tm	T_Tc_to_Tm_ILE_Tc	fully coupled
MNXR100691_Tm	T_Tc_to_Tpl_ILE_Tc	directionally coupled forward
MNXR100691_Tm	MNXR100550_Tm	fully coupled
MNXR100691_Tm	MNXR100902_Tpl	directionally coupled forward
MNXR100691_Tm	MNXR102174_Tm	fully coupled
MNXR100691_Tm	MNXR102220_Tm	directionally coupled forward
MNXR100691_Tm	MNXR103187_Tm	fully coupled
MNXR100691_Tm	MNXR115025_Tm	fully coupled
MNXR100691_Tm	MNXR116158_Tm	fully coupled
MNXR100691_Tm	MNXR94900_Tm	fully coupled
MNXR100691_Tm	MNXR94902_Tc	fully coupled
MNXR100691_Tm	MNXR95195_Tm	fully coupled
MNXR100691_Tm	MNXR95260_Tpl	directionally coupled forward
MNXR100691_Tm	MNXR96228_Tm	fully coupled
MNXR100691_Tm	MNXR96228_Tpl	directionally coupled forward
MNXR100691_Tm	MNXR97359_Tpl	directionally coupled forward
MNXR100691_Tm	MNXR97894_Tm	fully coupled
MNXR100691_Tm	MNXR99897_Tm	directionally coupled forward
MNXR100715_Pc	MNXR100722_Pc	fully coupled
MNXR100715_Pm	MNXR100722_Pm	fully coupled
MNXR100715_Pr	MNXR100722_Pr	fully coupled
MNXR100715_Pr	MNXR109041_Pr	fully coupled
MNXR100722_Pc	MNXR100715_Pc	fully coupled
MNXR100722_Pm	MNXR100715_Pm	fully coupled
MNXR100722_Pr	MNXR100715_Pr	fully coupled
MNXR100722_Pr	MNXR109041_Pr	fully coupled
MNXR100733_Tpl	MNXR100737_Tpl	directionally coupled forward
MNXR100733_Tpl	MNXR96039_Tpl	directionally coupled forward
MNXR100733_Tpl	MNXR96085_Tpl	directionally coupled forward
MNXR100734_Tpl	MNXR100737_Tpl	directionally coupled forward
MNXR100734_Tpl	MNXR96039_Tpl	directionally coupled forward
MNXR100734_Tpl	MNXR96085_Tpl	directionally coupled forward
MNXR100736_Pm	MNXR95637_Pc	fully coupled
MNXR100736_Pm	MNXR96039_Pm	fully coupled
MNXR100736_Pm	MNXR96085_Pm	fully coupled
MNXR100736_Pm	T_Pc_to_Pm_MNXM42_Pc	directionally coupled forward
MNXR100736_Pm	T_Pc_to_Pm_MNXM3_Pc	directionally coupled forward
MNXR100736_Pm	T_Pc_to_Pm_MNXM9_Pc	directionally coupled forward
MNXR100736_Pm	T_Pc_to_Pm_MNXM699_Pc	fully coupled
MNXR100736_Pm	T_Pc_to_Pm_MNXM7_Pc	directionally coupled forward
MNXR100736_Pm	T_Pc_to_Pm_MNXM361_Pc	fully coupled
MNXR100736_Pm	T_Pc_to_Pm_MNXM353_Pc	fully coupled
MNXR100737_Tpl	MNXR100733_Tpl	directionally coupled reverse
MNXR100737_Tpl	MNXR100734_Tpl	directionally coupled reverse
MNXR100747_Pc	MNXR105243_Pc	directionally coupled forward
MNXR100763_Pc	MNXR103357_Pc	fully coupled
MNXR100783_Pc	MNXR100287_Pc	directionally coupled reverse
MNXR100783_Pc	MNXR100587_Pc	directionally coupled reverse
MNXR100783_Pc	MNXR100642_Pc	directionally coupled reverse
MNXR100783_Pc	MNXR100811_Pc	directionally coupled reverse
MNXR100783_Pc	MNXR100813_Pc	directionally coupled reverse
MNXR100783_Pc	MNXR103139_Pc	directionally coupled reverse
MNXR100783_Pc	MNXR103154_Pc	directionally coupled reverse
MNXR100783_Pc	MNXR103155_Pc	directionally coupled reverse
MNXR100783_Pc	MNXR103169_Pc	directionally coupled reverse
MNXR100783_Pc	MNXR106847_Pc	directionally coupled reverse
MNXR100783_Pc	MNXR107887_Pc	directionally coupled reverse
MNXR100783_Pc	MNXR108734_Pc	directionally coupled reverse
MNXR100783_Pc	MNXR108735_Pm	directionally coupled reverse
MNXR100783_Pc	MNXR108904_Pc	directionally coupled reverse
MNXR100783_Pc	MNXR108966_Pc	directionally coupled reverse
MNXR100783_Pc	MNXR108987_Pc	directionally coupled reverse
MNXR100783_Pc	MNXR95639_Pc	fully coupled
MNXR100783_Pc	MNXR95852_Pc	directionally coupled reverse
MNXR100783_Pc	MNXR96132_Pc	directionally coupled reverse
MNXR100783_Pc	MNXR99592_Pc	directionally coupled reverse
MNXR100783_Pc	MNXR99623_Pc	directionally coupled reverse
MNXR100783_Pc	T_Pc_to_Pm_MNXM507_Pc	directionally coupled reverse
MNXR100783_Pc	T_Pc_to_Pm_MNXM388_Pc	directionally coupled reverse
MNXR100783_Tpl	EXC_OUT_AMP_Tc	directionally coupled reverse
MNXR100783_Tpl	T_Tc_to_Tpl_FUM_Tc	directionally coupled forward
MNXR100783_Tpl	EXC_OUT_HIS_Tc	directionally coupled reverse
MNXR100783_Tpl	T_Tc_to_Tpl_HIS_Tc	directionally coupled reverse
MNXR100783_Tpl	T_Tc_to_Tpl_L-ASPARTATE_Tc	directionally coupled forward
MNXR100783_Tpl	MNXR100587_Tpl	directionally coupled reverse
MNXR100783_Tpl	MNXR100642_Tpl	directionally coupled reverse
MNXR100783_Tpl	MNXR100811_Tpl	directionally coupled reverse
MNXR100783_Tpl	MNXR100813_Tpl	directionally coupled reverse
MNXR100783_Tpl	MNXR103154_Tpl	directionally coupled reverse
MNXR100783_Tpl	MNXR103155_Tpl	directionally coupled reverse
MNXR100783_Tpl	MNXR103158_Tpl	directionally coupled reverse
MNXR100783_Tpl	MNXR103169_Tpl	directionally coupled reverse
MNXR100783_Tpl	MNXR106847_Tpl	directionally coupled reverse
MNXR100783_Tpl	MNXR107887_Tpl	directionally coupled reverse
MNXR100783_Tpl	MNXR108735_Tpl	directionally coupled reverse
MNXR100783_Tpl	MNXR115676_Tpl	fully coupled
MNXR100783_Tpl	MNXR95493_Tpl	fully coupled
MNXR100783_Tpl	MNXR95494_Tpl	directionally coupled reverse
MNXR100783_Tpl	MNXR95495_Tpl	fully coupled
MNXR100783_Tpl	MNXR95852_Tpl	directionally coupled reverse
MNXR100783_Tpl	MNXR96119_Tpl	fully coupled
MNXR100783_Tpl	MNXR96132_Tpl	directionally coupled reverse
MNXR100783_Tpl	T_L-histidine_Tc	directionally coupled reverse
MNXR100784_Tc	MNXR104269_Tc	fully coupled
MNXR100784_Tc	MNXR109642_Tc	fully coupled
MNXR100784_Tc	MNXR121608_Tc	fully coupled
MNXR100796_Tc	T_Tc_to_Tp_CPD_4211_Tc	fully coupled
MNXR100796_Tc	MNXR100796_Tp	fully coupled
MNXR100796_Tp	T_Tc_to_Tp_CPD_4211_Tc	fully coupled
MNXR100796_Tp	MNXR100796_Tc	fully coupled
MNXR100801_Tc	MNXR100802_Tc	fully coupled
MNXR100802_Tc	MNXR100801_Tc	fully coupled
MNXR100808_Tp	T_Tc_to_Tp_ACET_Tc	fully coupled
MNXR100808_Tp	T_Tc_to_Tp_AMP_ATP_Tc	fully coupled
MNXR100808_Tp	T_Tc_to_Tp_CIT_Tc	directionally coupled reverse
MNXR100808_Tp	MNXR101347_Tp	directionally coupled reverse
MNXR100808_Tp	MNXR95413_Tp	fully coupled
MNXR100808_Tp	MNXR96920_Tp	directionally coupled reverse
MNXR100810_Tc	MNXR100874_Tc	fully coupled
MNXR100810_Tpl	MNXR97047_Tpl	directionally coupled forward
MNXR100810_Tpl	MNXR101424_Tpl	directionally coupled forward
MNXR100810_Tpl	MNXR101936_Tpl	directionally coupled forward
MNXR100810_Tpl	MNXR112205_Tpl	directionally coupled forward
MNXR100810_Tpl	MNXR96558_Tpl	directionally coupled forward
MNXR100810_Tpl	MNXR96807_Tpl	directionally coupled forward
MNXR100810_Tpl	MNXR97830_Tpl	directionally coupled forward
MNXR100810_Tpl	MNXR97831_Tpl	directionally coupled forward
MNXR100811_Pc	MNXR100587_Pc	directionally coupled reverse
MNXR100811_Pc	MNXR100642_Pc	fully coupled
MNXR100811_Pc	MNXR100783_Pc	directionally coupled forward
MNXR100811_Pc	MNXR100813_Pc	fully coupled
MNXR100811_Pc	MNXR103154_Pc	fully coupled
MNXR100811_Pc	MNXR103155_Pc	fully coupled
MNXR100811_Pc	MNXR103169_Pc	fully coupled
MNXR100811_Pc	MNXR106847_Pc	directionally coupled reverse
MNXR100811_Pc	MNXR107887_Pc	directionally coupled reverse
MNXR100811_Pc	MNXR95639_Pc	directionally coupled forward
MNXR100811_Pc	MNXR95852_Pc	fully coupled
MNXR100811_Pc	MNXR96132_Pc	fully coupled
MNXR100811_Tpl	T_Tc_to_Tpl_FUM_Tc	directionally coupled forward
MNXR100811_Tpl	EXC_OUT_HIS_Tc	directionally coupled reverse
MNXR100811_Tpl	T_Tc_to_Tpl_HIS_Tc	fully coupled
MNXR100811_Tpl	T_Tc_to_Tpl_L-ASPARTATE_Tc	directionally coupled forward
MNXR100811_Tpl	MNXR100587_Tpl	directionally coupled reverse
MNXR100811_Tpl	MNXR100642_Tpl	fully coupled
MNXR100811_Tpl	MNXR100783_Tpl	directionally coupled forward
MNXR100811_Tpl	MNXR100813_Tpl	fully coupled
MNXR100811_Tpl	MNXR103154_Tpl	fully coupled
MNXR100811_Tpl	MNXR103155_Tpl	fully coupled
MNXR100811_Tpl	MNXR103169_Tpl	fully coupled
MNXR100811_Tpl	MNXR106802_Tpl	directionally coupled forward
MNXR100811_Tpl	MNXR106847_Tpl	directionally coupled reverse
MNXR100811_Tpl	MNXR107887_Tpl	directionally coupled reverse
MNXR100811_Tpl	MNXR115676_Tpl	directionally coupled forward
MNXR100811_Tpl	MNXR95493_Tpl	directionally coupled forward
MNXR100811_Tpl	MNXR95495_Tpl	directionally coupled forward
MNXR100811_Tpl	MNXR95852_Tpl	fully coupled
MNXR100811_Tpl	MNXR96119_Tpl	directionally coupled forward
MNXR100811_Tpl	MNXR96132_Tpl	fully coupled
MNXR100811_Tpl	T_L-histidine_Tc	directionally coupled reverse
MNXR100813_Pc	MNXR100587_Pc	directionally coupled reverse
MNXR100813_Pc	MNXR100642_Pc	fully coupled
MNXR100813_Pc	MNXR100783_Pc	directionally coupled forward
MNXR100813_Pc	MNXR100811_Pc	fully coupled
MNXR100813_Pc	MNXR103154_Pc	fully coupled
MNXR100813_Pc	MNXR103155_Pc	fully coupled
MNXR100813_Pc	MNXR103169_Pc	fully coupled
MNXR100813_Pc	MNXR106847_Pc	directionally coupled reverse
MNXR100813_Pc	MNXR107887_Pc	directionally coupled reverse
MNXR100813_Pc	MNXR95639_Pc	directionally coupled forward
MNXR100813_Pc	MNXR95852_Pc	fully coupled
MNXR100813_Pc	MNXR96132_Pc	fully coupled
MNXR100813_Tpl	T_Tc_to_Tpl_FUM_Tc	directionally coupled forward
MNXR100813_Tpl	EXC_OUT_HIS_Tc	directionally coupled reverse
MNXR100813_Tpl	T_Tc_to_Tpl_HIS_Tc	fully coupled
MNXR100813_Tpl	T_Tc_to_Tpl_L-ASPARTATE_Tc	directionally coupled forward
MNXR100813_Tpl	MNXR100587_Tpl	directionally coupled reverse
MNXR100813_Tpl	MNXR100642_Tpl	fully coupled
MNXR100813_Tpl	MNXR100783_Tpl	directionally coupled forward
MNXR100813_Tpl	MNXR100811_Tpl	fully coupled
MNXR100813_Tpl	MNXR103154_Tpl	fully coupled
MNXR100813_Tpl	MNXR103155_Tpl	fully coupled
MNXR100813_Tpl	MNXR103169_Tpl	fully coupled
MNXR100813_Tpl	MNXR106802_Tpl	directionally coupled forward
MNXR100813_Tpl	MNXR106847_Tpl	directionally coupled reverse
MNXR100813_Tpl	MNXR107887_Tpl	directionally coupled reverse
MNXR100813_Tpl	MNXR115676_Tpl	directionally coupled forward
MNXR100813_Tpl	MNXR95493_Tpl	directionally coupled forward
MNXR100813_Tpl	MNXR95495_Tpl	directionally coupled forward
MNXR100813_Tpl	MNXR95852_Tpl	fully coupled
MNXR100813_Tpl	MNXR96119_Tpl	directionally coupled forward
MNXR100813_Tpl	MNXR96132_Tpl	fully coupled
MNXR100813_Tpl	T_L-histidine_Tc	directionally coupled reverse
MNXR100814_Pc	MNXR103156_Pc	fully coupled
MNXR100814_Pc	MNXR104343_Pc	directionally coupled reverse
MNXR100814_Pc	MNXR104946_Pc	directionally coupled reverse
MNXR100814_Pc	MNXR95842_Pc	fully coupled
MNXR100814_Pc	MNXR95843_Pc	directionally coupled reverse
MNXR100814_Pc	MNXR95844_Pc	directionally coupled reverse
MNXR100814_Pc	MNXR99889_Pc	directionally coupled reverse
MNXR100814_Tpl	MNXR103156_Tpl	fully coupled
MNXR100814_Tpl	MNXR104946_Tpl	directionally coupled forward
MNXR100814_Tpl	MNXR106802_Tpl	directionally coupled forward
MNXR100814_Tpl	MNXR95842_Tpl	fully coupled
MNXR100814_Tpl	MNXR95843_Tpl	fully coupled
MNXR100814_Tpl	MNXR99889_Tpl	fully coupled
MNXR100814_Tpl	EXC_OUT_TRP_Tc	directionally coupled reverse
MNXR100814_Tpl	T_Tc_to_Tpl_TRP_Tc	directionally coupled forward
MNXR100826_Tpl	EXC_OUT_LEU_Tc	directionally coupled reverse
MNXR100826_Tpl	T_Tc_to_Tpl_LEU_Tc	fully coupled
MNXR100826_Tpl	MNXR100827_Tpl	fully coupled
MNXR100826_Tpl	MNXR100878_Tpl	fully coupled
MNXR100826_Tpl	MNXR100879_Tpl	fully coupled
MNXR100826_Tpl	MNXR102180_Tpl	fully coupled
MNXR100826_Tpl	MNXR95271_Tpl	directionally coupled forward
MNXR100826_Tpl	MNXR96229_Tc	directionally coupled reverse
MNXR100826_Tpl	MNXR96229_Tpl	fully coupled
MNXR100826_Tpl	MNXR97358_Tpl	directionally coupled forward
MNXR100826_Tpl	MNXR97523_Tpl	directionally coupled forward
MNXR100826_Tpl	T_L-leucine_Tc	directionally coupled reverse
MNXR100826_Tpl	T_4-methyl-2-oxopentanoate_Tc	directionally coupled reverse
MNXR100827_Tpl	EXC_OUT_LEU_Tc	directionally coupled reverse
MNXR100827_Tpl	T_Tc_to_Tpl_LEU_Tc	fully coupled
MNXR100827_Tpl	MNXR100826_Tpl	fully coupled
MNXR100827_Tpl	MNXR100878_Tpl	fully coupled
MNXR100827_Tpl	MNXR100879_Tpl	fully coupled
MNXR100827_Tpl	MNXR102180_Tpl	fully coupled
MNXR100827_Tpl	MNXR95271_Tpl	directionally coupled forward
MNXR100827_Tpl	MNXR96229_Tc	directionally coupled reverse
MNXR100827_Tpl	MNXR96229_Tpl	fully coupled
MNXR100827_Tpl	MNXR97358_Tpl	directionally coupled forward
MNXR100827_Tpl	MNXR97523_Tpl	directionally coupled forward
MNXR100827_Tpl	T_L-leucine_Tc	directionally coupled reverse
MNXR100827_Tpl	T_4-methyl-2-oxopentanoate_Tc	directionally coupled reverse
MNXR100830_Tc	MNXR100383_Tc	directionally coupled reverse
MNXR100830_Tc	MNXR100384_Tc	directionally coupled reverse
MNXR100830_Tc	MNXR102029_Tc	directionally coupled reverse
MNXR100830_Tc	T_XMP_Tc	directionally coupled reverse
MNXR100837_Tc	MNXR104946_Tpl	directionally coupled forward
MNXR100837_Tc	MNXR104947_Tc	fully coupled
MNXR100837_Tc	MNXR107663_Tc	directionally coupled forward
MNXR100837_Tc	T_Tc_to_Tpl_TRP_Tc	directionally coupled forward
MNXR100839_Tc	MNXR105068_Tc	directionally coupled forward
MNXR100839_Tc	MNXR106961_Tc	fully coupled
MNXR100839_Tc	MNXR107016_Tc	fully coupled
MNXR100839_Tc	MNXR122647_Tc	directionally coupled forward
MNXR100839_Tc	EXC_OUT_Xylan_Tc	directionally coupled forward
MNXR100874_Tc	MNXR100810_Tc	fully coupled
MNXR100874_Tpl	MNXR97047_Tpl	directionally coupled forward
MNXR100874_Tpl	MNXR101424_Tpl	directionally coupled forward
MNXR100874_Tpl	MNXR101936_Tpl	directionally coupled forward
MNXR100874_Tpl	MNXR112205_Tpl	directionally coupled forward
MNXR100874_Tpl	MNXR96558_Tpl	directionally coupled forward
MNXR100874_Tpl	MNXR96807_Tpl	directionally coupled forward
MNXR100874_Tpl	MNXR97830_Tpl	directionally coupled forward
MNXR100874_Tpl	MNXR97831_Tpl	directionally coupled forward
MNXR100878_Tpl	EXC_OUT_LEU_Tc	directionally coupled reverse
MNXR100878_Tpl	T_Tc_to_Tpl_LEU_Tc	fully coupled
MNXR100878_Tpl	MNXR100826_Tpl	fully coupled
MNXR100878_Tpl	MNXR100827_Tpl	fully coupled
MNXR100878_Tpl	MNXR100879_Tpl	fully coupled
MNXR100878_Tpl	MNXR102180_Tpl	fully coupled
MNXR100878_Tpl	MNXR95271_Tpl	directionally coupled forward
MNXR100878_Tpl	MNXR96229_Tc	directionally coupled reverse
MNXR100878_Tpl	MNXR96229_Tpl	fully coupled
MNXR100878_Tpl	MNXR97358_Tpl	directionally coupled forward
MNXR100878_Tpl	MNXR97523_Tpl	directionally coupled forward
MNXR100878_Tpl	T_L-leucine_Tc	directionally coupled reverse
MNXR100878_Tpl	T_4-methyl-2-oxopentanoate_Tc	directionally coupled reverse
MNXR100879_Pc	MNXR113436_Pc	fully coupled
MNXR100879_Pc	MNXR113536_Pc	fully coupled
MNXR100879_Pc	MNXR96229_Pc	directionally coupled forward
MNXR100879_Tpl	EXC_OUT_LEU_Tc	directionally coupled reverse
MNXR100879_Tpl	T_Tc_to_Tpl_LEU_Tc	fully coupled
MNXR100879_Tpl	MNXR100826_Tpl	fully coupled
MNXR100879_Tpl	MNXR100827_Tpl	fully coupled
MNXR100879_Tpl	MNXR100878_Tpl	fully coupled
MNXR100879_Tpl	MNXR102180_Tpl	fully coupled
MNXR100879_Tpl	MNXR95271_Tpl	directionally coupled forward
MNXR100879_Tpl	MNXR96229_Tc	directionally coupled reverse
MNXR100879_Tpl	MNXR96229_Tpl	fully coupled
MNXR100879_Tpl	MNXR97358_Tpl	directionally coupled forward
MNXR100879_Tpl	MNXR97523_Tpl	directionally coupled forward
MNXR100879_Tpl	T_L-leucine_Tc	directionally coupled reverse
MNXR100879_Tpl	T_4-methyl-2-oxopentanoate_Tc	directionally coupled reverse
MNXR100885_Pe	MNXR100892_Pe	directionally coupled forward
MNXR100885_Pe	MNXR102034_Pe	directionally coupled forward
MNXR100892_Pe	MNXR100885_Pe	directionally coupled reverse
MNXR100892_Pe	MNXR105164_Pe	directionally coupled reverse
MNXR100902_Tpl	T_Tc_to_Tm_3-HYDROXY-PROPIONATE_Tc	directionally coupled reverse
MNXR100902_Tpl	EXC_OUT_ILE_Tc	directionally coupled reverse
MNXR100902_Tpl	T_Tc_to_Tm_ILE_Tc	directionally coupled reverse
MNXR100902_Tpl	T_Tc_to_Tpl_ILE_Tc	fully coupled
MNXR100902_Tpl	MNXR100550_Tm	directionally coupled reverse
MNXR100902_Tpl	MNXR100691_Tm	directionally coupled reverse
MNXR100902_Tpl	MNXR102174_Tm	directionally coupled reverse
MNXR100902_Tpl	MNXR103187_Tm	directionally coupled reverse
MNXR100902_Tpl	MNXR115025_Tm	directionally coupled reverse
MNXR100902_Tpl	MNXR116158_Tm	directionally coupled reverse
MNXR100902_Tpl	MNXR94900_Tm	directionally coupled reverse
MNXR100902_Tpl	MNXR94902_Tc	directionally coupled reverse
MNXR100902_Tpl	MNXR95195_Tm	directionally coupled reverse
MNXR100902_Tpl	MNXR95260_Tpl	fully coupled
MNXR100902_Tpl	MNXR96228_Tc	directionally coupled reverse
MNXR100902_Tpl	MNXR96228_Tm	directionally coupled reverse
MNXR100902_Tpl	MNXR96228_Tpl	fully coupled
MNXR100902_Tpl	MNXR97359_Tpl	fully coupled
MNXR100902_Tpl	MNXR97894_Tm	directionally coupled reverse
MNXR100902_Tpl	T_S-3-methyl-2-oxopentanoate_Tc	directionally coupled reverse
MNXR100902_Tpl	T_L-isoleucine_Tc	directionally coupled reverse
MNXR100903_Pc	MNXR100905_Pc	fully coupled
MNXR100903_Pc	MNXR96228_Pc	directionally coupled forward
MNXR100903_Pc	MNXR97359_Pm	fully coupled
MNXR100903_Pc	T_Pc_to_Pm_MNXM439_Pc	fully coupled
MNXR100903_Pc	T_Pc_to_Pm_MNXM1202_Pc	fully coupled
MNXR100904_Pc	MNXR100906_Pc	fully coupled
MNXR100905_Pc	MNXR100903_Pc	fully coupled
MNXR100905_Pc	MNXR96228_Pc	directionally coupled forward
MNXR100905_Pc	MNXR97359_Pm	fully coupled
MNXR100905_Pc	T_Pc_to_Pm_MNXM439_Pc	fully coupled
MNXR100905_Pc	T_Pc_to_Pm_MNXM1202_Pc	fully coupled
MNXR100906_Pc	MNXR100904_Pc	fully coupled
MNXR100912_Pc	MNXR94941_Pm	fully coupled
MNXR100912_Pc	MNXR94876_Pm	fully coupled
MNXR100912_Pc	MNXR94953_Pm	fully coupled
MNXR100912_Pc	MNXR94951_Pr	fully coupled
MNXR100912_Pc	MNXR109080_Pp	fully coupled
MNXR100912_Pc	MNXR109082_Pm	fully coupled
MNXR100912_Pc	MNXR106388_Pc	directionally coupled reverse
MNXR100912_Pc	MNXR109249_Pc	fully coupled
MNXR100912_Pc	MNXR94939_Pc	directionally coupled reverse
MNXR100912_Pc	MNXR96811_Pc	directionally coupled reverse
MNXR100912_Pc	MNXR94881_Pc	fully coupled
MNXR100912_Pc	MNXR94946_Pm	fully coupled
MNXR100912_Pc	MNXR108883_Pc	fully coupled
MNXR100912_Pc	MNXR94879_Pc	fully coupled
MNXR100912_Pc	MNXR94944_Pm	fully coupled
MNXR100912_Pc	MNXR101421_Pc	directionally coupled forward
MNXR100912_Pc	MNXR101421_Pm	directionally coupled forward
MNXR100912_Pc	MNXR103465_Pc	directionally coupled reverse
MNXR100912_Pc	MNXR103466_Pc	directionally coupled reverse
MNXR100912_Pc	MNXR109245_Pc	directionally coupled reverse
MNXR100912_Pc	MNXR109245_Pm	directionally coupled reverse
MNXR100912_Pc	MNXR109248_Pm	fully coupled
MNXR100912_Pc	MNXR109251_Pc	directionally coupled reverse
MNXR100912_Pc	MNXR109251_Pm	directionally coupled reverse
MNXR100912_Pc	MNXR109254_Pc	fully coupled
MNXR100912_Pc	MNXR109257_Pm	fully coupled
MNXR100912_Pc	MNXR111750_Pc	directionally coupled reverse
MNXR100912_Pc	MNXR114020_Pc	fully coupled
MNXR100912_Pc	MNXR94877_Pc	fully coupled
MNXR100912_Pc	MNXR94886_Pc	fully coupled
MNXR100912_Pc	MNXR94887_Pm	fully coupled
MNXR100912_Pc	MNXR94888_Pc	fully coupled
MNXR100912_Pc	MNXR94942_Pc	fully coupled
MNXR100912_Pc	MNXR94952_Pm	fully coupled
MNXR100912_Pc	MNXR95376_Pc	fully coupled
MNXR100912_Pc	MNXR97895_Pc	directionally coupled reverse
MNXR100912_Pc	MNXR99131_Pc	directionally coupled reverse
MNXR100912_Pc	T_Pc_to_Pm_MNXM2576_Pc	fully coupled
MNXR100912_Pc	T_Pc_to_Pm_MNXM979_Pc	directionally coupled reverse
MNXR100912_Pc	T_Pc_to_Pm_MNXM2645_Pc	directionally coupled reverse
MNXR100912_Pc	T_Pc_to_Pm_MNXM7733_Pc	fully coupled
MNXR100912_Pc	T_Pc_to_Pm_MNXM26616_Pc	directionally coupled reverse
MNXR100912_Pc	T_Pc_to_Pm_MNXM40_Pc	directionally coupled forward
MNXR100912_Pc	T_Pc_to_Pm_MNXM5723_Pc	fully coupled
MNXR100912_Pc	T_Pc_to_Pm_MNXM10019_Pc	fully coupled
MNXR100912_Pc	T_Pc_to_Pm_MNXM25602_Pc	directionally coupled reverse
MNXR100912_Pc	T_Pc_to_Pp_MNXM28221_Pc	fully coupled
MNXR100912_Pc	T_Pc_to_Pp_MNXM23842_Pc	fully coupled
MNXR100912_Pc	T_Pc_to_Pp_MNXM1473_Pc	fully coupled
MNXR100912_Pc	T_Pc_to_Pp_MNXM5723_Pc	fully coupled
MNXR100912_Pc	T_Pc_to_Pr_MNXM91793_Pc	fully coupled
MNXR100912_Pc	T_Pc_to_Pr_MNXM1223_Pc	fully coupled
MNXR100912_Pc	EXC_OUT_9Z-octadecenoate_Pc	directionally coupled reverse
MNXR100912_Pc	EXC_OUT_hexadecanoate_Pc	directionally coupled reverse
MNXR100936_Pc	MNXR100310_Pc	directionally coupled forward
MNXR100936_Pc	MNXR99460_Pc	fully coupled
MNXR100936_Pc	T_D-fructose_Tc	directionally coupled forward
MNXR101000_Pc	MNXR100014_Pc	directionally coupled reverse
MNXR101000_Pc	MNXR100612_Pc	directionally coupled reverse
MNXR101000_Pc	MNXR101023_Pc	directionally coupled reverse
MNXR101000_Pc	MNXR99985_Pc	directionally coupled reverse
MNXR101000_Pc	MNXR105080_Pc	directionally coupled reverse
MNXR101023_Pc	MNXR100612_Pc	fully coupled
MNXR101023_Pc	MNXR101000_Pc	directionally coupled forward
MNXR101023_Pc	MNXR106731_Pc	directionally coupled forward
MNXR101023_Pc	T_D-fructose_Tc	directionally coupled forward
MNXR101037_Pc	T_R-lactate_Tc	fully coupled
MNXR101250_Tc	MNXR104946_Tpl	directionally coupled forward
MNXR101250_Tc	MNXR104952_Tc	directionally coupled reverse
MNXR101250_Tc	MNXR112125_Tc	directionally coupled reverse
MNXR101250_Tc	MNXR118503_Tc	directionally coupled reverse
MNXR101250_Tc	T_Tc_to_Tpl_TRP_Tc	directionally coupled forward
MNXR101325_Pc	MNXR100628_Pc	fully coupled
MNXR101325_Pc	MNXR105000_Pc	fully coupled
MNXR101325_Pc	MNXR94843_Pc	fully coupled
MNXR101325_Pc	MNXR99706_Pc	fully coupled
MNXR101347_Tp	T_Tc_to_Tp_ACET_Tc	directionally coupled forward
MNXR101347_Tp	T_Tc_to_Tp_AMP_ATP_Tc	directionally coupled forward
MNXR101347_Tp	MNXR100808_Tp	directionally coupled forward
MNXR101347_Tp	MNXR95413_Tp	directionally coupled forward
MNXR101375_Tc	EXC_OUT_ASCORBATE_Tc	directionally coupled reverse
MNXR101375_Tc	T_Tc_to_Tm_ASCORBATE_CPD-330_Tc	directionally coupled reverse
MNXR101375_Tc	MNXR101382_Tc	directionally coupled reverse
MNXR101375_Tc	MNXR101729_Tc	fully coupled
MNXR101375_Tc	MNXR106735_Tc	directionally coupled reverse
MNXR101375_Tc	MNXR111269_Tc	directionally coupled reverse
MNXR101375_Tc	MNXR111270_Tc	directionally coupled reverse
MNXR101375_Tc	MNXR111272_Tc	directionally coupled reverse
MNXR101375_Tc	MNXR115896_Tm	directionally coupled reverse
MNXR101375_Tc	MNXR115912_Tc	directionally coupled reverse
MNXR101375_Tc	MNXR95795_Tc	directionally coupled reverse
MNXR101382_Tc	EXC_OUT_ASCORBATE_Tc	fully coupled
MNXR101382_Tc	T_Tc_to_Tm_ASCORBATE_CPD-330_Tc	fully coupled
MNXR101382_Tc	MNXR101375_Tc	directionally coupled forward
MNXR101382_Tc	MNXR101729_Tc	directionally coupled forward
MNXR101382_Tc	MNXR106735_Tc	fully coupled
MNXR101382_Tc	MNXR111269_Tc	fully coupled
MNXR101382_Tc	MNXR111270_Tc	fully coupled
MNXR101382_Tc	MNXR111272_Tc	fully coupled
MNXR101382_Tc	MNXR115896_Tm	fully coupled
MNXR101382_Tc	MNXR119658_Tm	directionally coupled forward
MNXR101382_Tc	T_Tc_to_Tm_O2_Tc	directionally coupled forward
MNXR101412_Pc	MNXR106487_Pc	directionally coupled forward
MNXR101421_Pc	MNXR94941_Pm	directionally coupled reverse
MNXR101421_Pc	MNXR94876_Pm	directionally coupled reverse
MNXR101421_Pc	MNXR94953_Pm	directionally coupled reverse
MNXR101421_Pc	MNXR94951_Pr	directionally coupled reverse
MNXR101421_Pc	MNXR109080_Pp	directionally coupled reverse
MNXR101421_Pc	MNXR109082_Pm	directionally coupled reverse
MNXR101421_Pc	MNXR106388_Pc	directionally coupled reverse
MNXR101421_Pc	MNXR109249_Pc	directionally coupled reverse
MNXR101421_Pc	MNXR94939_Pc	directionally coupled reverse
MNXR101421_Pc	MNXR96811_Pc	directionally coupled reverse
MNXR101421_Pc	MNXR94881_Pc	directionally coupled reverse
MNXR101421_Pc	MNXR94946_Pm	directionally coupled reverse
MNXR101421_Pc	MNXR108883_Pc	directionally coupled reverse
MNXR101421_Pc	MNXR94879_Pc	directionally coupled reverse
MNXR101421_Pc	MNXR94944_Pm	directionally coupled reverse
MNXR101421_Pc	MNXR100912_Pc	directionally coupled reverse
MNXR101421_Pc	MNXR103465_Pc	directionally coupled reverse
MNXR101421_Pc	MNXR103466_Pc	directionally coupled reverse
MNXR101421_Pc	MNXR106487_Pc	directionally coupled forward
MNXR101421_Pc	MNXR109245_Pc	directionally coupled reverse
MNXR101421_Pc	MNXR109245_Pm	directionally coupled reverse
MNXR101421_Pc	MNXR109248_Pm	directionally coupled reverse
MNXR101421_Pc	MNXR109251_Pc	directionally coupled reverse
MNXR101421_Pc	MNXR109251_Pm	directionally coupled reverse
MNXR101421_Pc	MNXR109254_Pc	directionally coupled reverse
MNXR101421_Pc	MNXR109257_Pm	directionally coupled reverse
MNXR101421_Pc	MNXR111750_Pc	directionally coupled reverse
MNXR101421_Pc	MNXR114020_Pc	directionally coupled reverse
MNXR101421_Pc	MNXR94877_Pc	directionally coupled reverse
MNXR101421_Pc	MNXR94886_Pc	directionally coupled reverse
MNXR101421_Pc	MNXR94887_Pm	directionally coupled reverse
MNXR101421_Pc	MNXR94888_Pc	directionally coupled reverse
MNXR101421_Pc	MNXR94942_Pc	directionally coupled reverse
MNXR101421_Pc	MNXR94952_Pm	directionally coupled reverse
MNXR101421_Pc	MNXR95376_Pc	directionally coupled reverse
MNXR101421_Pc	MNXR97895_Pc	directionally coupled reverse
MNXR101421_Pc	MNXR99131_Pc	directionally coupled reverse
MNXR101421_Pc	T_Pc_to_Pm_MNXM2576_Pc	directionally coupled reverse
MNXR101421_Pc	T_Pc_to_Pm_MNXM979_Pc	directionally coupled reverse
MNXR101421_Pc	T_Pc_to_Pm_MNXM2645_Pc	directionally coupled reverse
MNXR101421_Pc	T_Pc_to_Pm_MNXM7733_Pc	directionally coupled reverse
MNXR101421_Pc	T_Pc_to_Pm_MNXM26616_Pc	directionally coupled reverse
MNXR101421_Pc	T_Pc_to_Pm_MNXM5723_Pc	directionally coupled reverse
MNXR101421_Pc	T_Pc_to_Pm_MNXM10019_Pc	directionally coupled reverse
MNXR101421_Pc	T_Pc_to_Pm_MNXM25602_Pc	directionally coupled reverse
MNXR101421_Pc	T_Pc_to_Pp_MNXM28221_Pc	directionally coupled reverse
MNXR101421_Pc	T_Pc_to_Pp_MNXM23842_Pc	directionally coupled reverse
MNXR101421_Pc	T_Pc_to_Pp_MNXM1473_Pc	directionally coupled reverse
MNXR101421_Pc	T_Pc_to_Pp_MNXM5723_Pc	directionally coupled reverse
MNXR101421_Pc	T_Pc_to_Pr_MNXM91793_Pc	directionally coupled reverse
MNXR101421_Pc	T_Pc_to_Pr_MNXM1223_Pc	directionally coupled reverse
MNXR101421_Pc	EXC_OUT_9Z-octadecenoate_Pc	directionally coupled reverse
MNXR101421_Pc	EXC_OUT_hexadecanoate_Pc	directionally coupled reverse
MNXR101421_Pm	MNXR94941_Pm	directionally coupled reverse
MNXR101421_Pm	MNXR94876_Pm	directionally coupled reverse
MNXR101421_Pm	MNXR94953_Pm	directionally coupled reverse
MNXR101421_Pm	MNXR94951_Pr	directionally coupled reverse
MNXR101421_Pm	MNXR109080_Pp	directionally coupled reverse
MNXR101421_Pm	MNXR109082_Pm	directionally coupled reverse
MNXR101421_Pm	MNXR106388_Pc	directionally coupled reverse
MNXR101421_Pm	MNXR109249_Pc	directionally coupled reverse
MNXR101421_Pm	MNXR94939_Pc	directionally coupled reverse
MNXR101421_Pm	MNXR96811_Pc	directionally coupled reverse
MNXR101421_Pm	MNXR94881_Pc	directionally coupled reverse
MNXR101421_Pm	MNXR94946_Pm	directionally coupled reverse
MNXR101421_Pm	MNXR108883_Pc	directionally coupled reverse
MNXR101421_Pm	MNXR94879_Pc	directionally coupled reverse
MNXR101421_Pm	MNXR94944_Pm	directionally coupled reverse
MNXR101421_Pm	MNXR100912_Pc	directionally coupled reverse
MNXR101421_Pm	MNXR103465_Pc	directionally coupled reverse
MNXR101421_Pm	MNXR103466_Pc	directionally coupled reverse
MNXR101421_Pm	MNXR106487_Pc	directionally coupled forward
MNXR101421_Pm	MNXR109245_Pc	directionally coupled reverse
MNXR101421_Pm	MNXR109245_Pm	directionally coupled reverse
MNXR101421_Pm	MNXR109248_Pm	directionally coupled reverse
MNXR101421_Pm	MNXR109251_Pc	directionally coupled reverse
MNXR101421_Pm	MNXR109251_Pm	directionally coupled reverse
MNXR101421_Pm	MNXR109254_Pc	directionally coupled reverse
MNXR101421_Pm	MNXR109257_Pm	directionally coupled reverse
MNXR101421_Pm	MNXR111750_Pc	directionally coupled reverse
MNXR101421_Pm	MNXR114020_Pc	directionally coupled reverse
MNXR101421_Pm	MNXR94877_Pc	directionally coupled reverse
MNXR101421_Pm	MNXR94886_Pc	directionally coupled reverse
MNXR101421_Pm	MNXR94887_Pm	directionally coupled reverse
MNXR101421_Pm	MNXR94888_Pc	directionally coupled reverse
MNXR101421_Pm	MNXR94942_Pc	directionally coupled reverse
MNXR101421_Pm	MNXR94952_Pm	directionally coupled reverse
MNXR101421_Pm	MNXR95376_Pc	directionally coupled reverse
MNXR101421_Pm	MNXR97895_Pc	directionally coupled reverse
MNXR101421_Pm	MNXR99131_Pc	directionally coupled reverse
MNXR101421_Pm	T_Pc_to_Pm_MNXM2576_Pc	directionally coupled reverse
MNXR101421_Pm	T_Pc_to_Pm_MNXM979_Pc	directionally coupled reverse
MNXR101421_Pm	T_Pc_to_Pm_MNXM2645_Pc	directionally coupled reverse
MNXR101421_Pm	T_Pc_to_Pm_MNXM7733_Pc	directionally coupled reverse
MNXR101421_Pm	T_Pc_to_Pm_MNXM26616_Pc	directionally coupled reverse
MNXR101421_Pm	T_Pc_to_Pm_MNXM40_Pc	fully coupled
MNXR101421_Pm	T_Pc_to_Pm_MNXM5723_Pc	directionally coupled reverse
MNXR101421_Pm	T_Pc_to_Pm_MNXM10019_Pc	directionally coupled reverse
MNXR101421_Pm	T_Pc_to_Pm_MNXM25602_Pc	directionally coupled reverse
MNXR101421_Pm	T_Pc_to_Pp_MNXM28221_Pc	directionally coupled reverse
MNXR101421_Pm	T_Pc_to_Pp_MNXM23842_Pc	directionally coupled reverse
MNXR101421_Pm	T_Pc_to_Pp_MNXM1473_Pc	directionally coupled reverse
MNXR101421_Pm	T_Pc_to_Pp_MNXM5723_Pc	directionally coupled reverse
MNXR101421_Pm	T_Pc_to_Pr_MNXM91793_Pc	directionally coupled reverse
MNXR101421_Pm	T_Pc_to_Pr_MNXM1223_Pc	directionally coupled reverse
MNXR101421_Pm	EXC_OUT_9Z-octadecenoate_Pc	directionally coupled reverse
MNXR101421_Pm	EXC_OUT_hexadecanoate_Pc	directionally coupled reverse
MNXR101422_Pm	MNXR107950_Pm	fully coupled
MNXR101422_Pm	MNXR96956_Pm	fully coupled
MNXR101424_Tpl	MNXR97047_Tpl	fully coupled
MNXR101424_Tpl	MNXR100810_Tpl	directionally coupled reverse
MNXR101424_Tpl	MNXR100874_Tpl	directionally coupled reverse
MNXR101424_Tpl	MNXR101936_Tpl	fully coupled
MNXR101424_Tpl	MNXR112205_Tpl	fully coupled
MNXR101424_Tpl	MNXR96558_Tpl	fully coupled
MNXR101424_Tpl	MNXR96807_Tpl	fully coupled
MNXR101424_Tpl	MNXR97524_Tpl	directionally coupled reverse
MNXR101424_Tpl	MNXR97525_Tpl	directionally coupled reverse
MNXR101424_Tpl	MNXR97830_Tpl	fully coupled
MNXR101424_Tpl	MNXR97831_Tpl	fully coupled
MNXR101439_Tp	T_Tc_to_Tp_Glycerate_Tc	directionally coupled reverse
MNXR101439_Tp	MNXR100325_Tp	directionally coupled reverse
MNXR101439_Tp	MNXR104361_Tp	directionally coupled reverse
MNXR101439_Tp	MNXR106385_Tp	directionally coupled reverse
MNXR101439_Tp	T_Tc_to_Tp_SER_Tc	directionally coupled reverse
MNXR101446_Tm	T_Tc_to_Tm_CO2_Tc	directionally coupled forward
MNXR101481_Pc	MNXR101751_Pc	directionally coupled reverse
MNXR101481_Pc	MNXR101752_Pc	directionally coupled reverse
MNXR101495_Tc	T_Tc_to_Tp_ATP_ADP_Tc	fully coupled
MNXR101495_Tc	T_Tc_to_Tp_CPD-499_Tc	fully coupled
MNXR101495_Tc	T_Tc_to_Tpl_DELTA3-IPP_Tc	fully coupled
MNXR101495_Tc	MNXR103043_Tp	fully coupled
MNXR101495_Tc	MNXR97776_Tp	fully coupled
MNXR101570_Pc	MNXR121927_Tc	directionally coupled forward
MNXR101570_Pc	MNXR96545_Pm	directionally coupled forward
MNXR101570_Pc	T_Pc_to_Pm_MNXM127_Pc	directionally coupled forward
MNXR101570_Pc	T_Pc_to_Pm_MNXM62_Pc	directionally coupled forward
MNXR101570_Pc	EXC_OUT_a12-diacyl-sn-glycero-3-phospho-1D-myo-inositol_Pc	directionally coupled forward
MNXR101570_Pc	T_1D-myo-inositol1-phosphate_Tc	fully coupled
MNXR101570_Tc	MNXR121927_Tc	directionally coupled forward
MNXR101574_Pc	MNXR101575_Pc	directionally coupled reverse
MNXR101574_Pc	MNXR108849_Pc	directionally coupled reverse
MNXR101574_Pc	MNXR96545_Pm	directionally coupled forward
MNXR101574_Pc	T_Pc_to_Pm_MNXM127_Pc	directionally coupled forward
MNXR101574_Pc	T_Pc_to_Pm_MNXM62_Pc	directionally coupled forward
MNXR101574_Pc	EXC_OUT_a12-diacyl-sn-glycero-3-phospho-1D-myo-inositol_Pc	directionally coupled forward
MNXR101574_Pc	T_1D-myo-inositol3-phosphate_Tc	directionally coupled reverse
MNXR101574_Pc	T_1D-myo-inositol34-biphosphate_Tc	directionally coupled reverse
MNXR101575_Pc	MNXR101574_Pc	directionally coupled forward
MNXR101575_Pc	MNXR96545_Pm	directionally coupled forward
MNXR101575_Pc	T_Pc_to_Pm_MNXM127_Pc	directionally coupled forward
MNXR101575_Pc	T_Pc_to_Pm_MNXM62_Pc	directionally coupled forward
MNXR101575_Pc	EXC_OUT_a12-diacyl-sn-glycero-3-phospho-1D-myo-inositol_Pc	directionally coupled forward
MNXR101575_Tc	T_1D-myo-inositol3-phosphate_Tc	directionally coupled reverse
MNXR101581_Tc	MNXR109392_Tc	directionally coupled forward
MNXR101581_Tc	MNXR121918_Tc	directionally coupled reverse
MNXR101581_Tc	MNXR121923_Tc	directionally coupled reverse
MNXR101661_Pm	MNXR100635_Pm	fully coupled
MNXR101661_Pm	MNXR100663_Pm	fully coupled
MNXR101661_Pm	MNXR108133_Pm	fully coupled
MNXR101661_Pm	MNXR95655_Pm	directionally coupled forward
MNXR101661_Pm	MNXR95762_Pm	fully coupled
MNXR101661_Pm	T_Pc_to_Pm_MNXM3_Pc	directionally coupled forward
MNXR101661_Pm	T_Pc_to_Pm_MNXM14_Pc	directionally coupled forward
MNXR101661_Pm	T_Pc_to_Pm_MNXM11_Pc	directionally coupled forward
MNXR101702_Pm	MNXR102345_Pm	directionally coupled forward
MNXR101702_Pm	MNXR103050_Pc	directionally coupled forward
MNXR101702_Pm	MNXR103098_Pc	directionally coupled forward
MNXR101702_Pm	MNXR95892_Pm	directionally coupled forward
MNXR101702_Pm	MNXR97762_Pc	directionally coupled forward
MNXR101702_Pm	MNXR97779_Pc	directionally coupled forward
MNXR101702_Pm	T_Pc_to_Pm_MNXM959_Pc	fully coupled
MNXR101702_Pm	T_Pc_to_Pm_MNXM373_Pc	directionally coupled forward
MNXR101702_Pm	T_Pc_to_Pm_MNXM481_Pc	directionally coupled forward
MNXR101702_Pm	T_Pc_to_Pm_MNXM364_Pc	directionally coupled forward
MNXR101702_Pm	T_Pc_to_Pm_MNXM593_Pc	directionally coupled forward
MNXR101702_Pm	EXC_OUT_CoA_Pc	directionally coupled forward
MNXR101719_Tpl	EXC_OUT_ChlorA_Tpl	directionally coupled reverse
MNXR101719_Tpl	EXC_OUT_ChlorB_Tpl	directionally coupled reverse
MNXR101719_Tpl	EXC_DRAIN_Mg_Tc	fully coupled
MNXR101719_Tpl	T_Tc_to_Tpl_MG+2_Tc	fully coupled
MNXR101719_Tpl	MNXR101720_Tpl	fully coupled
MNXR101719_Tpl	MNXR101721_Tpl	fully coupled
MNXR101719_Tpl	MNXR101723_Tpl	fully coupled
MNXR101719_Tpl	MNXR101728_Tpl	fully coupled
MNXR101719_Tpl	MNXR103065_Tpl	fully coupled
MNXR101719_Tpl	MNXR112253_Tpl	directionally coupled reverse
MNXR101719_Tpl	MNXR112254_Tpl	directionally coupled reverse
MNXR101719_Tpl	MNXR112255_Tpl	directionally coupled reverse
MNXR101719_Tpl	MNXR121990_Tpl	directionally coupled reverse
MNXR101719_Tpl	MNXR121991_Tpl	directionally coupled reverse
MNXR101719_Tpl	MNXR121992_Tpl	directionally coupled reverse
MNXR101719_Tpl	MNXR123451_Tpl	fully coupled
MNXR101719_Tpl	MNXR96675_Tpl	directionally coupled reverse
MNXR101719_Tpl	MNXR97512_Tpl	fully coupled
MNXR101719_Tpl	MNXR99634_Tpl	fully coupled
MNXR101719_Tpl	MNXR99650_Tpl	fully coupled
MNXR101719_Tpl	T_Tc_to_Tpl_SAM_SHAC_Tc	fully coupled
MNXR101720_Tpl	EXC_OUT_ChlorA_Tpl	directionally coupled reverse
MNXR101720_Tpl	EXC_OUT_ChlorB_Tpl	directionally coupled reverse
MNXR101720_Tpl	EXC_DRAIN_Mg_Tc	fully coupled
MNXR101720_Tpl	T_Tc_to_Tpl_MG+2_Tc	fully coupled
MNXR101720_Tpl	MNXR101719_Tpl	fully coupled
MNXR101720_Tpl	MNXR101721_Tpl	fully coupled
MNXR101720_Tpl	MNXR101723_Tpl	fully coupled
MNXR101720_Tpl	MNXR101728_Tpl	fully coupled
MNXR101720_Tpl	MNXR103065_Tpl	fully coupled
MNXR101720_Tpl	MNXR112253_Tpl	directionally coupled reverse
MNXR101720_Tpl	MNXR112254_Tpl	directionally coupled reverse
MNXR101720_Tpl	MNXR112255_Tpl	directionally coupled reverse
MNXR101720_Tpl	MNXR121990_Tpl	directionally coupled reverse
MNXR101720_Tpl	MNXR121991_Tpl	directionally coupled reverse
MNXR101720_Tpl	MNXR121992_Tpl	directionally coupled reverse
MNXR101720_Tpl	MNXR123451_Tpl	fully coupled
MNXR101720_Tpl	MNXR96675_Tpl	directionally coupled reverse
MNXR101720_Tpl	MNXR97512_Tpl	fully coupled
MNXR101720_Tpl	MNXR99634_Tpl	fully coupled
MNXR101720_Tpl	MNXR99650_Tpl	fully coupled
MNXR101720_Tpl	T_Tc_to_Tpl_SAM_SHAC_Tc	fully coupled
MNXR101721_Tpl	EXC_OUT_ChlorA_Tpl	directionally coupled reverse
MNXR101721_Tpl	EXC_OUT_ChlorB_Tpl	directionally coupled reverse
MNXR101721_Tpl	EXC_DRAIN_Mg_Tc	fully coupled
MNXR101721_Tpl	T_Tc_to_Tpl_MG+2_Tc	fully coupled
MNXR101721_Tpl	MNXR101719_Tpl	fully coupled
MNXR101721_Tpl	MNXR101720_Tpl	fully coupled
MNXR101721_Tpl	MNXR101723_Tpl	fully coupled
MNXR101721_Tpl	MNXR101728_Tpl	fully coupled
MNXR101721_Tpl	MNXR103065_Tpl	fully coupled
MNXR101721_Tpl	MNXR112253_Tpl	directionally coupled reverse
MNXR101721_Tpl	MNXR112254_Tpl	directionally coupled reverse
MNXR101721_Tpl	MNXR112255_Tpl	directionally coupled reverse
MNXR101721_Tpl	MNXR121990_Tpl	directionally coupled reverse
MNXR101721_Tpl	MNXR121991_Tpl	directionally coupled reverse
MNXR101721_Tpl	MNXR121992_Tpl	directionally coupled reverse
MNXR101721_Tpl	MNXR123451_Tpl	fully coupled
MNXR101721_Tpl	MNXR96675_Tpl	directionally coupled reverse
MNXR101721_Tpl	MNXR97512_Tpl	fully coupled
MNXR101721_Tpl	MNXR99634_Tpl	fully coupled
MNXR101721_Tpl	MNXR99650_Tpl	fully coupled
MNXR101721_Tpl	T_Tc_to_Tpl_SAM_SHAC_Tc	fully coupled
MNXR101723_Tpl	EXC_OUT_ChlorA_Tpl	directionally coupled reverse
MNXR101723_Tpl	EXC_OUT_ChlorB_Tpl	directionally coupled reverse
MNXR101723_Tpl	EXC_DRAIN_Mg_Tc	fully coupled
MNXR101723_Tpl	T_Tc_to_Tpl_MG+2_Tc	fully coupled
MNXR101723_Tpl	MNXR101719_Tpl	fully coupled
MNXR101723_Tpl	MNXR101720_Tpl	fully coupled
MNXR101723_Tpl	MNXR101721_Tpl	fully coupled
MNXR101723_Tpl	MNXR101728_Tpl	fully coupled
MNXR101723_Tpl	MNXR103065_Tpl	fully coupled
MNXR101723_Tpl	MNXR112253_Tpl	directionally coupled reverse
MNXR101723_Tpl	MNXR112254_Tpl	directionally coupled reverse
MNXR101723_Tpl	MNXR112255_Tpl	directionally coupled reverse
MNXR101723_Tpl	MNXR121990_Tpl	directionally coupled reverse
MNXR101723_Tpl	MNXR121991_Tpl	directionally coupled reverse
MNXR101723_Tpl	MNXR121992_Tpl	directionally coupled reverse
MNXR101723_Tpl	MNXR123451_Tpl	fully coupled
MNXR101723_Tpl	MNXR96675_Tpl	directionally coupled reverse
MNXR101723_Tpl	MNXR97512_Tpl	fully coupled
MNXR101723_Tpl	MNXR99634_Tpl	fully coupled
MNXR101723_Tpl	MNXR99650_Tpl	fully coupled
MNXR101723_Tpl	T_Tc_to_Tpl_SAM_SHAC_Tc	fully coupled
MNXR101728_Tpl	EXC_OUT_ChlorA_Tpl	directionally coupled reverse
MNXR101728_Tpl	EXC_OUT_ChlorB_Tpl	directionally coupled reverse
MNXR101728_Tpl	EXC_DRAIN_Mg_Tc	fully coupled
MNXR101728_Tpl	T_Tc_to_Tpl_MG+2_Tc	fully coupled
MNXR101728_Tpl	MNXR101719_Tpl	fully coupled
MNXR101728_Tpl	MNXR101720_Tpl	fully coupled
MNXR101728_Tpl	MNXR101721_Tpl	fully coupled
MNXR101728_Tpl	MNXR101723_Tpl	fully coupled
MNXR101728_Tpl	MNXR103065_Tpl	fully coupled
MNXR101728_Tpl	MNXR112253_Tpl	directionally coupled reverse
MNXR101728_Tpl	MNXR112254_Tpl	directionally coupled reverse
MNXR101728_Tpl	MNXR112255_Tpl	directionally coupled reverse
MNXR101728_Tpl	MNXR121990_Tpl	directionally coupled reverse
MNXR101728_Tpl	MNXR121991_Tpl	directionally coupled reverse
MNXR101728_Tpl	MNXR121992_Tpl	directionally coupled reverse
MNXR101728_Tpl	MNXR123451_Tpl	fully coupled
MNXR101728_Tpl	MNXR96675_Tpl	directionally coupled reverse
MNXR101728_Tpl	MNXR97512_Tpl	fully coupled
MNXR101728_Tpl	MNXR99634_Tpl	fully coupled
MNXR101728_Tpl	MNXR99650_Tpl	fully coupled
MNXR101728_Tpl	T_Tc_to_Tpl_SAM_SHAC_Tc	fully coupled
MNXR101729_Tc	EXC_OUT_ASCORBATE_Tc	directionally coupled reverse
MNXR101729_Tc	T_Tc_to_Tm_ASCORBATE_CPD-330_Tc	directionally coupled reverse
MNXR101729_Tc	MNXR101375_Tc	fully coupled
MNXR101729_Tc	MNXR101382_Tc	directionally coupled reverse
MNXR101729_Tc	MNXR106735_Tc	directionally coupled reverse
MNXR101729_Tc	MNXR111269_Tc	directionally coupled reverse
MNXR101729_Tc	MNXR111270_Tc	directionally coupled reverse
MNXR101729_Tc	MNXR111272_Tc	directionally coupled reverse
MNXR101729_Tc	MNXR115896_Tm	directionally coupled reverse
MNXR101729_Tc	MNXR115912_Tc	directionally coupled reverse
MNXR101729_Tc	MNXR95795_Tc	directionally coupled reverse
MNXR101744_Tc	MNXR101745_Tc	fully coupled
MNXR101744_Tc	MNXR101760_Tc	fully coupled
MNXR101745_Tc	MNXR101744_Tc	fully coupled
MNXR101745_Tc	MNXR101760_Tc	fully coupled
MNXR101749_Pm	MNXR101750_Pm	fully coupled
MNXR101750_Pm	MNXR101749_Pm	fully coupled
MNXR101751_Pc	MNXR101481_Pc	directionally coupled forward
MNXR101752_Pc	MNXR101481_Pc	directionally coupled forward
MNXR101760_Tc	MNXR101744_Tc	fully coupled
MNXR101760_Tc	MNXR101745_Tc	fully coupled
MNXR101861_Tc	MNXR101970_Tc	directionally coupled reverse
MNXR101861_Tc	MNXR106898_Tc	directionally coupled reverse
MNXR101861_Tc	MNXR95841_Tc	directionally coupled reverse
MNXR101861_Tc	T_beta-nicotinamideD-ribonucleotide_Tc	directionally coupled reverse
MNXR101897_Tc	MNXR101978_Tc	directionally coupled forward
MNXR101909_Tc	MNXR101980_Tpl	directionally coupled forward
MNXR101909_Tc	MNXR116002_Tpl	directionally coupled forward
MNXR101909_Tc	MNXR116177_Tpl	directionally coupled forward
MNXR101909_Tc	T_Tc_to_Tpl_NICOTINATE_NUCLEOTIDE_Tc	directionally coupled forward
MNXR101909_Tc	T_nicotinate_Tc	directionally coupled forward
MNXR101913_Tc	EXC_IN_NO3_Tc	directionally coupled forward
MNXR101935_Tpl	MNXR105118_Tpl	fully coupled
MNXR101935_Tpl	T_Tc_to_Tpl_UTP_Tc	fully coupled
MNXR101936_Tpl	MNXR97047_Tpl	fully coupled
MNXR101936_Tpl	MNXR100810_Tpl	directionally coupled reverse
MNXR101936_Tpl	MNXR100874_Tpl	directionally coupled reverse
MNXR101936_Tpl	MNXR101424_Tpl	fully coupled
MNXR101936_Tpl	MNXR112205_Tpl	fully coupled
MNXR101936_Tpl	MNXR96558_Tpl	fully coupled
MNXR101936_Tpl	MNXR96807_Tpl	fully coupled
MNXR101936_Tpl	MNXR97524_Tpl	directionally coupled reverse
MNXR101936_Tpl	MNXR97525_Tpl	directionally coupled reverse
MNXR101936_Tpl	MNXR97830_Tpl	fully coupled
MNXR101936_Tpl	MNXR97831_Tpl	fully coupled
MNXR101937_Pc	MNXR97804_Pc	directionally coupled reverse
MNXR101937_Pc	EXC_OUT_dTTP_Pc	directionally coupled forward
MNXR101937_Pc	T_dTDP_Tc	directionally coupled reverse
MNXR101937_Tc	T_Tc_to_Tpl_DI-H-OROTATE_Tc	directionally coupled forward
MNXR101937_Tc	T_Tc_to_Tm_DUMP_Tc	directionally coupled forward
MNXR101937_Tc	T_Tc_to_Tpl_L-ASPARTATE_Tc	directionally coupled forward
MNXR101937_Tc	MNXR115841_Tm	directionally coupled forward
MNXR101937_Tc	MNXR123914_Tm	directionally coupled forward
MNXR101937_Tc	MNXR96080_Tpl	directionally coupled forward
MNXR101937_Tc	MNXR97428_Tpl	directionally coupled forward
MNXR101937_Tc	MNXR97804_Tc	directionally coupled forward
MNXR101937_Tc	T_Tc_to_Tm_TMP_Tc	directionally coupled forward
MNXR101937_Tc	EXC_OUT_dTTP_Pc	directionally coupled forward
MNXR101937_Tc	T_dTTP_Tc	fully coupled
MNXR101938_Pc	MNXR104066_Pc	directionally coupled reverse
MNXR101938_Pc	MNXR105160_Pc	directionally coupled reverse
MNXR101938_Pc	T_dUDP_Tc	directionally coupled reverse
MNXR101938_Tc	MNXR104066_Tc	directionally coupled forward
MNXR101938_Tc	MNXR97822_Tc	directionally coupled reverse
MNXR101938_Tc	T_dUTP_Tc	directionally coupled reverse
MNXR101939_Tc	MNXR97203_Tc	directionally coupled reverse
MNXR101939_Tc	T_dCTP_Tc	directionally coupled reverse
MNXR101940_Tc	MNXR104060_Tc	directionally coupled forward
MNXR101940_Tc	MNXR97173_Tc	directionally coupled reverse
MNXR101940_Tc	T_dATP_Tc	directionally coupled reverse
MNXR101941_Pc	MNXR108041_Pc	fully coupled
MNXR101964_Tc	EXC_IN_NO3_Tc	directionally coupled forward
MNXR101969_Pc	T_beta-nicotinamideD-ribonucleotide_Tc	directionally coupled forward
MNXR101970_Pc	T_beta-nicotinamideD-ribonucleotide_Tc	directionally coupled forward
MNXR101970_Tc	MNXR101861_Tc	directionally coupled forward
MNXR101970_Tc	MNXR106899_Tc	directionally coupled reverse
MNXR101970_Tc	T_beta-nicotinamideD-riboside_Tc	directionally coupled reverse
MNXR101977_Tc	T_nicotinate_Tc	directionally coupled forward
MNXR101978_Pc	MNXR97678_Pc	directionally coupled forward
MNXR101978_Tc	MNXR101897_Tc	directionally coupled reverse
MNXR101978_Tc	MNXR101980_Tpl	directionally coupled forward
MNXR101978_Tc	MNXR116002_Tpl	directionally coupled forward
MNXR101978_Tc	MNXR116177_Tpl	directionally coupled forward
MNXR101978_Tc	MNXR97678_Tc	directionally coupled reverse
MNXR101978_Tc	T_Tc_to_Tpl_NICOTINATE_NUCLEOTIDE_Tc	directionally coupled forward
MNXR101978_Tc	T_deamido-NAD+_Tc	directionally coupled reverse
MNXR101980_Pc	MNXR103400_Pc	fully coupled
MNXR101980_Pc	MNXR96094_Pc	fully coupled
MNXR101980_Tpl	T_Tc_to_Tpl_L-ASPARTATE_Tc	directionally coupled forward
MNXR101980_Tpl	MNXR101909_Tc	directionally coupled reverse
MNXR101980_Tpl	MNXR101978_Tc	directionally coupled reverse
MNXR101980_Tpl	MNXR106802_Tpl	directionally coupled forward
MNXR101980_Tpl	MNXR116002_Tpl	fully coupled
MNXR101980_Tpl	MNXR116177_Tpl	fully coupled
MNXR101980_Tpl	MNXR122334_Tc	directionally coupled reverse
MNXR101980_Tpl	MNXR97678_Tc	directionally coupled reverse
MNXR101980_Tpl	T_Tc_to_Tpl_NICOTINATE_NUCLEOTIDE_Tc	fully coupled
MNXR101980_Tpl	T_deamido-NAD+_Tc	directionally coupled reverse
MNXR101980_Tpl	T_nicotinatebeta-D-ribonucleotide_Tc	directionally coupled reverse
MNXR101983_Tpl	T_Tc_to_Tpl_NITRITE_Tc	fully coupled
MNXR102029_Pc	MNXR103349_Pc	directionally coupled forward
MNXR102029_Tc	MNXR100830_Tc	directionally coupled forward
MNXR102030_Pc	MNXR103347_Pc	directionally coupled forward
MNXR102032_Pe	MNXR105162_Pe	directionally coupled reverse
MNXR102032_Pe	MNXR105164_Pe	directionally coupled reverse
MNXR102034_Pe	MNXR100885_Pe	directionally coupled reverse
MNXR102034_Pe	MNXR97041_Pe	directionally coupled reverse
MNXR102035_Pc	MNXR104885_Pc	fully coupled
MNXR102038_Pc	MNXR103346_Pc	fully coupled
MNXR102062_Pc	T_nitrite_Tc	directionally coupled forward
MNXR102063_Pc	T_nitrite_Tc	directionally coupled forward
MNXR102070_Tc	T_Tc_to_Tpl_INDOLE_ACETATE_AUXIN_Tc	directionally coupled forward
MNXR102070_Tc	MNXR104946_Tpl	directionally coupled forward
MNXR102070_Tc	MNXR108651_Tc	fully coupled
MNXR102070_Tc	MNXR111737_Tc	directionally coupled reverse
MNXR102070_Tc	MNXR112125_Tc	directionally coupled reverse
MNXR102070_Tc	MNXR118503_Tc	directionally coupled reverse
MNXR102070_Tc	MNXR118514_Tpl	directionally coupled forward
MNXR102070_Tc	T_Tc_to_Tpl_TRP_Tc	directionally coupled forward
MNXR102137_Tm	T_Tc_to_Tm_CO2_Tc	directionally coupled forward
MNXR102137_Tm	MNXR96482_Tm	fully coupled
MNXR102137_Tpl	EXC_OUT_ARG_Tc	directionally coupled reverse
MNXR102137_Tpl	T_L-arginine_Tc	directionally coupled reverse
MNXR102148_Pm	MNXR107340_Pm	directionally coupled reverse
MNXR102148_Pm	MNXR107211_Pc	directionally coupled reverse
MNXR102148_Pm	MNXR104540_Pm	directionally coupled reverse
MNXR102148_Pm	MNXR104541_Pm	directionally coupled reverse
MNXR102148_Pm	MNXR95655_Pm	directionally coupled forward
MNXR102148_Pm	MNXR96080_Pc	directionally coupled reverse
MNXR102148_Pm	MNXR96884_Pc	directionally coupled reverse
MNXR102148_Pm	MNXR97428_Pc	directionally coupled reverse
MNXR102148_Pm	T_Pc_to_Pm_MNXM154_Pc	directionally coupled forward
MNXR102148_Pm	T_Pc_to_Pm_MNXM1776_Pc	directionally coupled reverse
MNXR102148_Pm	T_Pc_to_Pm_MNXM4100_Pc	directionally coupled reverse
MNXR102148_Pm	T_S-dihydroorotate_Tc	directionally coupled reverse
MNXR102174_Tm	T_Tc_to_Tm_3-HYDROXY-PROPIONATE_Tc	fully coupled
MNXR102174_Tm	T_Tc_to_Tm_ARG_Tc	directionally coupled forward
MNXR102174_Tm	T_Tc_to_Tm_CO2_Tc	directionally coupled forward
MNXR102174_Tm	T_Tc_to_Tm_ILE_Tc	fully coupled
MNXR102174_Tm	T_Tc_to_Tpl_ILE_Tc	directionally coupled forward
MNXR102174_Tm	MNXR100550_Tm	fully coupled
MNXR102174_Tm	MNXR100691_Tm	fully coupled
MNXR102174_Tm	MNXR100902_Tpl	directionally coupled forward
MNXR102174_Tm	MNXR102220_Tm	directionally coupled forward
MNXR102174_Tm	MNXR103187_Tm	fully coupled
MNXR102174_Tm	MNXR115025_Tm	fully coupled
MNXR102174_Tm	MNXR116158_Tm	fully coupled
MNXR102174_Tm	MNXR94900_Tm	fully coupled
MNXR102174_Tm	MNXR94902_Tc	fully coupled
MNXR102174_Tm	MNXR95195_Tm	fully coupled
MNXR102174_Tm	MNXR95260_Tpl	directionally coupled forward
MNXR102174_Tm	MNXR96228_Tm	fully coupled
MNXR102174_Tm	MNXR96228_Tpl	directionally coupled forward
MNXR102174_Tm	MNXR97359_Tpl	directionally coupled forward
MNXR102174_Tm	MNXR97894_Tm	fully coupled
MNXR102174_Tm	MNXR99897_Tm	directionally coupled forward
MNXR102180_Tpl	EXC_OUT_LEU_Tc	directionally coupled reverse
MNXR102180_Tpl	T_Tc_to_Tpl_LEU_Tc	fully coupled
MNXR102180_Tpl	MNXR100826_Tpl	fully coupled
MNXR102180_Tpl	MNXR100827_Tpl	fully coupled
MNXR102180_Tpl	MNXR100878_Tpl	fully coupled
MNXR102180_Tpl	MNXR100879_Tpl	fully coupled
MNXR102180_Tpl	MNXR95271_Tpl	directionally coupled forward
MNXR102180_Tpl	MNXR96229_Tc	directionally coupled reverse
MNXR102180_Tpl	MNXR96229_Tpl	fully coupled
MNXR102180_Tpl	MNXR97358_Tpl	directionally coupled forward
MNXR102180_Tpl	MNXR97523_Tpl	directionally coupled forward
MNXR102180_Tpl	T_L-leucine_Tc	directionally coupled reverse
MNXR102180_Tpl	T_4-methyl-2-oxopentanoate_Tc	directionally coupled reverse
MNXR102190_Pc	MNXR107340_Pm	directionally coupled reverse
MNXR102190_Pc	MNXR107211_Pc	directionally coupled reverse
MNXR102190_Pc	MNXR102231_Pc	fully coupled
MNXR102190_Pc	MNXR96080_Pc	directionally coupled reverse
MNXR102190_Pc	MNXR96884_Pc	directionally coupled reverse
MNXR102190_Pc	MNXR97428_Pc	directionally coupled reverse
MNXR102190_Pc	T_Pc_to_Pm_MNXM1776_Pc	directionally coupled reverse
MNXR102190_Pc	T_Pc_to_Pm_MNXM4100_Pc	directionally coupled reverse
MNXR102190_Pc	T_S-dihydroorotate_Tc	directionally coupled reverse
MNXR102190_Pc	T_orotate_Tc	directionally coupled reverse
MNXR102190_Tpl	MNXR102231_Tpl	fully coupled
MNXR102190_Tpl	MNXR106802_Tpl	directionally coupled forward
MNXR102190_Tpl	MNXR123304_Tc	directionally coupled forward
MNXR102190_Tpl	T_Tc_to_Tpl_OROTATE_Tc	fully coupled
MNXR102200_Pc	T_5-oxo-L-proline_Tc	fully coupled
MNXR102220_Tm	T_Tc_to_Tm_3-HYDROXY-PROPIONATE_Tc	directionally coupled reverse
MNXR102220_Tm	T_Tc_to_Tm_ARG_Tc	fully coupled
MNXR102220_Tm	T_Tc_to_Tm_ILE_Tc	directionally coupled reverse
MNXR102220_Tm	MNXR100550_Tm	directionally coupled reverse
MNXR102220_Tm	MNXR100691_Tm	directionally coupled reverse
MNXR102220_Tm	MNXR102174_Tm	directionally coupled reverse
MNXR102220_Tm	MNXR102301_Tm	directionally coupled reverse
MNXR102220_Tm	MNXR103187_Tm	directionally coupled reverse
MNXR102220_Tm	MNXR106651_Tm	directionally coupled reverse
MNXR102220_Tm	MNXR115025_Tm	directionally coupled reverse
MNXR102220_Tm	MNXR116158_Tm	directionally coupled reverse
MNXR102220_Tm	MNXR94900_Tm	directionally coupled reverse
MNXR102220_Tm	MNXR94902_Tc	directionally coupled reverse
MNXR102220_Tm	MNXR95195_Tm	directionally coupled reverse
MNXR102220_Tm	MNXR96228_Tm	directionally coupled reverse
MNXR102220_Tm	MNXR97894_Tm	directionally coupled reverse
MNXR102220_Tm	MNXR99897_Tm	fully coupled
MNXR102221_Pm	T_Pc_to_Pm_MNXM89689_Pc	fully coupled
MNXR102221_Tpl	T_Tc_to_Tpl_L-CITRULLINE_Tc	directionally coupled forward
MNXR102221_Tpl	MNXR95256_Tpl	directionally coupled forward
MNXR102221_Tpl	MNXR95388_Tpl	directionally coupled forward
MNXR102221_Tpl	MNXR95530_Tpl	directionally coupled forward
MNXR102231_Pc	MNXR107340_Pm	directionally coupled reverse
MNXR102231_Pc	MNXR107211_Pc	directionally coupled reverse
MNXR102231_Pc	MNXR102190_Pc	fully coupled
MNXR102231_Pc	MNXR96080_Pc	directionally coupled reverse
MNXR102231_Pc	MNXR96884_Pc	directionally coupled reverse
MNXR102231_Pc	MNXR97428_Pc	directionally coupled reverse
MNXR102231_Pc	T_Pc_to_Pm_MNXM1776_Pc	directionally coupled reverse
MNXR102231_Pc	T_Pc_to_Pm_MNXM4100_Pc	directionally coupled reverse
MNXR102231_Pc	T_S-dihydroorotate_Tc	directionally coupled reverse
MNXR102231_Pc	T_orotate_Tc	directionally coupled reverse
MNXR102231_Tpl	MNXR102190_Tpl	fully coupled
MNXR102231_Tpl	MNXR106802_Tpl	directionally coupled forward
MNXR102231_Tpl	MNXR123304_Tc	directionally coupled forward
MNXR102231_Tpl	T_Tc_to_Tpl_OROTATE_Tc	fully coupled
MNXR102301_Tm	T_Tc_to_Tm_ARG_Tc	directionally coupled forward
MNXR102301_Tm	MNXR102220_Tm	directionally coupled forward
MNXR102301_Tm	MNXR99897_Tm	directionally coupled forward
MNXR102345_Pm	MNXR115230_Tc	directionally coupled reverse
MNXR102345_Pm	MNXR101702_Pm	directionally coupled reverse
MNXR102345_Pm	MNXR103050_Pc	fully coupled
MNXR102345_Pm	MNXR103098_Pc	fully coupled
MNXR102345_Pm	MNXR103119_Pc	directionally coupled reverse
MNXR102345_Pm	MNXR103120_Pc	directionally coupled reverse
MNXR102345_Pm	MNXR95892_Pm	fully coupled
MNXR102345_Pm	MNXR97762_Pc	fully coupled
MNXR102345_Pm	MNXR97779_Pc	fully coupled
MNXR102345_Pm	T_Pc_to_Pm_MNXM3_Pc	directionally coupled forward
MNXR102345_Pm	T_Pc_to_Pm_MNXM959_Pc	directionally coupled reverse
MNXR102345_Pm	T_Pc_to_Pm_MNXM14_Pc	directionally coupled forward
MNXR102345_Pm	T_Pc_to_Pm_MNXM373_Pc	fully coupled
MNXR102345_Pm	T_Pc_to_Pm_MNXM481_Pc	fully coupled
MNXR102345_Pm	T_Pc_to_Pm_MNXM364_Pc	fully coupled
MNXR102345_Pm	T_Pc_to_Pm_MNXM11_Pc	directionally coupled forward
MNXR102345_Pm	T_Pc_to_Pm_MNXM593_Pc	fully coupled
MNXR102345_Pm	EXC_OUT_CoA_Pc	fully coupled
MNXR102345_Pm	T_2-dehydropantoate_Tc	directionally coupled reverse
MNXR102425_Tm	T_Tc_to_Tm_CO2_Tc	directionally coupled forward
MNXR102438_Tc	MNXR103361_Tc	fully coupled
MNXR102438_Tc	MNXR103362_Tc	fully coupled
MNXR102438_Tc	MNXR103366_Tc	fully coupled
MNXR102440_Pc	MNXR103362_Pc	fully coupled
MNXR102461_Tc	MNXR102650_Tc	fully coupled
MNXR102461_Tc	MNXR103152_Tc	directionally coupled forward
MNXR102498_Pr	T_Pc_to_Pr_MNXM63_Pc	directionally coupled forward
MNXR102498_Pr	T_Pc_to_Pr_MNXM187_Pc	fully coupled
MNXR102498_Pr	T_Pc_to_Pr_MNXM449_Pc	fully coupled
MNXR102498_Pr	T_Pc_to_Pr_MNXM11_Pc	directionally coupled forward
MNXR102498_Tc	MNXR97969_Tc	directionally coupled forward
MNXR102498_Tc	T_CDP-ethanolamine_Tc	fully coupled
MNXR102508_Pc	MNXR99466_Pc	directionally coupled forward
MNXR102508_Tc	MNXR99466_Tc	directionally coupled reverse
MNXR102508_Tc	T_beta-D-fructose26-bisphosphate_Tc	directionally coupled reverse
MNXR102527_Pm	MNXR102547_Pm	fully coupled
MNXR102527_Pm	MNXR103225_Pm	fully coupled
MNXR102527_Pm	MNXR103260_Pm	fully coupled
MNXR102527_Pm	MNXR103371_Pm	fully coupled
MNXR102527_Pm	MNXR97932_Pm	fully coupled
MNXR102527_Pm	T_Pc_to_Pm_MNXM3_Pc	directionally coupled forward
MNXR102527_Pm	T_Pc_to_Pm_MNXM9_Pc	directionally coupled forward
MNXR102527_Pm	T_Pc_to_Pm_MNXM7_Pc	directionally coupled forward
MNXR102527_Tpl	MNXR103225_Tpl	fully coupled
MNXR102527_Tpl	MNXR103260_Tpl	fully coupled
MNXR102539_Tc	MNXR115649_Tc	directionally coupled reverse
MNXR102539_Tc	MNXR99907_Tc	directionally coupled forward
MNXR102539_Tc	T_6-phospho-D-gluconate_Tc	directionally coupled reverse
MNXR102539_Tpl	MNXR115649_Tpl	fully coupled
MNXR102539_Tpl	MNXR99907_Tpl	fully coupled
MNXR102543_Tpl	T_Tc_to_Tpl_Glycolate_Tc	directionally coupled forward
MNXR102543_Tpl	MNXR103217_Tpl	directionally coupled forward
MNXR102543_Tpl	MNXR103428_Tpl	fully coupled
MNXR102547_Pm	MNXR102527_Pm	fully coupled
MNXR102547_Pm	MNXR103225_Pm	fully coupled
MNXR102547_Pm	MNXR103260_Pm	fully coupled
MNXR102547_Pm	MNXR103371_Pm	fully coupled
MNXR102547_Pm	MNXR97932_Pm	fully coupled
MNXR102547_Pm	T_Pc_to_Pm_MNXM3_Pc	directionally coupled forward
MNXR102547_Pm	T_Pc_to_Pm_MNXM9_Pc	directionally coupled forward
MNXR102547_Pm	T_Pc_to_Pm_MNXM7_Pc	directionally coupled forward
MNXR102547_Tpl	MNXR97932_Tpl	fully coupled
MNXR102650_Tc	MNXR102461_Tc	fully coupled
MNXR102650_Tc	MNXR103152_Tc	directionally coupled forward
MNXR102677_Pc	MNXR102715_Pc	directionally coupled forward
MNXR102679_Pc	MNXR102682_Pc	directionally coupled forward
MNXR102679_Pc	MNXR102705_Pc	directionally coupled forward
MNXR102679_Pc	MNXR102715_Pc	directionally coupled forward
MNXR102679_Pc	MNXR102789_Pc	directionally coupled forward
MNXR102679_Pc	MNXR102843_Pc	directionally coupled forward
MNXR102682_Pc	MNXR102679_Pc	directionally coupled reverse
MNXR102682_Pc	MNXR102705_Pc	directionally coupled forward
MNXR102682_Pc	MNXR102762_Pc	directionally coupled reverse
MNXR102682_Pc	MNXR102843_Pc	fully coupled
MNXR102705_Pc	MNXR102679_Pc	directionally coupled reverse
MNXR102705_Pc	MNXR102682_Pc	directionally coupled reverse
MNXR102705_Pc	MNXR102762_Pc	directionally coupled reverse
MNXR102705_Pc	MNXR102824_Pc	directionally coupled reverse
MNXR102705_Pc	MNXR102843_Pc	directionally coupled reverse
MNXR102715_Pc	MNXR102677_Pc	directionally coupled reverse
MNXR102715_Pc	MNXR102679_Pc	directionally coupled reverse
MNXR102726_Pc	MNXR102789_Pc	directionally coupled forward
MNXR102762_Pc	MNXR102682_Pc	directionally coupled forward
MNXR102762_Pc	MNXR102705_Pc	directionally coupled forward
MNXR102762_Pc	MNXR102843_Pc	directionally coupled forward
MNXR102789_Pc	MNXR102679_Pc	directionally coupled reverse
MNXR102789_Pc	MNXR102726_Pc	directionally coupled reverse
MNXR102824_Pc	MNXR102705_Pc	directionally coupled forward
MNXR102843_Pc	MNXR102679_Pc	directionally coupled reverse
MNXR102843_Pc	MNXR102682_Pc	fully coupled
MNXR102843_Pc	MNXR102705_Pc	directionally coupled forward
MNXR102843_Pc	MNXR102762_Pc	directionally coupled reverse
MNXR103043_Tp	T_Tc_to_Tp_ATP_ADP_Tc	fully coupled
MNXR103043_Tp	T_Tc_to_Tp_CPD-499_Tc	fully coupled
MNXR103043_Tp	T_Tc_to_Tpl_DELTA3-IPP_Tc	fully coupled
MNXR103043_Tp	MNXR101495_Tc	fully coupled
MNXR103043_Tp	MNXR97776_Tp	fully coupled
MNXR103045_Tpl	T_Tc_to_Tpl_MET_Tc	directionally coupled forward
MNXR103045_Tpl	MNXR100287_Tpl	directionally coupled forward
MNXR103045_Tpl	MNXR103139_Tpl	directionally coupled forward
MNXR103045_Tpl	MNXR106802_Tpl	directionally coupled forward
MNXR103045_Tpl	MNXR108734_Tpl	directionally coupled forward
MNXR103045_Tpl	MNXR108904_Tpl	directionally coupled forward
MNXR103045_Tpl	MNXR114005_Tpl	fully coupled
MNXR103045_Tpl	MNXR114030_Tpl	fully coupled
MNXR103045_Tpl	MNXR108194_Tpl	fully coupled
MNXR103045_Tpl	MNXR114031_Tpl	fully coupled
MNXR103045_Tpl	T_Tc_to_Tpl_Thiamine-P_Tc	fully coupled
MNXR103045_Tpl	EXC_DRAIN_CO_Tpl	fully coupled
MNXR103045_Tpl	T_Tc_to_Tpl_S-Amet_Tc	fully coupled
MNXR103045_Tpl	T_Tc_to_Tpl_NAD_Tc	fully coupled
MNXR103045_Tpl	EXC_DRAIN_Nicotinamide_Tpl	fully coupled
MNXR103045_Tpl	EXC_DRAIN_5-deoxyadenosine_Tpl	fully coupled
MNXR103045_Tpl	EXC_OUT_thiaminediphosphate_Pc	fully coupled
MNXR103050_Pc	MNXR115230_Tc	directionally coupled reverse
MNXR103050_Pc	MNXR101702_Pm	directionally coupled reverse
MNXR103050_Pc	MNXR102345_Pm	fully coupled
MNXR103050_Pc	MNXR103098_Pc	fully coupled
MNXR103050_Pc	MNXR103119_Pc	directionally coupled reverse
MNXR103050_Pc	MNXR103120_Pc	directionally coupled reverse
MNXR103050_Pc	MNXR95892_Pm	fully coupled
MNXR103050_Pc	MNXR97762_Pc	fully coupled
MNXR103050_Pc	MNXR97779_Pc	fully coupled
MNXR103050_Pc	T_Pc_to_Pm_MNXM3_Pc	directionally coupled forward
MNXR103050_Pc	T_Pc_to_Pm_MNXM959_Pc	directionally coupled reverse
MNXR103050_Pc	T_Pc_to_Pm_MNXM14_Pc	directionally coupled forward
MNXR103050_Pc	T_Pc_to_Pm_MNXM373_Pc	fully coupled
MNXR103050_Pc	T_Pc_to_Pm_MNXM481_Pc	fully coupled
MNXR103050_Pc	T_Pc_to_Pm_MNXM364_Pc	fully coupled
MNXR103050_Pc	T_Pc_to_Pm_MNXM11_Pc	directionally coupled forward
MNXR103050_Pc	T_Pc_to_Pm_MNXM593_Pc	fully coupled
MNXR103050_Pc	EXC_OUT_CoA_Pc	fully coupled
MNXR103050_Pc	T_2-dehydropantoate_Tc	directionally coupled reverse
MNXR103058_Tc	MNXR103059_Tc	fully coupled
MNXR103058_Tc	MNXR103519_Tc	fully coupled
MNXR103058_Tc	MNXR103521_Tc	fully coupled
MNXR103058_Tc	MNXR95860_Tc	fully coupled
MNXR103058_Tc	MNXR96042_Tc	fully coupled
MNXR103059_Tc	MNXR103058_Tc	fully coupled
MNXR103059_Tc	MNXR103519_Tc	fully coupled
MNXR103059_Tc	MNXR103521_Tc	fully coupled
MNXR103059_Tc	MNXR95860_Tc	fully coupled
MNXR103059_Tc	MNXR96042_Tc	fully coupled
MNXR103065_Tpl	EXC_OUT_ChlorA_Tpl	directionally coupled reverse
MNXR103065_Tpl	EXC_OUT_ChlorB_Tpl	directionally coupled reverse
MNXR103065_Tpl	EXC_DRAIN_Mg_Tc	fully coupled
MNXR103065_Tpl	T_Tc_to_Tpl_MG+2_Tc	fully coupled
MNXR103065_Tpl	MNXR101719_Tpl	fully coupled
MNXR103065_Tpl	MNXR101720_Tpl	fully coupled
MNXR103065_Tpl	MNXR101721_Tpl	fully coupled
MNXR103065_Tpl	MNXR101723_Tpl	fully coupled
MNXR103065_Tpl	MNXR101728_Tpl	fully coupled
MNXR103065_Tpl	MNXR112253_Tpl	directionally coupled reverse
MNXR103065_Tpl	MNXR112254_Tpl	directionally coupled reverse
MNXR103065_Tpl	MNXR112255_Tpl	directionally coupled reverse
MNXR103065_Tpl	MNXR121990_Tpl	directionally coupled reverse
MNXR103065_Tpl	MNXR121991_Tpl	directionally coupled reverse
MNXR103065_Tpl	MNXR121992_Tpl	directionally coupled reverse
MNXR103065_Tpl	MNXR123451_Tpl	fully coupled
MNXR103065_Tpl	MNXR96675_Tpl	directionally coupled reverse
MNXR103065_Tpl	MNXR97512_Tpl	fully coupled
MNXR103065_Tpl	MNXR99634_Tpl	fully coupled
MNXR103065_Tpl	MNXR99650_Tpl	fully coupled
MNXR103065_Tpl	T_Tc_to_Tpl_SAM_SHAC_Tc	fully coupled
MNXR103095_Tpl	EXC_OUT_ChlorB_Tpl	directionally coupled reverse
MNXR103095_Tpl	T_Tc_to_Tpl_L-ASPARTATE_Tc	directionally coupled forward
MNXR103095_Tpl	MNXR100658_Tpl	fully coupled
MNXR103095_Tpl	MNXR105139_Tpl	fully coupled
MNXR103095_Tpl	MNXR105140_Tpl	fully coupled
MNXR103095_Tpl	MNXR115926_Tpl	fully coupled
MNXR103095_Tpl	MNXR115933_Tpl	fully coupled
MNXR103095_Tpl	MNXR121990_Tpl	directionally coupled reverse
MNXR103095_Tpl	MNXR121991_Tpl	directionally coupled reverse
MNXR103095_Tpl	MNXR121992_Tpl	directionally coupled reverse
MNXR103095_Tpl	MNXR96079_Tpl	directionally coupled forward
MNXR103095_Tpl	MNXR96675_Tpl	directionally coupled reverse
MNXR103095_Tpl	MNXR96880_Tpl	fully coupled
MNXR103095_Tpl	MNXR99850_Tpl	fully coupled
MNXR103098_Pc	MNXR115230_Tc	directionally coupled reverse
MNXR103098_Pc	MNXR101702_Pm	directionally coupled reverse
MNXR103098_Pc	MNXR102345_Pm	fully coupled
MNXR103098_Pc	MNXR103050_Pc	fully coupled
MNXR103098_Pc	MNXR103119_Pc	directionally coupled reverse
MNXR103098_Pc	MNXR103120_Pc	directionally coupled reverse
MNXR103098_Pc	MNXR95892_Pm	fully coupled
MNXR103098_Pc	MNXR97762_Pc	fully coupled
MNXR103098_Pc	MNXR97779_Pc	fully coupled
MNXR103098_Pc	T_Pc_to_Pm_MNXM3_Pc	directionally coupled forward
MNXR103098_Pc	T_Pc_to_Pm_MNXM959_Pc	directionally coupled reverse
MNXR103098_Pc	T_Pc_to_Pm_MNXM14_Pc	directionally coupled forward
MNXR103098_Pc	T_Pc_to_Pm_MNXM373_Pc	fully coupled
MNXR103098_Pc	T_Pc_to_Pm_MNXM481_Pc	fully coupled
MNXR103098_Pc	T_Pc_to_Pm_MNXM364_Pc	fully coupled
MNXR103098_Pc	T_Pc_to_Pm_MNXM11_Pc	directionally coupled forward
MNXR103098_Pc	T_Pc_to_Pm_MNXM593_Pc	fully coupled
MNXR103098_Pc	EXC_OUT_CoA_Pc	fully coupled
MNXR103098_Pc	T_2-dehydropantoate_Tc	directionally coupled reverse
MNXR103101_Pm	MNXR108886_Pm	fully coupled
MNXR103101_Pm	MNXR107539_Pm	fully coupled
MNXR103107_Pc	MNXR100014_Pc	directionally coupled reverse
MNXR103107_Pc	MNXR100587_Pc	directionally coupled reverse
MNXR103107_Pc	MNXR107948_Pc	directionally coupled reverse
MNXR103107_Pc	MNXR109093_Pm	directionally coupled reverse
MNXR103107_Pc	MNXR109094_Pm	directionally coupled reverse
MNXR103107_Pc	MNXR109095_Pm	directionally coupled reverse
MNXR103107_Pc	MNXR110699_Pm	directionally coupled reverse
MNXR103107_Pc	MNXR95299_Pm	directionally coupled reverse
MNXR103107_Pc	MNXR95300_Pm	directionally coupled reverse
MNXR103107_Pc	MNXR95301_Pm	directionally coupled reverse
MNXR103107_Pc	MNXR95373_Pm	directionally coupled reverse
MNXR103107_Pc	MNXR95374_Pm	directionally coupled reverse
MNXR103107_Pc	MNXR95375_Pm	directionally coupled reverse
MNXR103107_Pc	MNXR95413_Pm	directionally coupled reverse
MNXR103107_Pc	MNXR96059_Pc	directionally coupled reverse
MNXR103107_Pc	MNXR99985_Pc	directionally coupled reverse
MNXR103107_Pc	MNXR105080_Pc	directionally coupled reverse
MNXR103109_Tc	MNXR100088_Tc	directionally coupled reverse
MNXR103109_Tc	MNXR100099_Tc	directionally coupled reverse
MNXR103109_Tc	MNXR100457_Tc	directionally coupled reverse
MNXR103116_Pc	MNXR97787_Pc	fully coupled
MNXR103119_Pc	MNXR102345_Pm	directionally coupled forward
MNXR103119_Pc	MNXR103050_Pc	directionally coupled forward
MNXR103119_Pc	MNXR103098_Pc	directionally coupled forward
MNXR103119_Pc	MNXR95892_Pm	directionally coupled forward
MNXR103119_Pc	MNXR97047_Pc	directionally coupled forward
MNXR103119_Pc	MNXR97762_Pc	directionally coupled forward
MNXR103119_Pc	MNXR97779_Pc	directionally coupled forward
MNXR103119_Pc	T_Pc_to_Pm_MNXM3_Pc	directionally coupled forward
MNXR103119_Pc	T_Pc_to_Pm_MNXM14_Pc	directionally coupled forward
MNXR103119_Pc	T_Pc_to_Pm_MNXM373_Pc	directionally coupled forward
MNXR103119_Pc	T_Pc_to_Pm_MNXM481_Pc	directionally coupled forward
MNXR103119_Pc	T_Pc_to_Pm_MNXM364_Pc	directionally coupled forward
MNXR103119_Pc	T_Pc_to_Pm_MNXM11_Pc	directionally coupled forward
MNXR103119_Pc	T_Pc_to_Pm_MNXM593_Pc	directionally coupled forward
MNXR103119_Pc	EXC_OUT_CoA_Pc	directionally coupled forward
MNXR103120_Pc	MNXR102345_Pm	directionally coupled forward
MNXR103120_Pc	MNXR103050_Pc	directionally coupled forward
MNXR103120_Pc	MNXR103098_Pc	directionally coupled forward
MNXR103120_Pc	MNXR95892_Pm	directionally coupled forward
MNXR103120_Pc	MNXR97762_Pc	directionally coupled forward
MNXR103120_Pc	MNXR97779_Pc	directionally coupled forward
MNXR103120_Pc	T_Pc_to_Pm_MNXM3_Pc	directionally coupled forward
MNXR103120_Pc	T_Pc_to_Pm_MNXM14_Pc	directionally coupled forward
MNXR103120_Pc	T_Pc_to_Pm_MNXM373_Pc	directionally coupled forward
MNXR103120_Pc	T_Pc_to_Pm_MNXM481_Pc	directionally coupled forward
MNXR103120_Pc	T_Pc_to_Pm_MNXM364_Pc	directionally coupled forward
MNXR103120_Pc	T_Pc_to_Pm_MNXM11_Pc	directionally coupled forward
MNXR103120_Pc	T_Pc_to_Pm_MNXM593_Pc	directionally coupled forward
MNXR103120_Pc	EXC_OUT_CoA_Pc	directionally coupled forward
MNXR103121_Tpl	MNXR105000_Tpl	directionally coupled forward
MNXR103121_Tpl	MNXR96708_Tpl	directionally coupled forward
MNXR103121_Tpl	T_Tc_to_Tpl_TYR_Tc	directionally coupled forward
MNXR103122_Tpl	MNXR105000_Tpl	directionally coupled forward
MNXR103122_Tpl	MNXR96708_Tpl	directionally coupled forward
MNXR103128_Tpl	T_Tc_to_Tpl_L-ASPARTATE_Tc	directionally coupled forward
MNXR103132_Tpl	T_Tc_to_Tpl_L-ASPARTATE_Tc	directionally coupled forward
MNXR103139_Pc	MNXR100287_Pc	fully coupled
MNXR103139_Pc	MNXR100783_Pc	directionally coupled forward
MNXR103139_Pc	MNXR108734_Pc	fully coupled
MNXR103139_Pc	MNXR108735_Pm	fully coupled
MNXR103139_Pc	MNXR108904_Pc	fully coupled
MNXR103139_Pc	MNXR108966_Pc	fully coupled
MNXR103139_Pc	MNXR108987_Pc	fully coupled
MNXR103139_Pc	MNXR95639_Pc	directionally coupled forward
MNXR103139_Pc	MNXR99592_Pc	directionally coupled reverse
MNXR103139_Pc	MNXR99623_Pc	directionally coupled reverse
MNXR103139_Pc	T_Pc_to_Pm_MNXM507_Pc	fully coupled
MNXR103139_Pc	T_Pc_to_Pm_MNXM388_Pc	fully coupled
MNXR103139_Tpl	EXC_OUT_AMP_Tc	directionally coupled reverse
MNXR103139_Tpl	MNXR100287_Tpl	fully coupled
MNXR103139_Tpl	MNXR103158_Tpl	directionally coupled reverse
MNXR103139_Tpl	MNXR106802_Tpl	directionally coupled forward
MNXR103139_Tpl	MNXR108734_Tpl	fully coupled
MNXR103139_Tpl	MNXR108735_Tpl	directionally coupled reverse
MNXR103139_Tpl	MNXR108904_Tpl	fully coupled
MNXR103139_Tpl	MNXR95494_Tpl	directionally coupled reverse
MNXR103139_Tpl	MNXR114005_Tpl	directionally coupled reverse
MNXR103139_Tpl	MNXR114030_Tpl	directionally coupled reverse
MNXR103139_Tpl	MNXR108194_Tpl	directionally coupled reverse
MNXR103139_Tpl	MNXR103045_Tpl	directionally coupled reverse
MNXR103139_Tpl	MNXR114031_Tpl	directionally coupled reverse
MNXR103139_Tpl	T_Tc_to_Tpl_Thiamine-P_Tc	directionally coupled reverse
MNXR103139_Tpl	EXC_DRAIN_CO_Tpl	directionally coupled reverse
MNXR103139_Tpl	T_Tc_to_Tpl_S-Amet_Tc	directionally coupled reverse
MNXR103139_Tpl	T_Tc_to_Tpl_NAD_Tc	directionally coupled reverse
MNXR103139_Tpl	EXC_DRAIN_Nicotinamide_Tpl	directionally coupled reverse
MNXR103139_Tpl	EXC_DRAIN_5-deoxyadenosine_Tpl	directionally coupled reverse
MNXR103139_Tpl	EXC_OUT_thiaminediphosphate_Pc	directionally coupled reverse
MNXR103152_Tc	MNXR102461_Tc	directionally coupled reverse
MNXR103152_Tc	MNXR102650_Tc	directionally coupled reverse
MNXR103152_Tc	MNXR122572_Tc	directionally coupled reverse
MNXR103154_Pc	MNXR100587_Pc	directionally coupled reverse
MNXR103154_Pc	MNXR100642_Pc	fully coupled
MNXR103154_Pc	MNXR100783_Pc	directionally coupled forward
MNXR103154_Pc	MNXR100811_Pc	fully coupled
MNXR103154_Pc	MNXR100813_Pc	fully coupled
MNXR103154_Pc	MNXR103155_Pc	fully coupled
MNXR103154_Pc	MNXR103169_Pc	fully coupled
MNXR103154_Pc	MNXR106847_Pc	directionally coupled reverse
MNXR103154_Pc	MNXR107887_Pc	directionally coupled reverse
MNXR103154_Pc	MNXR95639_Pc	directionally coupled forward
MNXR103154_Pc	MNXR95852_Pc	fully coupled
[truncated: 8,339 more rows]

## Sheet: Tomato-Pinf couplings
Pinf_ID	Pinf_formula	Tomato_ID	Tomato_formula	coupling
MNXR106808_Pc	uracil + D-ribose 5-phosphate <=> pseudouridine 5'-phosphate	T_Tc_to_Tpl_DI-H-OROTATE_Tc	(S)-dihydroorotate <=> (S)-dihydroorotate	Directionally coupled forward
MNXR95167_Pc	ATP + beta-D-fructofuranose => ADP + beta-D-fructose 6-phosphate	T_Tc_to_Tv_FRU_Tc	beta-D-fructofuranose => beta-D-fructofuranose	Fully coupled
MNXR95167_Pc	ATP + beta-D-fructofuranose => ADP + beta-D-fructose 6-phosphate	T_Tc_to_Tv_GLC_Tc	beta-D-glucose => beta-D-glucose	Fully coupled
MNXR100332_Pc	glyoxylate + NADPH <=> glycolate + NADP(+)	T_Tc_to_Tpl_Glycolate_Tc	glycolate <=> glycolate	Directionally coupled forward
MNXR106808_Pc	uracil + D-ribose 5-phosphate <=> pseudouridine 5'-phosphate	T_Tc_to_Tpl_L-ASPARTATE_Tc	L-aspartate <=> L-aspartate	Directionally coupled forward
EXC_OUT_thiaminediphosphate_Pc	thiamine diphosphate =>	T_Tc_to_Tpl_MET_Tc	L-methionine <=> L-methionine	Directionally coupled forward
EXC_OUT_thiaminediphosphate_Pc	thiamine diphosphate =>	MNXR100287_Tpl	5-phospho-beta-D-ribosylaminium(1-) + L-glutamate + diphosphate <=> L-glutamine + 5-phospho-alpha-D-ribose 1-diphosphate	Directionally coupled forward
MNXR95711_Pc	D-glyceraldehyde + NADPH <=> glycerol + NADP(+)	MNXR100348_Tc	glycerol + ATP <=> sn-glycerol 3-phosphate + ADP	Directionally coupled reverse
MNXR103430_Pc	2 6,7-dimethyl-8-(1-D-ribityl)lumazine => 5-amino-6-(D-ribitylamino)uracil + riboflavin	MNXR100455_Tc	GTP => 2,5-diamino-6-hydroxy-4-(5-phosphoribosylamino)-pyrimidine + formate + diphosphate	Directionally coupled reverse
MNXR112803_Pc	2,5-diamino-6-hydroxy-4-(5-phosphoribosylamino)-pyrimidine + NADH => 2,5-diamino-6-(1-D-ribitylamino)pyrimidin-4(3H)-one 5'-phosphate + NAD(+)	MNXR100455_Tc	GTP => 2,5-diamino-6-hydroxy-4-(5-phosphoribosylamino)-pyrimidine + formate + diphosphate	Directionally coupled reverse
MNXR112805_Pc	2,5-diamino-6-(1-D-ribitylamino)pyrimidin-4(3H)-one 5'-phosphate => NH4(+) + 5-amino-6-(5-phospho-D-ribitylamino)uracil	MNXR100455_Tc	GTP => 2,5-diamino-6-hydroxy-4-(5-phosphoribosylamino)-pyrimidine + formate + diphosphate	Directionally coupled reverse
MNXR95501_Pc	ATP + FMN => FAD + diphosphate	MNXR100455_Tc	GTP => 2,5-diamino-6-hydroxy-4-(5-phosphoribosylamino)-pyrimidine + formate + diphosphate	Directionally coupled reverse
MNXR96145_Pc	5-amino-6-(5-phospho-D-ribitylamino)uracil => phosphate + 5-amino-6-(D-ribitylamino)uracil	MNXR100455_Tc	GTP => 2,5-diamino-6-hydroxy-4-(5-phosphoribosylamino)-pyrimidine + formate + diphosphate	Directionally coupled reverse
T_Pc_to_Pm_MNXM38_Pc	FADH2 <=> FADH2	MNXR100455_Tc	GTP => 2,5-diamino-6-hydroxy-4-(5-phosphoribosylamino)-pyrimidine + formate + diphosphate	Directionally coupled reverse
T_Pc_to_Pm_MNXM33_Pc	FAD <=> FAD	MNXR100455_Tc	GTP => 2,5-diamino-6-hydroxy-4-(5-phosphoribosylamino)-pyrimidine + formate + diphosphate	Directionally coupled reverse
EXC_OUT_FADH2_Pc	FADH2 =>	MNXR100455_Tc	GTP => 2,5-diamino-6-hydroxy-4-(5-phosphoribosylamino)-pyrimidine + formate + diphosphate	Directionally coupled reverse
MNXR100078_Pc	3',5'-cyclic GMP => GMP	MNXR100463_Tc	GTP => diphosphate + 3',5'-cyclic GMP	Directionally coupled reverse
EXC_OUT_dTTP_Pc	dTTP =>	MNXR101937_Tc	dTDP + ATP <=> ADP + dTTP	Directionally coupled reverse
EXC_OUT_thiaminediphosphate_Pc	thiamine diphosphate =>	MNXR103139_Tpl	5-phospho-beta-D-ribosylaminium(1-) + ATP + glycine <=> ADP + N(1)-(5-phospho-D-ribosyl)glycinamide(1-) + phosphate	Directionally coupled forward
MNXR104540_Pm	NAD(+) + succinate semialdehyde => NADH + succinate	MNXR103334_Tc	putrescine + O2 <=> H2O2 + 4-aminobutanal + NH4(+)	Directionally coupled forward
MNXR104541_Pm	NADP(+) + succinate semialdehyde => succinate + NADPH	MNXR103334_Tc	putrescine + O2 <=> H2O2 + 4-aminobutanal + NH4(+)	Directionally coupled forward
MNXR94991_Pm	NADP(+) + 4-aminobutanal => 4-aminobutanoate + NADPH	MNXR103334_Tc	putrescine + O2 <=> H2O2 + 4-aminobutanal + NH4(+)	Directionally coupled forward
MNXR95186_Pm	L-glutamate + succinate semialdehyde <=> 2-oxoglutarate + 4-aminobutanoate	MNXR103334_Tc	putrescine + O2 <=> H2O2 + 4-aminobutanal + NH4(+)	Fully coupled
MNXR95191_Pm	4-aminobutanal + NAD(+) => NADH + 4-aminobutanoate	MNXR103334_Tc	putrescine + O2 <=> H2O2 + 4-aminobutanal + NH4(+)	Directionally coupled forward
T_Pc_to_Pm_MNXM422_Pc	4-aminobutanal <=> 4-aminobutanal	MNXR103334_Tc	putrescine + O2 <=> H2O2 + 4-aminobutanal + NH4(+)	Fully coupled
MNXR97007_Pc	hydrogen sulfide + O-acetyl-L-serine => acetate + L-cysteine	MNXR104275_Tc	L-serine + acetyl-CoA => O-acetyl-L-serine + CoA	Directionally coupled forward
MNXR104348_Pc	L-serine <=> D-serine	MNXR104348_Tc	L-serine <=> D-serine	Directionally coupled forward
EXC_OUT_thiaminediphosphate_Pc	thiamine diphosphate =>	MNXR106802_Tpl	ATP + D-ribose 5-phosphate => AMP + 5-phospho-alpha-D-ribose 1-diphosphate	Directionally coupled forward
MNXR106807_Pc	ADP-D-ribose => AMP + D-ribose 5-phosphate	MNXR106805_Tc	D-ribose 5-phosphate + ADP => ADP-D-ribose + phosphate	Directionally coupled forward
MNXR97361_Pc	dihydroxyacetone + ATP => dihydroxyacetone phosphate + ADP	MNXR106991_Tc	D-xylulose 5-phosphate + formaldehyde => D-glyceraldehyde 3-phosphate + dihydroxyacetone	Directionally coupled forward
EXC_OUT_thiaminediphosphate_Pc	thiamine diphosphate =>	MNXR108734_Tpl	5'-Phosphoribosylformylglycinamidine + ATP <=> AIR + ADP + phosphate	Directionally coupled forward
EXC_OUT_thiaminediphosphate_Pc	thiamine diphosphate =>	MNXR108904_Tpl	N(2)-formyl-N(1)-(5-phospho-D-ribosyl)glycinamide(2-) + ATP + L-glutamine <=> 5'-Phosphoribosylformylglycinamidine + L-glutamate + ADP + phosphate	Directionally coupled forward
MNXR102345_Pm	(R)-pantoate + beta-alanine + ATP => AMP + diphosphate + (R)-pantothenate	MNXR115230_Tc	(6R)-5,10-methylenetetrahydrofolate + 3-methyl-2-oxobutanoate => (6S)-5,6,7,8-tetrahydrofolate + 2-dehydropantoate	Directionally coupled reverse
MNXR103050_Pc	ATP + (R)-pantothenate => (R)-4'-phosphopantothenate + ADP	MNXR115230_Tc	(6R)-5,10-methylenetetrahydrofolate + 3-methyl-2-oxobutanoate => (6S)-5,6,7,8-tetrahydrofolate + 2-dehydropantoate	Directionally coupled reverse
MNXR103098_Pc	N-[(R)-4-phosphopantothenoyl]-L-cysteine => D-pantetheine 4'-phosphate + CO2	MNXR115230_Tc	(6R)-5,10-methylenetetrahydrofolate + 3-methyl-2-oxobutanoate => (6S)-5,6,7,8-tetrahydrofolate + 2-dehydropantoate	Directionally coupled reverse
MNXR95892_Pm	D-pantetheine 4'-phosphate + ATP => 3'-dephospho-CoA + diphosphate	MNXR115230_Tc	(6R)-5,10-methylenetetrahydrofolate + 3-methyl-2-oxobutanoate => (6S)-5,6,7,8-tetrahydrofolate + 2-dehydropantoate	Directionally coupled reverse
MNXR97762_Pc	ATP + 3'-dephospho-CoA => ADP + CoA	MNXR115230_Tc	(6R)-5,10-methylenetetrahydrofolate + 3-methyl-2-oxobutanoate => (6S)-5,6,7,8-tetrahydrofolate + 2-dehydropantoate	Directionally coupled reverse
MNXR97779_Pc	2-dehydropantoate + NADPH <=> NADP(+) + (R)-pantoate	MNXR115230_Tc	(6R)-5,10-methylenetetrahydrofolate + 3-methyl-2-oxobutanoate => (6S)-5,6,7,8-tetrahydrofolate + 2-dehydropantoate	Directionally coupled reverse
T_Pc_to_Pm_MNXM373_Pc	D-pantetheine 4'-phosphate <=> D-pantetheine 4'-phosphate	MNXR115230_Tc	(6R)-5,10-methylenetetrahydrofolate + 3-methyl-2-oxobutanoate => (6S)-5,6,7,8-tetrahydrofolate + 2-dehydropantoate	Directionally coupled reverse
T_Pc_to_Pm_MNXM481_Pc	3'-dephospho-CoA <=> 3'-dephospho-CoA	MNXR115230_Tc	(6R)-5,10-methylenetetrahydrofolate + 3-methyl-2-oxobutanoate => (6S)-5,6,7,8-tetrahydrofolate + 2-dehydropantoate	Directionally coupled reverse
T_Pc_to_Pm_MNXM364_Pc	(R)-pantothenate <=> (R)-pantothenate	MNXR115230_Tc	(6R)-5,10-methylenetetrahydrofolate + 3-methyl-2-oxobutanoate => (6S)-5,6,7,8-tetrahydrofolate + 2-dehydropantoate	Directionally coupled reverse
T_Pc_to_Pm_MNXM593_Pc	(R)-pantoate <=> (R)-pantoate	MNXR115230_Tc	(6R)-5,10-methylenetetrahydrofolate + 3-methyl-2-oxobutanoate => (6S)-5,6,7,8-tetrahydrofolate + 2-dehydropantoate	Directionally coupled reverse
EXC_OUT_CoA_Pc	CoA =>	MNXR115230_Tc	(6R)-5,10-methylenetetrahydrofolate + 3-methyl-2-oxobutanoate => (6S)-5,6,7,8-tetrahydrofolate + 2-dehydropantoate	Directionally coupled reverse
MNXR97361_Pc	dihydroxyacetone + ATP => dihydroxyacetone phosphate + ADP	MNXR121639_Tc	(6R)-5,10-methylenetetrahydrofolate => (6S)-5,6,7,8-tetrahydrofolate + formaldehyde	Directionally coupled forward
MNXR108849_Pc	1D-myo-inositol 3,4-biphosphate => 1D-myo-inositol 3-phosphate + phosphate	MNXR121911_Tc	1D-myo-inositol 3-phosphate + ATP => ADP + 1D-myo-inositol 3,4-biphosphate	Directionally coupled forward
MNXR101570_Pc	1D-myo-inositol 1-phosphate => phosphate + myo-inositol	MNXR121927_Tc	1D-myo-inositol (1,2) biphosphate => 1D-myo-inositol 1-phosphate + phosphate	Directionally coupled forward
MNXR95167_Pc	ATP + beta-D-fructofuranose => ADP + beta-D-fructose 6-phosphate	MNXR124214_Tv	sucrose => beta-D-glucose + beta-D-fructofuranose	Fully coupled
MNXR95886_Pc	3',5'-cyclic AMP => AMP	MNXR95444_Tc	ATP => diphosphate + 3',5'-cyclic AMP	Directionally coupled reverse
MNXR106808_Pc	uracil + D-ribose 5-phosphate <=> pseudouridine 5'-phosphate	MNXR96080_Tpl	carbamoyl phosphate + L-aspartate => N-carbamoyl-L-aspartate(2-) + phosphate	Directionally coupled forward
MNXR96228_Pc	L-isoleucine + 2-oxoglutarate <=> (S)-3-methyl-2-oxopentanoate + L-glutamate	MNXR96228_Tc	L-isoleucine + 2-oxoglutarate <=> (S)-3-methyl-2-oxopentanoate + L-glutamate	Directionally coupled reverse
MNXR96229_Pc	L-leucine + 2-oxoglutarate <=> 4-methyl-2-oxopentanoate + L-glutamate	MNXR96229_Tc	L-leucine + 2-oxoglutarate <=> L-glutamate + 4-methyl-2-oxopentanoate	Directionally coupled reverse
EXC_OUT_L-leucine_Pc	L-leucine =>	MNXR96229_Tc	L-leucine + 2-oxoglutarate <=> L-glutamate + 4-methyl-2-oxopentanoate	Directionally coupled reverse
MNXR96232_Pc	acetoacetate + NADH <=> (R)-3-hydroxybutanoate + NAD(+)	MNXR96232_Tc	(R)-3-hydroxybutanoate + NAD(+) <=> NADH + acetoacetate	Fully coupled
MNXR96702_Pc	ATP + choline => ADP + phosphocholine	MNXR96685_Tc	phosphocholine => phosphate + choline	Directionally coupled forward
MNXR96927_Pc	cytosine => uracil + NH4(+)	MNXR97040_Tc	cytidine => beta-L-ribose + cytosine	Directionally coupled forward
MNXR96927_Pc	cytosine => uracil + NH4(+)	MNXR97042_Tc	cytidine + GTP <=> GDP + CMP	Directionally coupled forward
MNXR106808_Pc	uracil + D-ribose 5-phosphate <=> pseudouridine 5'-phosphate	MNXR97428_Tpl	(S)-dihydroorotate <=> N-carbamoyl-L-aspartate(2-)	Directionally coupled forward
MNXR96611_Pc	CDP-ethanolamine + a 1,2-diacyl-sn-glycerol => phosphatidylethanolamine + CMP	EXC_IN_Pi_Tc	<=> phosphate	Directionally coupled forward
MNXR97203_Pc	dCTP => dCMP + diphosphate	EXC_IN_Pi_Tc	<=> phosphate	Directionally coupled forward
MNXR99592_Pc	5,10-methenyltetrahydrofolate + N(1)-(5-phospho-D-ribosyl)glycinamide(1-) => N(2)-formyl-N(1)-(5-phospho-D-ribosyl)glycinamide(2-) + (6S)-5,6,7,8-tetrahydrofolate	EXC_IN_Pi_Tc	<=> phosphate	Directionally coupled forward
MNXR104649_Pm	sulfite <=> sulfate + H2O2	EXC_IN_SO4_Tc	<=> sulfate	Directionally coupled forward
T_Pc_to_Pm_MNXM58_Pc	sulfate <=> sulfate	EXC_IN_SO4_Tc	<=> sulfate	Directionally coupled forward
T_Pc_to_Pm_MNXM22_Pc	H2O2 <=> H2O2	EXC_IN_SO4_Tc	<=> sulfate	Directionally coupled forward
T_Pc_to_Pm_MNXM105630_Pc	sulfite <=> sulfite	EXC_IN_SO4_Tc	<=> sulfate	Directionally coupled forward
MNXR95167_Pc	ATP + beta-D-fructofuranose => ADP + beta-D-fructose 6-phosphate	T_Tc_to_Tv_SUCROSE_rev_Tc	sucrose => sucrose	Fully coupled
EXC_OUT_atriacylglycerol_Pc	a triacylglycerol =>	TAG_Synth_Tc	3 (9Z,12Z)-octadecadienoate + sn-glycerol 3-phosphate + 3 ATP => a triacylglycerol + 3 diphosphate + 3 AMP + phosphate	Directionally coupled reverse
EXC_OUT_thiaminediphosphate_Pc	thiamine diphosphate =>	MNXR114005_Tpl	NAD(+) + glycine <=> nicotinamide + ADP-5-ethyl-4-methylthiazole-2-carboxylate	Fully coupled
EXC_OUT_thiaminediphosphate_Pc	thiamine diphosphate =>	MNXR114030_Tpl	AMP + 2-(2-carboxy-4-methylthiazol-5-yl)ethyl phosphate <=> ADP-5-ethyl-4-methylthiazole-2-carboxylate	Fully coupled
EXC_OUT_thiaminediphosphate_Pc	thiamine diphosphate =>	MNXR108194_Tpl	AIR + S-adenosyl-L-methionine <=> formate + L-methionine + 5'-deoxyadenosine + CO + 4-amino-2-methyl-5-(phosphooxymethyl)pyrimidine	Fully coupled
EXC_OUT_thiaminediphosphate_Pc	thiamine diphosphate =>	MNXR103045_Tpl	ATP + 4-amino-2-methyl-5-(phosphooxymethyl)pyrimidine <=> ADP + 4-amino-2-methyl-5-(diphosphonooxymethyl)pyrimidine	Fully coupled
EXC_OUT_thiaminediphosphate_Pc	thiamine diphosphate =>	MNXR114031_Tpl	diphosphate + CO2 + thiamine phosphate <=> 2-(2-carboxy-4-methylthiazol-5-yl)ethyl phosphate + 4-amino-2-methyl-5-(diphosphonooxymethyl)pyrimidine	Fully coupled
EXC_OUT_thiaminediphosphate_Pc	thiamine diphosphate =>	T_Tc_to_Tpl_Thiamine-P_Tc	thiamine phosphate <=> thiamine phosphate	Fully coupled
EXC_OUT_thiaminediphosphate_Pc	thiamine diphosphate =>	EXC_DRAIN_CO_Tpl	CO =>	Fully coupled
EXC_OUT_thiaminediphosphate_Pc	thiamine diphosphate =>	T_Tc_to_Tpl_S-Amet_Tc	S-adenosyl-L-methionine <=> S-adenosyl-L-methionine	Fully coupled
EXC_OUT_thiaminediphosphate_Pc	thiamine diphosphate =>	T_Tc_to_Tpl_NAD_Tc	NAD(+) <=> NAD(+)	Fully coupled
EXC_OUT_thiaminediphosphate_Pc	thiamine diphosphate =>	EXC_DRAIN_Nicotinamide_Tpl	nicotinamide =>	Fully coupled
EXC_OUT_thiaminediphosphate_Pc	thiamine diphosphate =>	EXC_DRAIN_5-deoxyadenosine_Tpl	5'-deoxyadenosine =>	Fully coupled

## Sheet: Transporter couplings
Transport reaction	Full couplings	Partial couplings	Directionally coupled forward	Directionally coupled reverse	Couplings to Pinf	Couplings to Tomato	Total couplings
T_1D-myo-inositol1-phosphate_Tc	1	0	5	0	5	1	6
T_1D-myo-inositol34-biphosphate_Tc	1	0	6	0	6	1	7
T_1D-myo-inositol3-phosphate_Tc	0	0	8	0	7	1	8
T_1-pyrroline-5-carboxylate_Tc	0	0	1	0	0	1	1
T_25-diamino-6-hydroxy-4-5-phosphoribosylamino-pyrimidine_Tc	1	0	8	0	8	1	9
T_2-dehydropantoate_Tc	1	0	12	0	11	2	13
T_2-deoxyadenosine_Tc	0	0	0	0	0	0	0
T_2-deoxy-alpha-D-ribose1-phosphate_Tc	0	0	0	0	0	0	0
T_2-deoxyinosine_Tc	0	0	0	0	0	0	0
T_2-deoxyuridine_Tc	0	0	1	0	0	1	1
T_2-hydroxy-3-oxopropanoate_Tc	1	0	0	0	0	1	1
T_2-Nomega-L-argininosuccinate_Tc	0	0	2	0	1	1	2
T_2-oxoglutarate_Tc	0	0	0	0	0	0	0
T_2-oxopropanal_Tc	0	0	0	0	0	0	0
T_2-phospho-D-glycerate_Tc	0	0	1	0	0	1	1
T_2S-2-amino-3-oxobutanoate_Tc	0	0	1	0	0	1	1
T_35-cyclicAMP_Tc	1	0	2	0	1	2	3
T_35-cyclicGMP_Tc	1	0	1	0	1	1	2
T_3-hydroxypyruvate_Tc	0	0	0	0	0	0	0
T_3-methyl-2-oxobutanoate_Tc	0	0	3	0	0	3	3
T_3-oxopropanoate_Tc	1	0	0	0	1	0	1
T_3-phospho-D-glycerate_Tc	0	0	0	0	0	0	0
T_3-phospho-D-glyceroylphosphate_Tc	0	0	0	0	0	0	0
T_4-aminobutanal_Tc	3	0	0	4	6	1	7
T_4-methyl-2-oxopentanoate_Tc	1	0	12	0	2	11	13
T_5-oxo-L-proline_Tc	1	0	0	0	1	0	1
T_5-phospho-alpha-D-ribose1-diphosphate_Tc	0	0	0	0	0	0	0
T_6-phospho-D-gluconate_Tc	0	0	2	0	0	2	2
T_6-phospho-D-glucono-15-lactone_Tc	0	0	1	0	0	1	1
T_9Z12Z-octadecadienoate_Tc	0	0	3	0	1	2	3
T_acetaldehyde_Tc	0	0	0	0	0	0	0
T_acetate_Tc	0	0	0	0	0	0	0
T_acetoacetate_Tc	0	0	0	0	0	0	0
T_adenine_Tc	0	0	0	0	0	0	0
T_adenosine_Tc	0	0	0	0	0	0	0
T_ADP_Tc	0	0	0	0	0	0	0
T_ADP-D-ribose_Tc	1	0	1	0	1	1	2
T_alpha-D-ribose1-phosphate_Tc	0	0	0	0	0	0	0
T_aminoacetone_Tc	0	0	1	0	0	1	1
T_AMP_Tc	0	0	0	0	0	0	0
T_ATP_Tc	0	0	0	0	0	0	0
T_atriacylglycerol_Tc	1	0	4	0	1	4	5
T_beta-alanine_Tc	0	0	1	0	1	0	1
T_beta-D-fructofuranose_Tc	5	0	0	0	1	4	5
T_beta-D-fructofuranose16-bisphosphate_Tc	0	0	0	0	0	0	0
T_beta-D-fructose26-bisphosphate_Tc	0	0	2	0	1	1	2
T_beta-D-fructose6-phosphate_Tc	0	0	0	0	0	0	0
T_beta-D-glucose_Tc	0	0	0	0	0	0	0
T_beta-D-glucose6-phosphate_Tc	0	0	0	0	0	0	0
T_beta-nicotinamideD-ribonucleotide_Tc	0	0	1	3	3	1	4
T_beta-nicotinamideD-riboside_Tc	0	0	1	0	0	1	1
T_CDP_Tc	0	0	0	0	0	0	0
T_CDP-choline_Tc	0	0	6	0	6	0	6
T_CDP-ethanolamine_Tc	1	0	1	0	0	2	2
T_choline_Tc	1	0	8	0	8	1	9
T_chorismate_Tc	0	0	0	0	0	0	0
T_citrate_Tc	0	0	0	0	0	0	0
T_CMP_Tc	0	0	1	0	1	0	1
T_CO2_Tc	0	0	0	0	0	0	0
T_CTP_Tc	0	0	0	0	0	0	0
T_cytosine_Tc	1	0	2	0	1	2	3
T_dADP_Tc	0	0	1	0	0	1	1
T_dAMP_Tc	0	0	1	0	0	1	1
T_dATP_Tc	0	0	2	0	0	2	2
T_dCDP_Tc	0	0	0	0	0	0	0
T_dCMP_Tc	0	0	0	0	0	0	0
T_dCTP_Tc	0	0	1	0	0	1	1
T_deamido-NAD+_Tc	0	0	7	0	1	6	7
T_D-fructose_Tc	0	0	0	7	7	0	7
T_dGDP_Tc	0	0	1	0	0	1	1
T_D-glucono-15-lactone_Tc	1	0	0	0	0	1	1
T_D-glucopyranose1-phosphate2-_Tc	0	0	0	0	0	0	0
T_D-glyceraldehyde_Tc	0	0	3	0	1	2	3
T_D-glyceraldehyde3-phosphate_Tc	0	0	0	0	0	0	0
T_D-glycerate_Tc	0	0	0	0	0	0	0
T_dGMP_Tc	0	0	1	0	0	1	1
T_dGTP_Tc	1	0	1	0	0	2	2
T_dihydroxyacetone_Tc	1	0	2	0	1	2	3
T_dihydroxyacetonephosphate_Tc	0	0	0	0	0	0	0
T_diphosphate_Tc	0	0	0	0	0	0	0
T_D-ribose5-phosphate_Tc	0	0	0	0	0	0	0
T_D-ribulose5-phosphate_Tc	0	0	0	0	0	0	0
T_D-serine_Tc	1	0	1	0	1	1	2
T_dTDP_Tc	0	0	3	0	2	1	3
T_dTMP_Tc	0	0	6	0	2	4	6
T_dTTP_Tc	1	0	10	0	1	10	11
T_dUDP_Tc	0	0	2	0	1	1	2
T_dUMP_Tc	0	0	0	0	0	0	0
T_dUTP_Tc	0	0	2	0	0	2	2
T_D-xylulose5-phosphate_Tc	0	0	0	0	0	0	0
T_enol-phenylpyruvate_Tc	0	0	0	0	0	0	0
T_ethanol_Tc	0	0	1	0	0	1	1
T_ethanolamine_Tc	0	0	2	0	1	1	2
T_formate_Tc	0	0	0	0	0	0	0
T_fumarate_Tc	0	0	0	0	0	0	0
T_GDP_Tc	0	0	0	0	0	0	0
T_glycerol_Tc	1	0	2	0	1	2	3
T_glycine_Tc	0	0	0	0	0	0	0
T_glycolate_Tc	1	0	2	0	2	1	3
T_glyoxylate_Tc	0	0	1	0	1	0	1
T_GMP_Tc	0	0	0	0	0	0	0
T_GTP_Tc	0	0	0	0	0	0	0
T_guanine_Tc	0	0	0	0	0	0	0
T_guanosine_Tc	0	0	2	0	1	1	2
T_H2O2_Tc	0	0	0	0	0	0	0
T_homocysteinezwitterion_Tc	0	0	0	0	0	0	0
T_hydrogensulfide_Tc	0	0	0	0	0	0	0
T_hypoxanthine_Tc	0	0	0	0	0	0	0
T_IMP_Tc	0	0	0	0	0	0	0
T_inosine_Tc	0	0	1	0	1	0	1
T_L-alanine_Tc	0	0	0	0	0	0	0
T_L-allo-threonine_Tc	1	0	0	0	0	1	1
T_L-arginine_Tc	0	0	1	0	0	1	1
T_L-arogenate_Tc	0	0	1	0	1	0	1
T_L-asparagine_Tc	0	0	1	0	1	0	1
T_L-aspartate_Tc	0	0	0	0	0	0	0
T_L-citrulline_Tc	0	0	1	0	1	0	1
T_L-cysteine_Tc	0	0	0	0	0	0	0
T_L-gamma-glutamylphosphate2-_Tc	0	0	2	0	1	1	2
T_L-glutamate_Tc	0	0	0	0	0	0	0
T_L-glutamate5-semialdehyde_Tc	0	0	1	0	1	0	1
T_L-glutamine_Tc	0	0	0	0	0	0	0
T_L-histidine_Tc	0	0	18	0	1	17	18
T_L-isoleucine_Tc	0	0	6	0	1	5	6
T_L-leucine_Tc	0	0	11	0	1	10	11
T_L-lysine_Tc	0	0	0	0	0	0	0
T_L-methionine_Tc	0	0	0	0	0	0	0
T_L-ornithine_Tc	0	0	0	0	0	0	0
T_L-phenylalanine_Tc	0	0	0	0	0	0	0
T_L-proline_Tc	0	0	0	0	0	0	0
T_L-serine_Tc	0	0	0	0	0	0	0
T_L-threonine_Tc	0	0	0	0	0	0	0
T_L-tryptophan_Tc	0	0	3	0	1	2	3
T_L-tyrosine_Tc	0	0	0	0	0	0	0
T_L-valine_Tc	0	0	2	0	0	2	2
T_myo-inositol_Tc	0	0	6	0	6	0	6
T_NAD+_Tc	0	0	0	0	0	0	0
T_NADH_Tc	0	0	0	0	0	0	0
T_NADP+_Tc	0	0	0	0	0	0	0
T_NADPH_Tc	0	0	0	0	0	0	0
T_NH4+_Tc	0	0	0	0	0	0	0
T_nicotinamide_Tc	0	0	0	0	0	0	0
T_nicotinate_Tc	0	0	0	3	0	3	3
T_nicotinatebeta-D-ribonucleotide_Tc	0	0	5	0	0	5	5
T_nitrite_Tc	0	0	0	2	2	0	2
T_N-methylethanolaminephosphate_Tc	0	0	12	0	10	2	12
T_NN-dimethylethanolaminephosphate_Tc	0	0	11	0	9	2	11
T_O-acetyl-L-serine_Tc	1	0	1	0	1	1	2
T_orotate_Tc	0	0	3	0	2	1	3
T_oxaloacetate_Tc	0	0	0	0	0	0	0
T_phosphate_Tc	0	0	0	0	0	0	0
T_phosphocholine_Tc	0	0	7	0	7	0	7
T_phosphoenolpyruvate_Tc	0	0	0	0	0	0	0
T_phosphoethanolamine_Tc	0	0	1	0	0	1	1
T_prephenate_Tc	0	0	0	0	0	0	0
T_pseudouridine5-phosphate_Tc	1	0	4	0	1	4	5
T_pyruvate_Tc	0	0	0	0	0	0	0
T_R-3-hydroxybutanoate_Tc	2	0	0	0	1	1	2
T_R-lactate_Tc	1	0	0	0	1	0	1
T_R-mevalonate_Tc	1	0	3	0	4	0	4
T_S-3-methyl-2-oxopentanoate_Tc	1	0	6	0	1	6	7
T_S-adenosyl-L-homocysteine_Tc	0	0	1	0	1	0	1
T_S-adenosyl-L-methionine_Tc	0	0	0	0	0	0	0
T_S-dihydroorotate_Tc	0	0	13	0	9	4	13
T_S-malate_Tc	0	0	0	0	0	0	0
T_sn-glycerol3-phosphate_Tc	0	0	1	0	0	1	1
T_sulfate_Tc	4	0	2	0	5	1	6
T_sulfite_Tc	0	0	4	0	1	3	4
T_thiamine_Tc	1	0	0	0	1	0	1
T_thiaminediphosphate_Tc	0	0	0	0	0	0	0
T_UDP_Tc	0	0	0	0	0	0	0
T_UMP_Tc	0	0	0	0	0	0	0
T_uracil_Tc	0	0	0	0	0	0	0
T_urea_Tc	0	0	1	0	1	0	1
T_uridine_Tc	0	0	2	0	0	2	2
T_UTP_Tc	0	0	0	0	0	0	0
T_xanthine_Tc	0	0	1	0	1	0	1
T_xanthosine_Tc	0	0	2	0	2	0	2
T_XMP_Tc	0	0	1	0	0	1	1
