# Supplementary material for: Metabolic Model of the Phytophthora infestans-Tomato Interaction Reveals Metabolic Switches during Host Colonization
Source: mBio. 2019 Jul 9;10(4):e00454-19. doi: 10.1128/mBio.00454-19 (PMC6747730; doi:10.1128/mBio.00454-19)
Supplement: TABLE S4 [file mBio.00454-19-st004.xlsx]

## Sheet: Reaction expression
reaction	TomInf_2d	TomInf_2_4d	TomInf_2_8d	TomInf_2_12d	TomInf_2_16d	TomInf_2_20d	TomInf_3d	TomInf_3_4d	TomInf_3_8d	TomInf_3_12d	TomInf_3_16d	TomInf_3_20d	TomInf_4d	TomInf_4_4d	TomInf_4_8d	TomInf_4_12d	TomInf_4_16d	TomInf_4_20d	TomInf_5d	TomInf_5_4d	TomInf_5_8d	TomInf_5_12d	TomInf_5_16d	TomInf_5_20d	TomInf_6d
MNXR96131_Tc	0	0	0	0	0	0	0	0	0	0	0	0	0	0	0	0	0	0	0	0	0	0	0	0	0
MNXR97047_Tc	741.809	641.246	613.243	590.407	614.011	613.314	594.161	643.632	620.334	754.121	585.487	574.404	562.478	685.24	1108.29	1087.47	1291.88	994.579	631.888	861.919	1252.81	1190.43	821.35	883.862	1026.3
MNXR97047_Tpl	741.809	641.246	613.243	590.407	614.011	613.314	594.161	643.632	620.334	754.121	585.487	574.404	562.478	685.24	1108.29	1087.47	1291.88	994.579	631.888	861.919	1252.81	1190.43	821.35	883.862	1026.3
FA_bm_tx_Tc	0	0	0	0	0	0	0	0	0	0	0	0	0	0	0	0	0	0	0	0	0	0	0	0	0
FA_Synth_Tpl	0	0	0	0	0	0	0	0	0	0	0	0	0	0	0	0	0	0	0	0	0	0	0	0	0
H+_ATPase_Tc	0	0	0	0	0	0	0	0	0	0	0	0	0	0	0	0	0	0	0	0	0	0	0	0	0
H+_PPiase_Tm	0	0	0	0	0	0	0	0	0	0	0	0	0	0	0	0	0	0	0	0	0	0	0	0	0
MNXR100014_Tc	1104.53	1066.35	1185.72	1221.9	1140.8	1247.82	1487.54	1122.77	1021.73	799.024	1249.46	1218.4	1046.8	929.516	464.036	750.74	615.897	512.208	484.448	614.991	322.454	585.521	690.804	382.849	203.227
MNXR100022_Tc	3371.74	2284.86	2591.25	3425.98	2998.19	3233.48	3209.91	2976.73	2445.95	1738.29	2903.98	2574.43	1563.05	1675.82	615.876	842.742	615.897	512.208	484.448	614.991	454.607	585.521	690.804	382.849	350.566
MNXR100024_Tc	26556.1	11102.5	5460.57	6327.89	9129.7	5895.37	6851.08	4112.77	5308.77	5408.02	3691.55	4385.93	5303.36	4833.16	7708.38	9496.49	13344.4	25023.6	16120.2	19162.5	23697.7	20318.7	15567.6	30032.4	34685.8
MNXR100024_Tm	26556.1	11102.5	5460.57	6327.89	9129.7	5895.37	6851.08	4112.77	5308.77	5408.02	3691.55	4385.93	5303.36	4833.16	7708.38	9496.49	13344.4	25023.6	16120.2	19162.5	23697.7	20318.7	15567.6	30032.4	34685.8
MNXR100024_Tpl	26556.1	11102.5	5460.57	6327.89	9129.7	5895.37	6851.08	4112.77	5308.77	5408.02	3691.55	4385.93	5303.36	4833.16	7708.38	9496.49	13344.4	25023.6	16120.2	19162.5	23697.7	20318.7	15567.6	30032.4	34685.8
MNXR100030_Tc	376.074	379.886	476.497	494.299	474.994	404.461	297.901	387.877	455.575	455.179	506.55	425.869	356.639	315.655	245.499	250.247	117.671	99.4579	70.2098	60.5672	84.578	135.717	135.985	47.2653	15.242
MNXR100040_Tc	40081.2	17668.2	16306.2	19796.8	18651.5	20452	20671.5	16365.1	15736.7	10874.5	15837	11939.9	8804.81	9985.16	8168.16	9343.77	6356.76	4977.87	3482.41	8227.83	6422.64	7216.26	4726.84	5303.17	6147.61
MNXR100040_Tpl	40081.2	17668.2	16306.2	19796.8	18651.5	20452	20671.5	16365.1	15736.7	10874.5	15837	11939.9	8804.81	9985.16	8168.16	9343.77	6356.76	4977.87	3482.41	8227.83	6422.64	7216.26	4726.84	5303.17	6147.61
MNXR100041_Tpl	40081.2	17668.2	10074.9	9757.08	11322.5	9173.22	10253.1	5923.75	4777.45	2975.27	3646.89	3280.23	2110.12	2203.24	913.881	991.786	200.292	283.455	561.678	512.492	333.026	306.332	277.41	959.487	1193.96
MNXR100042_Tpl	76.5358	80.4864	76.2442	81.221	89.6755	79.4791	82.7686	44.0408	37.0431	35.0611	38.7919	57.6482	60.5407	51.5516	53.9246	27.6007	40.0583	34.8103	35.1049	65.2263	52.8613	65.9196	59.8335	28.3592	55.8874
MNXR100063_Tc	4944.96	2543.32	1455.1	433.619	572.449	1194.62	2323.43	1177.43	618.675	380.136	289.586	394.189	536.06	594.033	241.242	195.045	135.197	94.485	259.776	265.564	89.8642	104.696	141.425	189.061	391.212
MNXR100074_Tpl	1863.71	1657.47	1997.15	2438.14	2598.13	2470.7	2527.07	2888.12	3398.01	3396.62	3142.14	3182.59	2707.82	2722.72	2159.82	2653.35	1835.17	1491.87	1509.51	1653.95	1770.85	1752.69	2447.73	1550.3	1620.73
MNXR100085_Tm	894.593	2166.08	2657.27	2913.22	4532.09	7482.74	5963.61	8737.06	8172.7	12810.2	11875.3	6864.29	12780.7	8314.88	15743.2	11040.3	17483	32070.2	27613.5	12253.2	15847.8	17484.2	19059.7	53395.7	29473
MNXR100086_Tm	1113.57	856.381	895.547	844.623	883.038	858.816	879.909	903.102	819.371	810.711	746.518	948.338	788.129	806.585	657.029	820.662	598.371	636.531	652.951	591.695	660.766	659.196	641.85	609.723	624.923
MNXR100088_Tc	9533.66	7998.64	6421.9	5506.64	6763.33	6895.92	7966.15	11613.5	13417.3	15090.4	11178.8	11735.3	13454.3	10671.2	11683.2	14694.6	12773.6	17554.3	13473.3	12765.7	13130.7	14110.7	14180.5	14430.1	11395.9
MNXR100098_Tc	3452.01	2712.23	3166.54	3767.07	3380.64	3590.03	3180.68	4566.45	4961.01	5316.37	4795.31	3994.34	4039.71	4523.85	4983.77	5282.78	5157.51	6017.2	5090.21	5604.8	6634.09	6052.97	4754.04	6016.88	5939.31
MNXR100098_Tm	3452.01	2712.23	3166.54	3767.07	3380.64	3590.03	3180.68	4566.45	4961.01	5316.37	4795.31	3994.34	4039.71	4523.85	4983.77	5282.78	5157.51	6017.2	5090.21	5604.8	6634.09	6052.97	4754.04	6016.88	5939.31
MNXR100098_Tp	3452.01	2712.23	3166.54	3767.07	3380.64	3590.03	3180.68	4566.45	4961.01	5316.37	4795.31	3994.34	4039.71	4523.85	4983.77	5282.78	5157.51	6017.2	5090.21	5604.8	6634.09	6052.97	4754.04	6016.88	5939.31
MNXR100098_Tpl	3452.01	2712.23	3166.54	3767.07	3380.64	3590.03	3180.68	4566.45	4961.01	5316.37	4795.31	3994.34	4039.71	4523.85	4983.77	5282.78	5157.51	6017.2	5090.21	5604.8	6634.09	6052.97	4754.04	6016.88	5939.31
MNXR100099_Tc	0	0	0	0	0	0	0	0	0	0	0	0	0	0	0	0	0	0	0	0	0	0	0	0	0
MNXR100114_Tc	32.8831	173.695	186.205	551.022	627.114	1048.68	600.073	884.53	567.81	1590.67	1152.03	751.504	567.981	1307.83	1004.7	680.818	1189.23	1496.84	884.644	610.332	708.341	922.875	1528.47	2599.59	431.857
MNXR100137_Tc	4524.08	3027.37	1286.4	806.18	808.103	1021.97	2150.34	1620.49	1349.58	1480.56	1355.01	1219.96	1135.96	1199.17	1365.14	1775.65	1574.79	1447.11	905.706	1122.82	1326.82	1539.42	1419.68	1091.83	1000.89
MNXR100144_Tc	1150.33	1582.14	1559.42	1849.8	1659.61	1673.7	1548.3	1792.41	1989.82	1849.01	1591.82	1799.56	2638.47	2312.69	2792.73	2463.82	2408.51	2988.71	3068.17	3060.98	3219.25	2970.26	2904.64	2864.28	3459.94
MNXR100243_Tpl	7585.66	2585.64	1613.7	1555.26	1183.39	1216.91	1504.62	1055.39	984.683	628.64	1060.01	897.442	857.476	882.723	534.989	603.536	465.678	581.829	344.028	847.941	496.896	647.563	435.152	553.005	675.729
MNXR100245_Tpl	17884.8	8596.3	5664.16	6221.23	6423.47	5291.32	6092.69	5220.16	3647.92	2761.22	3520.59	3602.23	1834.93	2559.34	1001.86	822.502	358.021	198.916	372.112	526.469	306.595	426.539	271.97	482.107	655.407
MNXR100277_Tc	2033.73	2089.37	2631.07	1167.62	1436.86	1414.07	1257.95	1121.18	966.438	989.092	967.091	953.012	651.638	740.757	483.903	568.575	628.415	447.561	379.133	479.879	481.038	597.154	560.259	694.801	690.971
MNXR100277_Tpl	2033.73	2089.37	2631.07	1167.62	1436.86	1414.07	1257.95	1121.18	966.438	989.092	967.091	953.012	651.638	740.757	483.903	568.575	628.415	447.561	379.133	479.879	481.038	597.154	560.259	694.801	690.971
MNXR100287_Tpl	3456.75	1640.46	1153.88	1520.96	2003.57	2566.73	2757.64	1822.12	1569.08	1582.06	1599.94	1765.8	2688.01	1839.2	2721.77	2066.37	2636.34	3834.1	3882.6	2683.59	2806.93	2233.51	2795.85	4211.34	3129.69
MNXR100288_Tc	210.797	179.614	204.884	241.402	300.352	273.982	197.725	228.163	268.148	240.507	238.164	246.693	364.345	346.586	492.417	537.294	465.678	586.802	617.846	493.856	708.341	717.36	603.774	827.144	599.519
MNXR100289_Tpl	707.49	521.335	931.026	2121.92	1768.12	2454.58	2200.59	2748.57	2075.52	3087.22	5324.86	3136.89	2356.68	4730.06	5943.06	5163.18	6940.11	11865.3	10173.4	8707.71	10117.6	10985.3	10742.8	23632.7	16659.5
MNXR100303_Tc	0	0	0	0	0	0	0	0	0	0	0	0	0	0	0	0	0	0	0	0	0	0	0	0	0
MNXR100325_Tp	23493	12734.1	6692.81	4690.47	5294.74	4935.65	6559.74	4320.77	3598.16	2095.06	1736.16	1978.21	1468.39	1382.38	651.353	603.536	192.781	159.133	505.511	456.584	274.879	221.025	119.667	425.388	518.229
MNXR100328_Tpl	1433.5	788.994	611.011	502.59	797.866	526.108	457.198	315.184	263.172	235.586	249.441	210.857	205.838	153.069	326.386	185.845	322.97	547.019	589.762	279.541	438.749	298.577	271.97	888.589	386.131
MNXR100332_Tpl	23493	12734.1	6692.81	4690.47	5294.74	4935.65	6559.74	4320.77	3598.16	2095.06	1736.16	1978.21	1468.39	1382.38	651.353	603.536	192.781	159.133	505.511	456.584	274.879	221.025	130.546	425.388	518.229
MNXR100338_Tp	59947.2	37546.9	21879.2	17119	18472.7	13931.6	15064.5	10603.2	7696.12	4201.8	4443.03	5131.73	2745.24	3021.72	867.051	1013.87	327.978	691.233	1011.02	368.063	364.743	414.906	761.517	1720.46	1275.25
MNXR100348_Tc	612.574	1223.42	1198.64	1557.52	1985.76	1974.39	1471.44	1209.8	1095.81	966.333	1396.51	1379.92	1026.99	643.999	473.969	469.212	505.736	616.639	470.406	465.902	507.468	473.07	582.016	898.042	315.002
MNXR100353_Tc	1509.32	1369.4	1252.92	1068.5	1199.15	1170.33	1190.95	1505.88	1507.16	1680.47	1454.7	1351.36	1514.62	1508.48	1551.04	1884.21	1850.19	1919.54	1600.78	1425.66	1522.4	1729.42	1778.69	1512.49	1590.25
MNXR100355_Tc	3798.5	2860.73	3302.59	3232.63	2832.97	3276.09	3246.37	2510.33	2003.64	2860.86	3822.81	1927.32	1823.92	2740.96	2328.69	2438.06	4589.18	7235.56	6052.09	3550.17	4191.9	4548.45	5472.04	8077.65	4887.61
MNXR100364_Tp	49953.5	15841.2	5267.55	5798.16	10710.1	9941.96	12418.9	8988.57	6614.13	6346.68	4085.33	5127.05	4255.46	3315.17	1736.94	1897.09	1119.13	1820.08	1972.9	1015.67	729.486	837.567	853.987	2694.12	1971.3
MNXR100377_Tc	390.72	555.596	566.134	472.627	331.267	265.372	288.705	264.775	323.436	164.849	271.092	244.615	233.357	257.758	310.776	242.886	275.401	243.672	259.776	428.63	407.032	310.21	190.379	363.943	386.131
MNXR100381_Tc	115.737	122.052	151.196	169.98	151.097	157.413	151.414	131.592	121.634	135.939	160.129	135.032	93.5628	158.62	137.65	167.444	132.693	74.5934	133.399	121.134	105.723	139.594	174.061	137.07	101.613
MNXR100383_Tc	272.829	241.333	374.642	391.595	533.344	537.147	437.491	474.367	382.594	672.927	617.964	482.479	601.004	502.827	1146.61	750.74	1469.64	1730.57	1453.34	1150.78	1078.37	1682.89	1637.26	3072.25	1432.75
MNXR100384_Tc	693.417	488.839	609.719	670.309	627.114	1048.68	606.313	884.53	679.492	1590.67	1152.03	751.504	601.004	1307.83	1146.61	805.941	1469.64	1730.57	1453.34	1150.78	1078.37	1682.89	1637.26	3072.25	1432.75
MNXR100390_Tc	76.1395	87.744	71.6514	63.8875	66.4915	76.317	57.9531	54.9697	47.4294	40.6157	37.1397	26.3293	39.1485	29.9174	27.6168	29.4408	35.051	72.3474	68.2932	73.1003	31.7168	30.7233	37.4449	56.2982	30.484
MNXR100392_Tc	404.793	397.394	510.331	462.64	504.066	501.16	495.627	475.428	459.445	412.737	403.255	409.769	377.554	341.034	356.186	404.811	395.576	402.805	245.734	288.859	296.023	333.476	282.849	415.935	264.195
MNXR100409_Tc	256.747	255.818	253.051	315.462	240.977	257.866	311.039	243.551	242.715	192.529	338.752	277.854	237.76	241.896	185.898	193.205	190.277	179.024	224.671	256.246	243.162	252.046	282.849	198.514	172.743
MNXR100429_Tc	140.723	311.995	570.716	554.037	348.056	277.515	192.47	238.245	215.071	209.752	273.348	254.483	124.384	180.034	173.126	115.923	160.233	134.268	210.629	204.997	126.867	89.1854	119.667	155.976	233.711
MNXR100432_Tc	0	0	0	0	0	0	0	0	0	0	0	0	0	0	0	0	0	0	0	0	0	0	0	0	0
MNXR100441_Tpl	18622.6	3723.79	2644.7	1544.9	1380.55	2397.4	9612	2281.63	2579.75	2708.32	1276.07	847.584	2439.24	2296.03	4206.12	3284.49	2293.34	2983.74	2092.25	3242.68	3134.67	3257.2	1648.14	1503.04	1950.98
MNXR100442_Tc	7591.98	4508.12	5840.73	6206.72	4848	6245.96	7136.17	5733.26	4990.87	3256.38	4182.31	3855.68	2053.98	2639.44	317.871	921.864	275.401	169.078	140.42	139.771	89.8642	217.147	266.531	141.796	248.953
MNXR100442_Tm	7591.98	4508.12	5840.73	6206.72	4848	6245.96	7136.17	5733.26	4990.87	3256.38	4182.31	3855.68	2053.98	2639.44	317.871	921.864	275.401	169.078	140.42	139.771	89.8642	217.147	266.531	141.796	248.953
MNXR100442_Tp	7591.98	4508.12	5840.73	6206.72	4848	6245.96	7136.17	5733.26	4990.87	3256.38	4182.31	3855.68	2053.98	2639.44	317.871	921.864	275.401	169.078	140.42	139.771	89.8642	217.147	266.531	141.796	248.953
MNXR100442_Tpl	7591.98	4508.12	5840.73	6206.72	4848	6245.96	7136.17	5733.26	4990.87	3256.38	4182.31	3855.68	2053.98	2639.44	317.871	921.864	275.401	169.078	140.42	139.771	89.8642	217.147	266.531	141.796	248.953
MNXR100446_Tc	4035.29	4671.36	5309.25	6078.95	7452.89	10416.8	11028.9	17976.6	19279	25306.1	18806.9	16993.7	21062.6	18836.2	27845	24783.6	35982.4	31906.1	32956.5	27865.6	27720.5	28950.3	30874.1	28633.3	23711.5
MNXR100450_Tc	1080.26	655.857	724.379	1140.3	1023.69	1256.65	1345.98	701.469	735.886	378.906	728.476	589.465	656.041	431.448	435.654	362.49	235.343	203.889	238.713	512.492	317.168	368.374	484.107	316.678	350.566
MNXR100450_Tpl	1080.26	655.857	724.379	1140.3	1023.69	1256.65	1345.98	701.469	735.886	378.906	728.476	589.465	656.041	431.448	435.654	362.49	235.343	203.889	238.713	512.492	317.168	368.374	484.107	316.678	350.566
MNXR100453_Tc	1194.56	475.361	307.562	297.748	396.169	394.084	750.83	365.592	258.749	235.586	221.475	276.296	336.826	370.379	326.386	292.568	285.416	387.886	393.175	372.722	475.751	317.965	201.258	515.192	315.002
MNXR100455_Tc	2883.09	4179	3590.65	6833.12	7215.4	6855.74	5993.5	5756.08	6106.58	6910.73	6588.76	5884.79	6661.67	4527.03	4891.53	6596.57	6296.67	8528.52	4605.76	3671.31	4741.66	5382.14	6266.2	6721.13	3932.44
MNXR100457_Tc	9533.66	7998.64	6421.9	5506.64	6763.33	6895.92	7966.15	11613.5	13417.3	15090.4	11178.8	11735.3	13454.3	10671.2	11683.2	14694.6	12773.6	17554.3	13473.3	12765.7	13130.7	14110.7	14180.5	14430.1	11395.9
MNXR100463_Tc	238.367	295.999	244.123	264.769	396.988	470.031	436.506	495.061	490.406	584.967	438.439	427.947	540.463	396.551	420.044	450.812	768.619	711.124	659.972	526.469	560.33	663.074	783.274	614.45	477.583
MNXR100464_Tc	1670.29	2392.93	2511.36	3248.84	5012.21	6605.38	6664.19	11584.9	11339.1	16500.9	11265.4	10998.3	11615	10424.5	9470.87	12490.2	14836.6	17096.8	10924.6	8102.03	9504.46	9891.82	13391.8	16382.2	11624.6
MNXR100467_Tc	0	0	0	0	0	0	0	0	0	0	0	0	0	0	0	0	0	0	0	0	0	0	0	0	0
MNXR100482_Tm	37669.5	10029.6	2470.13	2414.39	8846.96	4937.2	5525.14	5669.59	4295.89	6334.37	5215.71	4752.6	5423.34	4648.37	5862.17	3959.78	7914.02	10020.4	8853.46	8013.51	9398.73	9333.44	9752.85	14553	11329.9
MNXR100482_Tpl	37669.5	10029.6	2470.13	2414.39	8846.96	4937.2	5525.14	5669.59	4295.89	6334.37	5215.71	4752.6	5423.34	4648.37	5862.17	3959.78	7914.02	10020.4	8853.46	8013.51	9398.73	9333.44	9752.85	14553	11329.9
MNXR100550_Tm	0	0	0	0	0	0	0	0	0	0	0	0	0	0	0	0	0	0	0	0	0	0	0	0	0
MNXR100552_Tc	2957.9	2286.87	2013.01	1876.94	1468.39	1493.55	1815.33	1322.82	1156.63	1027.23	997.313	709.955	1946.11	1195.2	4596.37	2090.3	3119.54	3197.57	3292.84	3140.18	3092.38	2609.64	2393.34	3067.52	2819.77
MNXR100565_Tc	483.77	505.717	499.053	515.782	554.637	556.133	520.26	626.122	639.132	687.69	663.973	684.507	712.178	564.689	618.714	655.057	728.561	1029.39	870.602	764.079	840.494	787.158	930.138	1474.68	741.778
MNXR100566_Tc	112.578	120.163	149.669	155.281	152.326	162.491	148.786	185.184	210.095	223.284	215.611	266.428	304.905	321.206	336.319	382.73	302.941	422.696	379.133	330.79	343.598	368.374	473.228	326.131	294.679
MNXR100577_Tc	297.815	340.839	406.009	406.294	367.915	305.332	284.435	263.714	332.282	357.992	341.91	391.073	314.811	400.517	437.073	439.772	846.232	775.772	702.098	1164.75	1342.68	1124.51	924.699	1441.59	1813.8
MNXR100578_Tc	297.815	340.839	406.009	406.294	367.915	305.332	284.435	263.714	332.282	357.992	341.91	391.073	314.811	400.517	437.073	439.772	846.232	775.772	702.098	1164.75	1342.68	1124.51	924.699	1441.59	1813.8
MNXR100581_Tc	1101.51	3565.21	3657.73	1719.96	2414.28	1795.12	1313.46	1644.37	2139.1	2795.05	2015.83	2418.63	2900.45	2962.24	4491.35	3034.24	6987.68	5012.68	5539.55	11540.4	13728.1	10605.3	7800.11	3488.18	5116.24
MNXR100587_Tpl	1149.19	714.049	692.307	513.144	480.521	553.484	581.023	289.184	254.326	124.867	216.513	170.867	140.895	165.758	146.164	117.763	105.153	139.241	189.566	246.928	195.587	100.818	119.667	203.241	355.647
MNXR100611_Tc	68.0637	83.0056	79.1812	71.0449	46.8851	38.4149	40.399	21.7551	24.3268	12.3021	14.8853	15.5806	5.5037	8.72412	11.3526	11.0403	22.5328	24.8645	14.042	13.9771	10.5723	11.6329	16.3182	33.0857	71.1294
MNXR100612_Tc	448.302	573.859	980.132	1251.67	1080.61	1112.05	909.141	1301.59	1527.61	1600.51	1500.71	1241.25	1287.86	1309.41	1529.76	1315.63	1306.9	1506.79	1565.68	1514.18	1776.14	1539.42	1528.47	1682.65	1544.52
MNXR100612_Tpl	448.302	573.859	980.132	1251.67	1080.61	1112.05	909.141	1301.59	1527.61	1600.51	1500.71	1241.25	1287.86	1309.41	1529.76	1315.63	1306.9	1506.79	1565.68	1514.18	1776.14	1539.42	1528.47	1682.65	1544.52
MNXR100628_Tc	2558.71	2950.79	2530.28	1550.74	2283.04	2766.76	3473.66	3992.86	2874.99	4095.38	3148.91	2905.26	3024.83	2666.41	1954.06	2572.39	2385.97	4545.23	3033.06	1733.16	1961.15	2210.25	2817.61	6758.94	3053.48
MNXR100629_Tc	629.087	360.363	347.035	328.465	401.492	288.112	252.247	195.265	153.148	126.097	120.886	130.358	79.2532	88.8274	59.6009	57.0415	72.6057	44.7561	42.1259	46.5902	31.7168	34.8986	54.3941	42.5388	121.936
MNXR100639_Tc	3442.84	2065.85	1812.24	2411.57	3107.73	3577.89	2870.63	5152.77	6132.57	5448.62	4823.28	5895.17	5467.37	7313.99	7800.62	9426.57	12490.7	20921	10707	19181.2	21953.3	17383.4	15921.1	19170.8	15038.8
MNXR100642_Tpl	202.755	133.766	163.062	114.765	68.7922	79.9207	81.1264	98.1632	70.7689	110.104	82.0945	82.5771	29.72	57.8965	19.867	33.1209	47.5693	14.9187	14.042	9.31804	15.8584	11.6329	43.5152	33.0857	0
MNXR100652_Tp	289.199	388.199	348.914	308.678	341.913	352.578	305.456	344.367	304.085	394.284	298.607	353.679	432.59	298.999	351.929	353.289	403.087	432.642	407.217	274.882	407.032	341.231	478.668	524.645	492.825
MNXR100658_Tpl	978.021	947.447	1329.52	1262.04	1129.54	1056.85	993.881	659.551	692.208	848.848	890.409	739.558	604.306	681.275	815.965	800.421	968.911	974.688	975.916	889.873	951.503	864.71	951.896	1120.19	1087.26
MNXR100663_Tm	598.214	509.747	435.144	383.68	373.443	304.67	291.661	241.959	250.456	240.507	253.501	245.654	292.797	242.689	289.49	277.847	350.51	303.347	273.818	321.472	301.309	333.476	288.288	274.139	457.261
MNXR100664_Tc	380.525	221.054	262.567	273.438	228.898	239.1	251.59	126.816	103.389	62.7409	166.895	140.745	106.772	60.2758	55.3437	55.2015	30.0438	39.7832	14.042	65.2263	37.0029	65.9196	59.8335	51.9919	81.2908
MNXR100691_Tm	5512.16	5714.66	6354.35	5527.18	6391.94	6747.78	6822.5	9820.57	8493.37	12685.4	11823.9	8995.19	11648	9878.88	10367.7	10646.5	13432.1	20413.7	15558.5	9350.65	9541.46	11028	12815.2	20669.1	14246.2
MNXR100694_Tm	131.676	157.698	168.466	95.1662	82.7144	96.4788	123.168	97.6326	62.4757	134.708	110.963	109.583	48.4325	75.3447	58.1818	82.8022	127.686	89.5121	63.1888	46.5902	42.289	62.042	54.3941	51.9919	60.9681
MNXR100733_Tc	1101.08	1260.32	1265.84	971.072	925.009	1861.8	2394.71	3896.28	4080.82	8089.27	7152.59	6359.48	9608.35	5753.96	10011.5	8861.67	11479.2	26639.8	17075	7920.33	7627.88	9124.05	13016.5	31804.9	14393.5
MNXR100733_Tpl	0	0	0	0	0	0	0	0	0	0	0	0	0	0	0	0	0	0	0	0	0	0	0	0	0
MNXR100734_Tpl	0	0	0	0	0	0	0	0	0	0	0	0	0	0	0	0	0	0	0	0	0	0	0	0	0
MNXR100737_Tpl	224.582	244.356	265.856	296.994	212.314	230.489	267.356	215.428	259.302	219.593	303.118	328.231	315.912	334.689	178.803	244.726	182.766	188.97	224.671	251.587	169.156	232.657	271.97	155.976	203.227
MNXR100741_Tc	0	0	0	0	0	0	0	0	0	0	0	0	0	0	0	0	0	0	0	0	0	0	0	0	0
MNXR100747_Tc	2495.96	2909.98	3218	3093.37	3142.53	3217.36	3120.57	4399.83	4521.47	4801.53	4652.32	4814.4	4878.48	4756.23	5513.08	5768.55	5312.74	4943.06	5097.23	4612.43	5048.25	4738.46	4743.16	5572.58	4389.7
MNXR100752_Tc	256.747	255.818	253.051	315.462	240.977	257.866	311.039	243.551	242.715	192.529	338.752	277.854	237.76	241.896	185.898	193.205	190.277	179.024	224.671	256.246	243.162	252.046	282.849	198.514	172.743
MNXR100773_Tc	295.517	121.8	88.1097	47.8658	54.6652	75.726	247.321	97.6326	116.658	144.55	92.9201	96.5996	118.88	88.0343	153.259	92.0024	170.248	169.078	182.545	60.5672	42.289	89.1854	103.349	42.5388	50.8067
MNXR100783_Tpl	576.244	433.544	548.63	553.283	429.951	396.954	372.787	214.367	219.494	133.478	263.424	173.464	162.909	211.758	217.118	196.885	130.19	79.5663	175.525	246.928	158.584	93.063	141.425	151.249	203.227
MNXR100784_Tc	63.3731	41.8526	21.1212	19.1359	27.3949	32.1857	22.9636	27.0142	27.8756	29.7236	34.7704	30.5192	26.7613	33.6963	51.3916	20.0954	44.724	51.2551	62.3119	71.5874	66.1955	48.6354	54.5916	164.417	216.237
MNXR100785_Tc	168.723	295.117	270.673	208.423	167.476	118.336	90.3229	84.8979	51.418	42.4424	56.3836	48.2998	31.9214	34.8965	58.1818	27.6007	55.0802	24.8645	28.0839	46.5902	37.0029	23.2657	27.197	47.2653	55.8874
MNXR100796_Tc	3215.36	1829.77	2058.59	1996.79	1922.29	1894.69	1701.35	1729.79	1459.61	1423.35	1390.64	1423.54	1264.75	1175.38	1385.01	1234.67	1702.47	1511.76	1958.85	1598.04	1617.56	1640.23	1289.14	1805.54	1661.38
MNXR100796_Tp	3215.36	1829.77	2058.59	1996.79	1922.29	1894.69	1701.35	1729.79	1459.61	1423.35	1390.64	1423.54	1264.75	1175.38	1385.01	1234.67	1702.47	1511.76	1958.85	1598.04	1617.56	1640.23	1289.14	1805.54	1661.38
MNXR100796_Tpl	3215.36	1829.77	2058.59	1996.79	1922.29	1894.69	1701.35	1729.79	1459.61	1423.35	1390.64	1423.54	1264.75	1175.38	1385.01	1234.67	1702.47	1511.76	1958.85	1598.04	1617.56	1640.23	1289.14	1805.54	1661.38
MNXR100801_Tc	0	0	0	0	0	0	0	0	0	0	0	0	0	0	0	0	0	0	0	0	0	0	0	0	0
MNXR100802_Tc	0	0	0	0	0	0	0	0	0	0	0	0	0	0	0	0	0	0	0	0	0	0	0	0	0
MNXR100808_Tc	5806.1	5655.59	6630.9	7855.07	5922.06	5042.73	5291.61	4715.02	4295.34	4808.29	5889.15	5114.07	4958.83	5228.13	5426.52	5676.55	5763.39	9344.07	6234.63	6387.52	7849.9	7150.34	6908.04	13688	8078.27
MNXR100808_Tp	5806.1	5655.59	6630.9	7855.07	5922.06	5042.73	5291.61	4715.02	4295.34	4808.29	5889.15	5114.07	4958.83	5228.13	5426.52	5676.55	5763.39	9344.07	6234.63	6387.52	7849.9	7150.34	6908.04	13688	8078.27
MNXR100808_Tpl	5806.1	5655.59	6630.9	7855.07	5922.06	5042.73	5291.61	4715.02	4295.34	4808.29	5889.15	5114.07	4958.83	5228.13	5426.52	5676.55	5763.39	9344.07	6234.63	6387.52	7849.9	7150.34	6908.04	13688	8078.27
MNXR100810_Tc	0	0	0	0	0	0	0	0	0	0	0	0	0	0	0	0	0	0	0	0	0	0	0	0	0
MNXR100810_Tpl	0	0	0	0	0	0	0	0	0	0	0	0	0	0	0	0	0	0	0	0	0	0	0	0	0
MNXR100811_Tpl	327.252	222.944	252.934	297.748	235.859	299.592	287.72	193.673	152.043	91.0359	165.542	145.938	106.772	92.7929	62.439	64.4017	45.0656	9.94579	14.042	74.5443	42.289	42.6539	27.197	56.7184	121.936
MNXR100813_Tpl	460.651	439.841	483.428	427.777	371.601	355.448	362.605	236.122	171.946	132.863	197.568	188.006	118.88	153.069	133.393	86.4823	85.124	54.7019	112.336	228.292	132.153	139.594	76.1517	198.514	132.097
MNXR100814_Tpl	395.459	611.647	873.226	923.772	732.759	569.821	512.706	388.408	440.647	390.593	470.916	302.263	309.308	303.758	456.94	406.651	330.481	333.184	351.049	433.289	348.884	364.497	353.561	368.67	330.244
MNXR100826_Tpl	5923.56	11457.8	15740.7	16683.5	13699.7	11300.8	10892.9	15028	16111.5	19060.3	19701.8	17280.9	15948.6	14862.7	16476.8	18236.7	15630.3	21105	14730	13697.5	19368.4	18713.4	18276.4	27735.3	18183.7
MNXR100827_Tpl	5923.56	11457.8	15740.7	16683.5	13699.7	11300.8	10892.9	15028	16111.5	19060.3	19701.8	17280.9	15948.6	14862.7	16476.8	18236.7	15630.3	21105	14730	13697.5	19368.4	18713.4	18276.4	27735.3	18183.7
MNXR100830_Tc	1382.24	985.738	951.585	987.09	1051.74	1138.98	1184.38	1000.73	915.02	831.01	908.001	759.294	816.748	755.826	896.852	748.9	713.539	845.392	884.644	759.42	740.058	771.647	761.517	931.127	934.844
MNXR100837_Tc	0	0	0	0	0	0	0	0	0	0	0	0	0	0	0	0	0	0	0	0	0	0	0	0	0
MNXR100839_Tc	389.284	264.509	536.882	291.34	467.009	638.262	576.096	212.245	106.153	511.154	493.018	257.599	566.881	430.654	1268.65	277.847	1254.33	1198.47	1600.78	652.263	1157.66	1035.33	924.699	1176.91	574.116
MNXR100844_Tc	404.793	666.438	1170.1	1392.06	1529.19	2152.78	1534.5	1922.41	1767.01	3388.63	3049.22	2259.7	3928.54	2427.69	3956.36	3367.29	5971.2	10254.1	6817.37	8139.31	11809.2	9697.94	6619.76	15952.1	6721.73
MNXR100845_Tc	0	0	0	0	0	0	0	0	0	0	0	0	0	0	0	0	0	0	0	0	0	0	0	0	0
MNXR100874_Tc	0	0	0	0	0	0	0	0	0	0	0	0	0	0	0	0	0	0	0	0	0	0	0	0	0
MNXR100874_Tpl	0	0	0	0	0	0	0	0	0	0	0	0	0	0	0	0	0	0	0	0	0	0	0	0	0
MNXR100878_Tpl	1047.09	977.047	1054.85	1065.48	1102.52	1140.53	1069.75	922.734	953.721	916.51	880.035	779.549	740.797	772.481	916.719	866.663	986.437	1427.22	1039.11	1066.92	1236.95	1174.92	815.911	1228.9	1407.35
MNXR100879_Tpl	1592.03	1504.55	1512.78	1894.28	2249.67	2490.57	2368.76	2688.61	2592.46	2667.1	2841.28	2394.74	1987.93	2100.13	1346.7	1972.53	1704.98	944.85	807.413	955.099	787.633	915.119	2235.6	434.841	548.713
MNXR100902_Tpl	7585.66	7035.45	6772.46	6389.51	7348.89	7183.37	7471.51	7495.96	6261.39	6328.84	6497.64	5862.97	4797.02	5180.54	3801.69	3694.82	2769.03	3495.95	3075.19	2753.48	2574.34	3171.9	3078.7	3634.71	3165.26
MNXR100932_Tc	385.695	383.791	426.333	395.552	383.475	363.617	316.951	330.041	380.383	425.039	391.076	410.808	390.762	473.482	674.058	741.54	798.663	512.208	463.385	582.377	581.474	538.99	560.259	486.833	411.534
MNXR100933_Tc	0	0	0	0	0	0	0	0	0	0	0	0	0	0	0	0	0	0	0	0	0	0	0	0	0
MNXR101028_Tc	4944.96	2543.32	1455.1	433.619	572.449	1194.62	2323.43	1177.43	618.675	380.136	289.586	394.189	536.06	594.033	241.242	195.045	135.197	94.485	259.776	265.564	89.8642	104.696	141.425	189.061	391.212
MNXR101031_Tc	4944.96	2543.32	1455.1	433.619	572.449	1194.62	2323.43	1177.43	618.675	380.136	289.586	394.189	536.06	594.033	241.242	195.045	135.197	94.485	259.776	265.564	89.8642	104.696	141.425	189.061	391.212
MNXR101037_Tc	324.236	310.106	361.837	266.277	250.6	228.944	217.76	188.898	176.922	138.399	153.363	180.735	187.126	134.034	123.459	128.803	172.752	198.916	175.525	102.498	116.295	147.35	103.349	137.07	203.227
MNXR101040_Tc	331.129	463.899	400.135	864.41	931.356	962.36	903.229	1558.41	1992.03	2094.44	1608.96	2995.63	2923.56	2395.17	1826.34	2905.44	1502.19	2028.94	884.644	1099.53	1289.82	1585.95	3992.52	794.058	533.471
MNXR101081_Tc	52.9863	48.4934	52.3959	46.9235	45.8614	43.7135	52.88	28.1224	43.6777	36.9064	32.928	26.487	51.7347	36.4827	78.0488	58.8815	75.1094	69.6205	77.2308	93.1804	105.723	42.6539	76.1517	66.1715	76.2101
MNXR101097_Tc	3880.93	5756.48	6752.96	8482.42	9667.14	19004.6	10505	14274	9898.8	18073.1	15512.7	11532.2	17038.3	11752.2	18408.2	11759.7	15715.4	31940.9	20964.6	14186.7	13458.5	16743.6	18521.2	47430.8	19245.6
MNXR101117_Tc	2441.39	1813.65	2104.29	929.048	474.175	338.89	404.647	304.571	223.364	151.316	195.764	131.916	83.6562	95.1723	36.8958	40.4811	50.0729	19.8916	21.0629	32.6131	37.0029	34.8986	21.7576	99.2572	35.5647
MNXR101119_Tc	36.473	29.5999	38.1809	35.2398	29.0729	21.4152	27.5895	13.2653	16.0336	5.53596	12.1789	12.4645	7.70517	11.1034	11.3526	1.84005	5.00729	9.94579	0	9.31804	5.28613	3.87762	10.8788	0	5.08067
MNXR101250_Tc	614.01	344.366	301.218	342.975	303.423	266.476	262.429	203.755	157.018	108.874	155.619	162.557	136.492	122.931	279.557	101.203	82.6203	99.4579	175.525	125.794	116.295	124.084	87.0305	425.388	71.1294
MNXR101256_Tc	4032.56	1412.23	675.625	719.871	1022.87	1385.59	2644.33	1687.35	1443.02	1597.43	1135.34	1524.82	1908.68	1695.65	1262.97	1197.87	1096.6	919.986	961.874	1113.51	1205.24	1322.27	1164.03	973.666	970.408
MNXR101325_Tc	0	0	0	0	0	0	0	0	0	0	0	0	0	0	0	0	0	0	0	0	0	0	0	0	0
MNXR101347_Tp	56.7198	17.8859	13.5102	13.5682	12.2843	21.1944	63.0618	34.4898	28.7499	91.651	36.5366	30.6418	36.3244	25.3793	75.2107	34.9609	62.5911	74.5934	77.2308	55.9082	63.4335	34.8986	54.3941	94.5307	106.694
MNXR101350_Tc	2166.12	1973.87	2473.41	2274.38	1514.45	1449.39	1500.35	1119.59	1040.52	813.172	1124.97	946.261	689.063	1053.24	780.488	864.823	821.196	477.398	800.392	1211.34	1464.26	1027.57	750.638	1129.64	1387.02
MNXR101350_Tpl	2166.12	1973.87	2473.41	2274.38	1514.45	1449.39	1500.35	1119.59	1040.52	813.172	1124.97	946.261	689.063	1053.24	780.488	864.823	821.196	477.398	800.392	1211.34	1464.26	1027.57	750.638	1129.64	1387.02
MNXR101375_Tc	1583.85	1248.99	1400.94	1555.26	1183.39	1216.91	1504.62	1055.39	984.683	628.64	1060.01	897.442	857.476	882.723	534.989	603.536	465.678	581.829	344.028	847.941	496.896	647.563	435.152	553.005	675.729
MNXR101382_Tc	177.626	240.83	242.83	242.532	250.191	241.528	204.951	162.898	167.523	219.593	241.773	199.431	299.401	210.965	418.625	171.125	498.226	815.555	659.972	437.948	407.032	442.049	326.364	614.45	502.987
MNXR101397_Tc	1791.2	1671.45	1799.9	1804.95	1871.11	1899.99	1820.25	1632.16	1582.35	1702	1619.34	1629.21	1430.96	1422.03	1409.14	1602.68	2165.65	2033.91	1600.78	1686.56	1887.15	1814.73	1756.93	2301.82	1956.06
MNXR101407_Tc	7724.09	6413.85	5623.63	4713.84	5030.02	4870.3	5153.99	4878.98	4138.32	4751.7	4258.99	4601.99	3393.58	4561.92	3618.63	3878.82	4834.54	6240.98	4177.48	3988.12	3906.45	4633.76	3715.11	4504.39	3907.04
MNXR101411_Tm	1685.8	3212.4	2762.18	2373.88	3758.18	4508.9	6020.1	4295.3	3505.27	4625.61	4754.26	3626.12	4721.07	3081.99	4274.24	3792.34	4994.77	10497.8	8579.64	4523.91	5804.17	6766.45	6521.85	19804.2	9297.63
MNXR101412_Tc	9.42162	19.0379	17.5398	18.091	18.2058	14.9619	13.6977	11.9003	26.7749	14.7626	14.4342	21.2935	22.0148	13.2972	14.1907	18.4005	12.5182	24.8645	21.0629	13.9771	15.8584	19.3881	27.197	28.3592	40.6454
MNXR101415_Tc	510.047	1785.94	2510.07	1608.59	5342.86	4327.2	5882.81	3525.92	1536.46	5114.62	4976.64	2787.89	7251.67	2526.03	3465.37	3183.28	3244.73	7707.99	7828.39	2399.39	1490.69	2303.31	5760.33	15058.7	8378.03
MNXR101422_Tc	1081.41	1083.35	1234.71	1267.69	1060.75	1094.83	1055.63	1027.26	1021.73	741.819	845.302	805.516	771.618	743.137	920.976	818.822	673.481	671.341	610.825	969.076	750.63	666.951	527.622	652.262	965.328
MNXR101424_Tpl	676.904	977.173	1201.58	1088.66	710.443	590.574	451.615	397.959	444.517	324.777	402.804	318.363	276.286	294.241	248.337	180.325	200.292	99.4579	140.42	251.587	190.301	193.881	135.985	103.984	167.662
MNXR101439_Tc	15011.6	9780.68	9764.55	10108.3	8426.02	10197.4	11442.4	9840.2	7429.08	5297.92	7669.07	6116.42	4032.01	5642.92	2577.03	2765.59	2163.15	2406.88	1916.73	3065.63	3113.53	2888.83	2154	3573.26	3825.75
MNXR101439_Tm	15011.6	9780.68	9764.55	10108.3	8426.02	10197.4	11442.4	9840.2	7429.08	5297.92	7669.07	6116.42	4032.01	5642.92	2577.03	2765.59	2163.15	2406.88	1916.73	3065.63	3113.53	2888.83	2154	3573.26	3825.75
MNXR101439_Tp	15011.6	9780.68	9764.55	10108.3	8426.02	10197.4	11442.4	9840.2	7429.08	5297.92	7669.07	6116.42	4032.01	5642.92	2577.03	2765.59	2163.15	2406.88	1916.73	3065.63	3113.53	2888.83	2154	3573.26	3825.75
MNXR101439_Tpl	15011.6	9780.68	9764.55	10108.3	8426.02	10197.4	11442.4	9840.2	7429.08	5297.92	7669.07	6116.42	4032.01	5642.92	2577.03	2765.59	2163.15	2406.88	1916.73	3065.63	3113.53	2888.83	2154	3573.26	3825.75
MNXR101443_Tc	9476.22	21185.3	27259	29704.9	18398.4	18732.6	16462.1	13844.7	12332.6	10079.1	11973.2	8451.43	9279.23	9146.05	16217.1	8456.86	12017.5	15062.9	11851.4	15896.6	15218.8	12431.7	9192.6	11400.4	12026
MNXR101443_Tpl	9476.22	21185.3	27259	29704.9	18398.4	18732.6	16462.1	13844.7	12332.6	10079.1	11973.2	8451.43	9279.23	9146.05	16217.1	8456.86	12017.5	15062.9	11851.4	15896.6	15218.8	12431.7	9192.6	11400.4	12026
MNXR101444_Tpl	4287.44	3944.59	3088.3	2212	2238.41	2305.56	2832.86	2036.49	1475.64	1206.23	1183.15	1190.36	782.626	939.826	486.741	399.291	332.985	392.859	519.553	573.059	496.896	345.109	288.288	798.784	772.262
MNXR101446_Tm	0	0	0	0	0	0	0	0	0	0	0	0	0	0	0	0	0	0	0	0	0	0	0	0	0
MNXR101468_Tc	1171.44	764.432	570.951	251.955	175.87	139.751	142.218	76.9387	80.7208	70.1222	67.6603	55.5708	55.037	47.5861	17.0288	20.2405	12.5182	4.9729	7.02098	9.31804	21.1445	0	10.8788	4.72653	0
MNXR101474_Tc	1101.08	1260.32	1265.84	971.072	925.009	1861.8	2394.71	3896.28	4080.82	8089.27	7152.59	6359.48	9608.35	5753.96	10011.5	8861.67	11479.2	26639.8	17075	7920.33	7627.88	9124.05	13016.5	31804.9	14393.5
MNXR101484_Tc	778.425	565.798	551.097	324.13	317.754	294.514	345.526	250.449	206.225	150.086	166.444	124.125	88.0591	124.517	70.9535	47.8413	77.613	44.7561	70.2098	144.43	89.8642	50.4091	76.1517	56.7184	142.259
MNXR101495_Tc	867.884	730.046	633.097	751.342	823.868	835.193	829.657	691.918	771.823	546.83	547.146	452.876	701.171	621.792	749.269	655.057	791.152	1064.2	1053.15	973.735	1110.09	938.385	848.547	1337.61	1138.07
MNXR101555_Tc	16308.7	7034.69	6191.29	5523.03	3801.18	4409.99	6309.14	3562	2985.56	2240.84	3135.38	3264.65	2575.73	3463.48	2894.9	3429.85	3084.49	5186.73	2485.43	5194.81	6158.34	4614.37	2833.93	6631.33	6615.04
MNXR101570_Tc	840.314	518.816	675.39	849.523	858.674	1245.39	1436.96	987.469	800.573	728.902	1038.81	812.268	898.203	961.24	783.326	853.782	685.999	765.826	456.364	1150.78	555.043	841.444	761.517	477.38	624.923
MNXR101574_Tc	840.314	518.816	675.39	849.523	858.674	1245.39	1436.96	987.469	800.573	728.902	1038.81	812.268	898.203	961.24	783.326	853.782	685.999	765.826	456.364	1150.78	555.043	841.444	761.517	477.38	624.923
MNXR101575_Tc	66083.9	12808.4	5610	2550.83	3667.28	2893.7	12885	5603.26	1742.68	701.222	618.415	1111.93	1938.4	1493.41	317.871	200.565	202.795	358.049	1832.48	2073.26	872.211	314.088	255.652	1068.2	1747.75
MNXR101581_Tc	11.4876	12.9736	29.4874	69.1604	64.9021	154.984	182.288	133.184	118.317	83.0395	449.715	240.98	232.256	177.655	72.3725	180.325	100.146	19.8916	21.0629	153.748	37.0029	127.962	135.985	47.2653	35.5647
MNXR101584_Tc	527.422	698.053	1009.38	1315.37	1341.86	1156.64	1302.29	926.979	711.559	850.693	1141.65	971.709	1122.75	823.24	881.242	886.903	806.174	1287.98	1495.47	787.374	660.766	806.546	1011.73	1753.54	945.005
MNXR101619_Tc	2166.12	1973.87	2473.41	2274.38	1514.45	1449.39	1500.35	1119.59	1040.52	813.172	1124.97	946.261	689.063	1053.24	780.488	864.823	821.196	477.398	800.392	1211.34	1464.26	1027.57	750.638	1129.64	1387.02
MNXR101657_Tc	2620.17	1817.94	1072.35	589.653	761.013	764.324	1155.48	1123.84	922.207	841.467	642.322	593.101	559.176	689.206	410.111	366.17	270.394	213.835	294.881	172.384	105.723	221.025	228.455	245.78	162.582
MNXR101661_Tc	0	0	0	0	0	0	0	0	0	0	0	0	0	0	0	0	0	0	0	0	0	0	0	0	0
MNXR101683_Tc	65.9098	67.009	69.7829	78.9597	92.1324	112.816	100.176	80.653	63.5814	62.7409	54.1282	59.7256	48.4325	66.6206	31.2195	51.5214	25.0365	34.8103	42.1259	27.9541	26.4306	50.4091	32.6364	33.0857	10.1613
MNXR101684_Tc	65.9098	67.009	69.7829	78.9597	92.1324	112.816	100.176	80.653	63.5814	62.7409	54.1282	59.7256	48.4325	66.6206	31.2195	51.5214	25.0365	34.8103	42.1259	27.9541	26.4306	50.4091	32.6364	33.0857	10.1613
MNXR101716_Tc	10453.4	6940.22	4766.85	3384.15	3749.17	3174.75	3853.67	2224.86	1760.38	839.006	1263.44	1208.53	857.476	867.654	316.452	292.568	125.182	129.295	133.399	251.587	206.159	170.615	125.106	212.694	218.469
MNXR101719_Tpl	15428.5	5651.94	1713.44	522.943	259.813	640.911	2143.45	610.734	300.768	117.485	142.087	272.66	318.114	233.965	134.812	90.1624	115.168	164.106	301.902	447.266	237.876	155.105	125.106	363.943	284.518
MNXR101720_Tpl	15428.5	5651.94	1713.44	522.943	259.813	640.911	2143.45	610.734	300.768	117.485	142.087	272.66	318.114	233.965	134.812	90.1624	115.168	164.106	301.902	447.266	237.876	155.105	125.106	363.943	284.518
MNXR101721_Tpl	25561.8	6767.54	1575.05	1245.64	1115.62	1106.53	3920.67	1166.82	457.233	161.773	139.38	460.147	739.697	446.516	73.7916	57.0415	30.0438	54.7019	154.462	153.748	89.8642	50.4091	21.7576	94.5307	213.388
MNXR101723_Tpl	15428.5	5651.94	1713.44	522.943	259.813	640.911	2143.45	610.734	300.768	117.485	142.087	272.66	318.114	233.965	134.812	90.1624	115.168	164.106	301.902	447.266	237.876	155.105	125.106	363.943	284.518
MNXR101728_Tpl	1196.28	635.2	650.132	595.307	562.212	264.489	239.438	76.9387	61.9228	37.5215	93.3712	89.3287	72.6488	66.6206	105.011	64.4017	77.613	114.377	70.2098	93.1804	89.8642	62.042	81.5911	189.061	121.936
MNXR101729_Tc	495.401	528.137	623.464	677.847	730.098	729	690.724	646.285	589.925	526.532	586.84	559.862	455.706	489.344	475.388	517.054	593.364	566.91	540.616	642.945	586.76	794.913	614.653	954.76	823.069
MNXR101730_Tc	0	0	0	0	0	0	0	0	0	0	0	0	0	0	0	0	0	0	0	0	0	0	0	0	0
MNXR101744_Tc	1611.89	1648.43	1743.23	1439.08	1605.87	1672.51	1580.77	1641.54	1471.35	1588.88	1356.79	1219.5	1411.26	1410.5	1873.44	1458.48	1735.74	1785.8	1722.34	1456.06	1660.86	1478.94	1414.68	1876.37	1927.92
MNXR101745_Tc	0	0	0	0	0	0	0	0	0	0	0	0	0	0	0	0	0	0	0	0	0	0	0	0	0
MNXR101760_Tc	1486.2	1631.52	1703.34	1970.6	1655.11	1653.17	1886.6	1781.8	1680.21	1535.31	1492.13	1168.54	1229.53	1643.31	1597.87	1738.85	1632.38	1531.65	1355.05	2203.72	1924.15	1896.16	1463.2	1536.12	1702.03
MNXR101798_Tc	0	0	0	0	0	0	0	0	0	0	0	0	0	0	0	0	0	0	0	0	0	0	0	0	0
MNXR101805_Tc	8016.3	7610.94	8251.88	7835.1	6561.46	5062.38	7589.42	5697.18	6186.2	8556.14	7266.26	5128.09	7972.65	5482.71	8212.15	7393.31	13840.2	17032.2	15010.9	10687.8	13606.5	12695.3	12875.1	19189.7	13143.7
MNXR101861_Tc	1643.15	712.538	503.048	429.284	474.584	542.887	793.199	444.122	372.642	335.849	278.76	345.889	506.34	317.241	473.969	428.731	1692.46	1735.54	1053.15	633.627	1358.53	977.161	892.063	950.033	939.924
MNXR101870_Tc	0	0	0	0	0	0	0	0	0	0	0	0	0	0	0	0	0	0	0	0	0	0	0	0	0
MNXR101870_Tm	0	0	0	0	0	0	0	0	0	0	0	0	0	0	0	0	0	0	0	0	0	0	0	0	0
MNXR101882_Tc	1009.47	621.723	680.442	655.422	720.27	705.598	823.745	898.857	896.222	1048.14	912.512	663.733	777.122	845.447	789.002	717.619	1026.49	1327.76	1249.73	806.01	840.494	887.976	815.911	931.127	1005.97
MNXR101882_Tpl	1009.47	621.723	680.442	655.422	720.27	705.598	823.745	898.857	896.222	1048.14	912.512	663.733	777.122	845.447	789.002	717.619	1026.49	1327.76	1249.73	806.01	840.494	887.976	815.911	931.127	1005.97
MNXR101897_Tc	1143.44	642.002	719.327	604.164	538.053	559.666	550.149	504.081	417.426	329.082	369.425	387.957	336.826	368.792	255.432	287.048	230.335	273.509	217.65	246.928	269.593	267.556	271.97	236.327	243.872
MNXR101909_Tc	4334.12	1985.72	1617.5	1988.52	1844	2081.86	3278.45	1833.73	1629.29	1050.51	1211.52	1457.7	1227.29	1049.23	502.308	598.016	237.766	159.133	119.006	330.79	248.359	407.151	424.184	207.968	127.017
MNXR101913_Tc	0	0	0	0	0	0	0	0	0	0	0	0	0	0	0	0	0	0	0	0	0	0	0	0	0
MNXR101928_Tc	570.755	516.549	567.014	500.759	364.633	383.847	403.99	178.286	173.605	62.8746	164.601	145.972	76.8136	90.308	58.1818	40.4772	22.2002	37.3398	31.6422	55.9979	63.4335	50.4078	32.5399	47.6673	55.8874
MNXR101935_Tc	5032.84	5033.74	5434.25	6000.56	6385.59	7048.25	6683.57	6099.38	5796.97	4582.55	5560.32	5782.47	4407.36	4525.44	3259.6	5577.19	3510.11	2814.66	1614.83	3554.83	3182.25	3858.24	3089.58	2415.26	2697.84
MNXR101935_Tm	5032.84	5033.74	5434.25	6000.56	6385.59	7048.25	6683.57	6099.38	5796.97	4582.55	5560.32	5782.47	4407.36	4525.44	3259.6	5577.19	3510.11	2814.66	1614.83	3554.83	3182.25	3858.24	3089.58	2415.26	2697.84
MNXR101935_Tpl	5032.84	5033.74	5434.25	6000.56	6385.59	7048.25	6683.57	6099.38	5796.97	4582.55	5560.32	5782.47	4407.36	4525.44	3259.6	5577.19	3510.11	2814.66	1614.83	3554.83	3182.25	3858.24	3089.58	2415.26	2697.84
MNXR101936_Tc	5032.84	5033.74	5434.25	6000.56	6385.59	7048.25	6683.57	6099.38	5796.97	4582.55	5560.32	5782.47	4407.36	4525.44	3259.6	5577.19	3510.11	2814.66	1614.83	3554.83	3182.25	3858.24	3089.58	2415.26	2697.84
MNXR101936_Tm	5032.84	5033.74	5434.25	6000.56	6385.59	7048.25	6683.57	6099.38	5796.97	4582.55	5560.32	5782.47	4407.36	4525.44	3259.6	5577.19	3510.11	2814.66	1614.83	3554.83	3182.25	3858.24	3089.58	2415.26	2697.84
MNXR101936_Tpl	5032.84	5033.74	5434.25	6000.56	6385.59	7048.25	6683.57	6099.38	5796.97	4582.55	5560.32	5782.47	4407.36	4525.44	3259.6	5577.19	3510.11	2814.66	1614.83	3554.83	3182.25	3858.24	3089.58	2415.26	2697.84
MNXR101937_Tc	5032.84	5033.74	5434.25	6000.56	6385.59	7048.25	6683.57	6099.38	5796.97	4582.55	5560.32	5782.47	4407.36	4525.44	3259.6	5577.19	3510.11	2814.66	1614.83	3554.83	3182.25	3858.24	3089.58	2415.26	2697.84
MNXR101937_Tm	5032.84	5033.74	5434.25	6000.56	6385.59	7048.25	6683.57	6099.38	5796.97	4582.55	5560.32	5782.47	4407.36	4525.44	3259.6	5577.19	3510.11	2814.66	1614.83	3554.83	3182.25	3858.24	3089.58	2415.26	2697.84
MNXR101937_Tpl	5032.84	5033.74	5434.25	6000.56	6385.59	7048.25	6683.57	6099.38	5796.97	4582.55	5560.32	5782.47	4407.36	4525.44	3259.6	5577.19	3510.11	2814.66	1614.83	3554.83	3182.25	3858.24	3089.58	2415.26	2697.84
MNXR101938_Tc	5032.84	5033.74	5434.25	6000.56	6385.59	7048.25	6683.57	6099.38	5796.97	4582.55	5560.32	5782.47	4407.36	4525.44	3259.6	5577.19	3510.11	2814.66	1614.83	3554.83	3182.25	3858.24	3089.58	2415.26	2697.84
MNXR101938_Tm	5032.84	5033.74	5434.25	6000.56	6385.59	7048.25	6683.57	6099.38	5796.97	4582.55	5560.32	5782.47	4407.36	4525.44	3259.6	5577.19	3510.11	2814.66	1614.83	3554.83	3182.25	3858.24	3089.58	2415.26	2697.84
MNXR101938_Tpl	5032.84	5033.74	5434.25	6000.56	6385.59	7048.25	6683.57	6099.38	5796.97	4582.55	5560.32	5782.47	4407.36	4525.44	3259.6	5577.19	3510.11	2814.66	1614.83	3554.83	3182.25	3858.24	3089.58	2415.26	2697.84
MNXR101939_Tc	5032.84	5033.74	5434.25	6000.56	6385.59	7048.25	6683.57	6099.38	5796.97	4582.55	5560.32	5782.47	4407.36	4525.44	3259.6	5577.19	3510.11	2814.66	1614.83	3554.83	3182.25	3858.24	3089.58	2415.26	2697.84
MNXR101939_Tm	5032.84	5033.74	5434.25	6000.56	6385.59	7048.25	6683.57	6099.38	5796.97	4582.55	5560.32	5782.47	4407.36	4525.44	3259.6	5577.19	3510.11	2814.66	1614.83	3554.83	3182.25	3858.24	3089.58	2415.26	2697.84
MNXR101939_Tpl	5032.84	5033.74	5434.25	6000.56	6385.59	7048.25	6683.57	6099.38	5796.97	4582.55	5560.32	5782.47	4407.36	4525.44	3259.6	5577.19	3510.11	2814.66	1614.83	3554.83	3182.25	3858.24	3089.58	2415.26	2697.84
MNXR101940_Tc	5032.84	5033.74	5434.25	6000.56	6385.59	7048.25	6683.57	6099.38	5796.97	4582.55	5560.32	5782.47	4407.36	4525.44	3259.6	5577.19	3510.11	2814.66	1614.83	3554.83	3182.25	3858.24	3089.58	2415.26	2697.84
MNXR101940_Tm	5032.84	5033.74	5434.25	6000.56	6385.59	7048.25	6683.57	6099.38	5796.97	4582.55	5560.32	5782.47	4407.36	4525.44	3259.6	5577.19	3510.11	2814.66	1614.83	3554.83	3182.25	3858.24	3089.58	2415.26	2697.84
MNXR101940_Tpl	5032.84	5033.74	5434.25	6000.56	6385.59	7048.25	6683.57	6099.38	5796.97	4582.55	5560.32	5782.47	4407.36	4525.44	3259.6	5577.19	3510.11	2814.66	1614.83	3554.83	3182.25	3858.24	3089.58	2415.26	2697.84
MNXR101942_Tc	113.152	92.9562	111.841	71.7986	50.7752	39.7396	42.6981	32.8979	59.7113	50.4388	47.8133	99.7157	107.872	87.2412	62.439	66.2417	180.263	144.214	294.881	321.472	359.457	376.13	261.091	264.686	279.437
MNXR101960_Tc	0	0	0	0	0	0	0	0	0	0	0	0	0	0	0	0	0	0	0	0	0	0	0	0	0
MNXR101964_Tc	20450.9	2798.38	2185.82	4438.14	4422.76	7600.63	10194.7	7767.1	9394.02	7172.15	6049.28	7568.53	8482.3	7796.99	6368.78	7627	5425.4	5082.3	4984.9	6322.29	6174.2	6971.97	6799.26	4234.98	5045.11
MNXR101970_Tc	2063.16	1152.76	1412.46	777.724	733.169	843.804	1041.83	900.449	827.664	837.776	815.983	812.268	714.38	720.93	596.009	750.74	726.057	800.636	624.867	689.535	613.191	771.647	685.365	1002.03	706.214
MNXR101977_Tc	566.48	2424.8	3326.43	2139.07	1537.79	1329.95	944.942	1374.82	1588.98	1541.46	1473.64	1541.44	1004.97	969.171	715.211	999.146	891.298	611.666	526.574	903.85	1506.55	1264.11	919.26	760.972	538.551
MNXR101978_Tc	104.25	100.514	94.5711	98.5582	105.85	117.232	135.649	85.4285	46.995	54.7445	73.9752	47.7805	63.8429	59.4827	62.439	36.801	52.5766	49.729	84.2518	69.8853	26.4306	42.6539	54.3941	94.5307	76.2101
MNXR101980_Tpl	1022.97	925.405	898.836	975.783	1004.65	1036.98	1076.98	862.244	817.712	576.971	638.713	524.027	545.967	446.516	519.379	414.011	600.875	666.368	582.741	722.148	803.491	651.441	603.774	841.323	604.6
MNXR101983_Tpl	1281.58	702.209	629.573	711.202	769.612	823.271	1320.69	560.857	595.454	389.978	386.566	382.244	283.991	432.241	252.594	272.327	262.883	397.832	1390.15	465.902	301.309	193.881	271.97	236.327	289.598
MNXR102029_Tc	2063.16	1152.76	1412.46	777.724	733.169	843.804	1041.83	900.449	827.664	837.776	815.983	812.268	714.38	720.93	596.009	750.74	726.057	800.636	624.867	689.535	613.191	771.647	685.365	1002.03	706.214
MNXR102030_Tc	115.737	122.052	151.196	169.98	151.097	157.413	151.414	131.592	121.634	135.939	160.129	135.032	93.5628	158.62	137.65	167.444	132.693	74.5934	133.399	121.134	105.723	139.594	174.061	137.07	101.613
MNXR102037_Tc	115.737	122.052	151.196	169.98	151.097	157.413	151.414	131.592	121.634	135.939	160.129	135.032	93.5628	158.62	137.65	167.444	132.693	74.5934	133.399	121.134	105.723	139.594	174.061	137.07	101.613
MNXR102043_Tc	2339.73	2668.65	2777.45	3063.97	2349.17	2264.49	2131.62	3072.24	3545.63	4073.85	3956.77	4054.07	3910.93	4228.03	4579.34	5856.87	5142.49	6196.23	3693.04	4202.44	4974.25	5223.16	5020.57	5005.4	4445.59
MNXR102070_Tc	1354.24	813.681	865.002	843.116	965.957	993.489	924.907	953.51	813.842	940.499	844.851	904.193	717.682	777.24	709.535	802.261	778.634	731.016	681.035	601.013	755.916	810.423	848.547	869.682	899.279
MNXR102097_Tpl	0	0	0	0	0	0	0	0	0	0	0	0	0	0	0	0	0	0	0	0	0	0	0	0	0
MNXR102133_Tc	0	0	0	0	0	0	0	0	0	0.615107	0	0	0	0	0	0	0	0	0	0	0	0	0	0	0
MNXR102134_Tc	14333.9	4680.3	3277.92	2273.25	2119.04	2130.04	2555.97	1774.37	1318.07	912.819	1097.9	1080.25	734.193	771.688	363.282	327.529	170.248	124.322	119.357	172.384	132.153	158.983	108.788	103.984	86.3714
MNXR102137_Tm	280.296	252.544	301.922	351.078	319.802	338.89	308.412	274.857	288.604	236.201	288.684	355.237	228.954	201.448	89.4014	172.965	102.649	89.5121	70.2098	46.5902	74.0058	81.4301	108.788	226.874	147.34
MNXR102137_Tpl	280.296	252.544	301.922	351.078	319.802	338.89	308.412	274.857	288.604	236.201	288.684	355.237	228.954	201.448	89.4014	172.965	102.649	89.5121	70.2098	46.5902	74.0058	81.4301	108.788	226.874	147.34
MNXR102153_Tc	4524.08	3027.37	1286.4	806.18	808.103	1021.97	2150.34	1620.49	1349.58	1480.56	1355.01	1219.96	1135.96	1199.17	1365.14	1775.65	1574.79	1447.11	905.706	1122.82	1326.82	1539.42	1419.68	1091.83	1000.89
MNXR102169_Tc	526.13	608.875	822.944	842.362	432.408	381.058	457.527	288.122	374.854	260.19	326.574	226.957	281.789	487.758	955.034	623.776	605.882	462.479	681.035	1048.28	1115.37	864.71	473.228	798.784	817.988
MNXR102170_Tc	160.682	123.438	128.17	125.883	103.802	88.0894	95.2496	93.9183	84.0381	99.6474	115.022	105.948	112.275	135.62	236.985	189.525	175.255	228.753	245.734	246.928	232.59	166.738	184.94	283.592	187.985
MNXR102172_Tm	0	0	0	0	0	0	0	0	0	0	0	0	0	0	0	0	0	0	0	0	0	0	0	0	0
MNXR102173_Tm	1535.02	2158.77	2150.35	2428.15	2755.78	2703.62	2744.17	2692.33	2480.23	3638.36	3281.97	2420.18	4227.94	2142.96	4306.87	3094.96	7420.81	11954.8	10693	4649.7	5703.73	8181.79	8066.64	22550.3	11573.8
MNXR102174_Tm	0	0	0	0	0	0	0	0	0	0	0	0	0	0	0	0	0	0	0	0	0	0	0	0	0
MNXR102180_Tpl	0	0	0	0	0	0	0	0	0	0	0	0	0	0	0	0	0	0	0	0	0	0	0	0	0
MNXR102190_Tpl	1356.54	917.218	1064.13	1070.2	937.907	955.295	1033.62	778.408	516.945	415.812	569.7	583.233	283.991	428.275	265.366	309.128	315.459	223.78	154.462	330.79	311.882	286.944	201.258	255.233	172.743
MNXR102200_Tc	719.408	746.042	904.005	896.447	640.627	506.9	453.585	472.775	378.171	290.946	430.319	366.663	342.33	325.965	236.985	184.005	142.708	179.024	252.755	200.338	195.587	201.636	152.303	397.029	243.872
MNXR102209_Tc	878.798	862.804	777.362	1257.32	1137.53	1078.05	1047.42	2017.39	2164.53	2575.45	1920.65	1736.2	4192.72	2765.55	4325.32	3687.46	5277.69	10025.4	4661.93	4118.57	5962.75	7348.1	6864.53	8266.71	6269.55
MNXR102218_Tc	1172.74	1069.37	1229.31	848.015	687.922	657.028	618.794	550.775	577.762	519.766	540.831	634.649	593.298	467.93	285.233	379.05	280.408	333.184	175.525	204.997	174.442	205.514	244.773	132.343	208.308
MNXR102220_Tm	685.376	734.454	794.044	635.446	828.782	854.622	868.742	1093.59	1018.96	1391.37	1103.31	1086.49	1110.65	1125.41	1169.31	1416.84	1577.3	1486.9	1348.03	764.079	1189.38	1267.98	1348.97	1469.95	1066.94
MNXR102221_Tpl	638.133	304.69	342.218	341.468	277.421	310.852	287.391	153.877	124.951	65.8165	105.099	96.0803	77.0517	57.1034	9.93348	23.9206	15.0219	14.9187	14.042	18.6361	21.1445	3.87762	21.7576	23.6327	60.9681
MNXR102231_Tpl	1356.54	917.218	1064.13	1070.2	937.907	955.295	1033.62	778.408	516.945	415.812	569.7	583.233	283.991	428.275	265.366	309.128	315.459	223.78	154.462	330.79	311.882	286.944	201.258	255.233	172.743
MNXR102239_Tc	2647.02	3519.99	3969.75	4952.79	5521.8	5581.2	5644.36	5598.49	5465.24	4833.51	4804.33	4743.77	3255.99	3637.17	2731.71	3350.73	2325.89	1820.08	1593.76	1663.27	1982.3	2144.33	1795	1800.81	1387.02
MNXR102301_Tm	0	0	0	0	0	0	0	0	0	0	0	0	0	0	0	0	0	0	0	0	0	0	0	0	0
MNXR102345_Tc	341.755	261.99	253.403	306.039	322.668	369.578	313.338	211.184	183.557	100.878	212.904	143.341	110.074	113.414	95.0776	68.0818	57.5839	39.7832	98.2937	102.498	79.2919	65.9196	48.9546	94.5307	218.469
MNXR102416_Tc	1294.93	1299.87	1588.32	1509.47	1084.71	1627.78	1323.31	1414.08	1218.55	1873.62	1254.87	1326.95	1522.32	1219	2022.17	1403.96	1742.54	3560.59	2155.44	1639.97	1749.71	1861.26	1936.43	3067.52	1503.88
MNXR102425_Tm	1160.39	1318.39	1230.6	1143.31	1116.03	934.542	877.282	759.306	814.395	706.143	769.974	725.017	695.667	672.551	776.231	837.222	866.262	815.555	645.93	917.827	808.778	1066.35	843.108	964.213	1061.86
MNXR102425_Tpl	1160.39	1318.39	1230.6	1143.31	1116.03	934.542	877.282	759.306	814.395	706.143	769.974	725.017	695.667	672.551	776.231	837.222	866.262	815.555	645.93	917.827	808.778	1066.35	843.108	964.213	1061.86
MNXR102438_Tc	358.412	382.405	452.766	430.227	318.983	320.345	307.098	183.061	226.129	164.849	275.603	215.012	179.42	224.448	258.271	235.526	212.81	193.943	259.776	284.2	253.734	209.392	163.182	269.412	248.953
MNXR102461_Tc	6216.34	4272.04	6618.42	2965.6	2455.02	2432.28	4116.75	6568.45	5155.07	7693.76	5091.21	4555.76	4821.24	5304.27	4034.41	4557.8	5505.52	5410.51	5216.59	3908.92	3837.73	4951.73	4601.74	5544.23	5502.37
MNXR102487_Tc	0	0	0	0	0	0	0	0	0	0	0	0	0	0	0	0	0	0	0	0	0	0	0	0	0
MNXR102495_Tc	1593.75	1029.45	604.667	849.711	1248.7	1653.83	2119.47	1811.51	1527.61	1986.8	1624.75	1680.11	1982.43	1629.82	1833.44	1849.25	2608.8	3038.44	2323.94	1789.06	1686.27	1996.98	1882.03	2850.1	2199.93
MNXR102498_Tc	1938.4	2019.3	1895.05	1941.88	1967.58	2129.37	2386.27	2648.41	3060.16	3552.86	2694.34	2938.4	3364.36	3413.75	4023.06	3821.99	4318.79	3697.16	3454.32	2840.95	3837.73	3652.79	3907.35	2547.6	2182
MNXR102508_Tc	1859.55	963.696	658.238	828.04	1147.76	965.451	1051.69	737.551	563.387	594.809	783.957	684.507	731.992	560.723	689.668	441.612	1039.01	1178.58	1158.46	726.807	824.636	791.035	832.229	1682.65	1920.49
MNXR102513_Tc	2875.19	906.512	757.743	1152.92	1205.71	1765.54	2156.91	1842.28	2070.54	2013.86	2408.71	2224.39	1965.92	2145.34	1260.13	1637.64	1209.26	1427.22	1235.69	1453.61	1268.67	1628.6	1637.26	1356.52	1447.99
MNXR102513_Tpl	2875.19	906.512	757.743	1152.92	1205.71	1765.54	2156.91	1842.28	2070.54	2013.86	2408.71	2224.39	1965.92	2145.34	1260.13	1637.64	1209.26	1427.22	1235.69	1453.61	1268.67	1628.6	1637.26	1356.52	1447.99
MNXR102527_Tpl	5175.72	8311.64	12161.7	13600.1	11533.7	12523.9	12162.7	10635.1	10345	8473.72	9454.85	10161.7	7763.51	6915.85	3669.71	5010.45	3442.51	3028.49	2352.03	2054.63	2320.61	3074.96	3426.83	3010.8	2088.16
MNXR102535_Tc	1286.75	990.525	1249.04	1266.56	1206.73	1140.53	1032.31	832	894.01	693.841	892.665	766.045	693.466	690.792	640	743.38	886.291	755.88	835.497	838.623	835.208	798.791	674.486	1247.81	777.343
MNXR102535_Tpl	1286.75	990.525	1249.04	1266.56	1206.73	1140.53	1032.31	832	894.01	693.841	892.665	766.045	693.466	690.792	640	743.38	886.291	755.88	835.497	838.623	835.208	798.791	674.486	1247.81	777.343
MNXR102538_Tc	21689.6	8016.02	6822.04	6674.07	5470.61	5552.72	6050.98	4521.34	3907.22	2468.43	3925.65	3322.3	2412.82	2522.06	2066.16	2357.1	1905.27	2009.05	1818.43	3065.63	3388.41	2501.07	1713.41	3001.35	3576.79
MNXR102538_Tpl	21689.6	8016.02	6822.04	6674.07	5470.61	5552.72	6050.98	4521.34	3907.22	2468.43	3925.65	3322.3	2412.82	2522.06	2066.16	2357.1	1905.27	2009.05	1818.43	3065.63	3388.41	2501.07	1713.41	3001.35	3576.79
MNXR102539_Tc	1304.99	2935.3	1200.88	987.278	1047.24	1007.4	961.364	812.367	675.069	846.388	756.893	712.033	696.768	549.62	567.628	585.135	1389.52	1884.73	1516.53	1514.18	1173.52	1143.9	1267.38	2802.84	1813.8
MNXR102539_Tpl	1304.99	2935.3	1200.88	987.278	1047.24	1007.4	961.364	812.367	675.069	846.388	756.893	712.033	696.768	549.62	567.628	585.135	1389.52	1884.73	1516.53	1514.18	1173.52	1143.9	1267.38	2802.84	1813.8
MNXR102543_Tpl	3031.42	1569.8	1133.68	1040.61	1276.95	965.892	1021.8	535.388	425.166	282.949	412.728	355.757	278.487	325.965	273.88	171.125	142.708	104.431	154.462	228.292	174.442	112.451	81.5911	189.061	116.855
MNXR102547_Tc	7354.33	6374.42	6600.59	7953.63	6747.16	7184.47	7198.57	5464.24	5027.36	3841.34	5756.99	4703.78	3531.17	4197.1	3370.29	3854.9	2746.5	2585.91	2267.78	3955.51	3462.41	3582.92	2621.79	3289.67	2850.26
MNXR102547_Tpl	7354.33	6374.42	6600.59	7953.63	6747.16	7184.47	7198.57	5464.24	5027.36	3841.34	5756.99	4703.78	3531.17	4197.1	3370.29	3854.9	2746.5	2585.91	2267.78	3955.51	3462.41	3582.92	2621.79	3289.67	2850.26
MNXR102548_Tc	0	0	0	0	0	0	0	0	0	0	0	0	0	0	0	0	0	0	0	0	0	0	0	0	0
MNXR102548_Tpl	3516.48	2310.93	2682.18	2609.81	2662.63	2643.79	2570.43	2533.67	2048.98	1658.94	1851.64	2107.01	1204.21	1387.14	770.555	818.822	866.262	696.205	884.644	936.463	919.786	950.018	745.199	1143.82	995.812
MNXR102616_Tc	6449.83	3590.65	5850.6	3188.35	1929.46	2291.87	3429.97	2055.59	1230.16	963.258	1358.62	864.203	517.347	821.654	350.51	325.689	240.35	228.753	372.112	363.403	370.029	387.762	277.41	902.768	558.874
MNXR102631_Tc	2659.22	1320.66	1334.1	1427.3	1350.46	1553.82	1846.86	1911.26	1644.27	1513.16	1516.94	1378.36	1129.36	1380.79	969.224	947.625	1046.52	765.826	1102.29	1001.69	1120.66	1043.08	881.184	1332.88	970.408
MNXR102650_Tc	1101.51	3565.21	3657.73	1719.96	2414.28	1795.12	1313.46	1644.37	2139.1	2795.05	2015.83	2418.63	2900.45	2962.24	4491.35	3034.24	6987.68	5012.68	5539.55	11540.4	13728.1	10605.3	7800.11	3488.18	5116.24
MNXR102655_Tc	6639.09	1085.12	693.717	598.322	1268.36	2421.02	3198.42	975.795	494.829	413.967	454.226	696.971	728.689	459.999	332.062	196.885	190.277	382.913	716.14	610.332	348.884	252.046	223.016	812.964	1524.2
MNXR102870_Tm	0	0	0	0	0	0	0	0	0	0	0	0	0	0	0	0	0	0	0	0	0	0	0	0	0
MNXR103043_Tp	470.702	528.893	543.93	487.138	409.477	455.018	402.348	358.694	290.263	251.579	284.624	278.373	213.543	233.965	146.164	132.483	110.16	94.485	161.483	195.679	163.87	221.025	146.864	108.71	111.775
MNXR103050_Tc	2497.97	2189.89	2191.46	2513.52	2331.97	2345.52	2058.71	2294.9	2149.05	2160.26	2166.93	2220.75	1785.4	1549.72	1261.55	1591.64	1377.01	1670.89	1228.67	1304.53	1802.57	1609.21	1196.67	2122.21	2032.27
MNXR103058_Tc	3425.01	2089.88	3485.27	2965.6	2455.02	2432.28	4116.75	6568.45	5155.07	7693.76	5091.21	4555.76	4821.24	5304.27	4034.41	4557.8	5505.52	5410.51	5216.59	3908.92	3837.73	4951.73	4601.74	5544.23	5502.37
MNXR103059_Tc	0	0.125957	0.352439	0.188448	0.204739	0	0.328447	1.59184	0.552882	0.615107	1.35321	0	0	0	1.41907	1.84005	0	0	0	0	0	0	0	0	0
MNXR103065_Tpl	0	0	0	0	0	0	0	0	0	0	0	0	0	0	0	0	0	0	0	0	0	0	0	0	0
MNXR103095_Tpl	1826.81	1919.08	2221.3	2198.81	2355.31	2133.79	1891.2	1818.41	1645.38	1789.35	1797.06	1513.39	1580.66	1498.17	1809.31	1729.65	2113.08	2511.31	1965.87	1854.29	2151.45	2097.79	2066.97	2566.51	2677.51
MNXR103098_Tc	243.392	311.995	300.043	275.322	319.187	271.995	249.291	231.877	309.061	228.82	255.756	227.996	244.364	274.413	357.605	276.007	295.43	233.726	386.154	326.131	486.324	279.189	282.849	274.139	538.551
MNXR103099_Tc	1111.85	2939.71	4787.64	5350.6	5750.29	7694.24	6683.57	10033.9	8997.05	14825.3	15501.4	9498.96	16933.8	15881.9	23262.8	20025.2	35138.7	75956	56589.1	37905.8	51661.3	46651.7	44798.9	92748.8	67222.4
MNXR103100_Tc	0	0	0	0	0	0	0	0	0	0	0	0	0	0	0	0	0	0	0	0	0	0	0	0	0
MNXR103107_Tc	17151.6	9205.81	5252.16	3185.33	2302.29	3570.6	4606.8	4979.26	5272.84	3264.37	2642.81	3055.35	2847.61	2500.65	1184.92	1538.28	650.948	905.067	1214.63	1220.66	729.486	934.507	745.199	1304.52	1341.3
MNXR103107_Tpl	17151.6	9205.81	5252.16	3185.33	2302.29	3570.6	4606.8	4979.26	5272.84	3264.37	2642.81	3055.35	2847.61	2500.65	1184.92	1538.28	650.948	905.067	1214.63	1220.66	729.486	934.507	745.199	1304.52	1341.3
MNXR103109_Tc	9533.66	7998.64	6421.9	5506.64	6763.33	6895.92	7966.15	11613.5	13417.3	15090.4	11178.8	11735.3	13454.3	10671.2	11683.2	14694.6	12773.6	17554.3	13473.3	12765.7	13130.7	14110.7	14180.5	14430.1	11395.9
MNXR103119_Tc	141.153	167.649	180.449	159.615	127.962	130.478	124.153	104	83.4852	71.9675	82.5455	86.7319	111.175	100.724	99.3348	92.0024	80.1167	89.5121	147.441	130.453	89.8642	155.105	92.4699	203.241	142.259
MNXR103121_Tpl	297.24	740.752	770.314	1373.03	1725.95	1502.16	1196.2	941.836	1038.31	1773.97	1488.98	1641.15	2058.38	1864.58	1800.8	956.825	1817.65	1665.92	2373.09	2152.47	2933.8	2725.97	2132.25	1602.3	1371.78
MNXR103122_Tpl	0	0	0	0	0	0	0	0	0	0	0	0	0	0	0	0	0	0	0	0	0	0	0	0	0
MNXR103123_Tc	900.48	687.976	707.579	1042.87	1099.65	979.801	821.446	1253.31	1529.82	1260.97	1033.85	1331.62	1625.79	1563.2	2445.06	2382.86	3274.77	6061.96	3833.46	4579.82	5598.01	5215.4	4400.48	5449.69	5187.37
MNXR103128_Tm	939.107	993.044	1238.35	1217.37	1120.74	796.778	640.143	397.959	416.32	427.5	471.818	387.437	395.165	332.31	383.149	487.613	713.539	860.311	624.867	526.469	533.899	604.909	641.85	831.87	919.602
MNXR103128_Tpl	939.107	993.044	1238.35	1217.37	1120.74	796.778	640.143	397.959	416.32	427.5	471.818	387.437	395.165	332.31	383.149	487.613	713.539	860.311	624.867	526.469	533.899	604.909	641.85	831.87	919.602
MNXR103132_Tm	939.107	993.044	1238.35	1217.37	1120.74	796.778	640.143	397.959	416.32	427.5	471.818	387.437	395.165	332.31	383.149	487.613	713.539	860.311	624.867	526.469	533.899	604.909	641.85	831.87	919.602
MNXR103132_Tpl	939.107	993.044	1238.35	1217.37	1120.74	796.778	640.143	397.959	416.32	427.5	471.818	387.437	395.165	332.31	383.149	487.613	713.539	860.311	624.867	526.469	533.899	604.909	641.85	831.87	919.602
MNXR103139_Tpl	446.722	326.606	370.766	349.948	275.578	246.606	226.3	142.204	127.163	70.1222	142.989	122.048	112.275	106.276	119.202	115.923	100.146	124.322	119.357	130.453	148.012	127.962	76.1517	198.514	182.904
MNXR103152_Tc	0	0	0	0	0	0	0	0	0	0	0	0	0	0	0	0	0	0	0	0	0	0	0	0	0
MNXR103154_Tpl	395.459	611.647	873.226	923.772	732.759	569.821	512.706	388.408	440.647	390.593	470.916	302.263	309.308	303.758	456.94	406.651	330.481	333.184	351.049	433.289	348.884	364.497	353.561	368.67	330.244
MNXR103155_Tpl	232.479	190.825	181.741	203.901	193.478	210.62	184.259	121.51	74.6391	58.4352	86.1541	89.848	69.3466	50.7585	35.4767	11.0403	27.5401	9.94579	14.042	41.9312	47.5751	23.2657	27.197	47.2653	5.08067
MNXR103156_Tpl	210.797	179.614	204.884	241.402	300.352	273.982	197.725	228.163	268.148	240.507	238.164	246.693	364.345	346.586	492.417	537.294	465.678	586.802	617.846	493.856	708.341	717.36	603.774	827.144	599.519
MNXR103158_Tpl	258.326	253.047	290.997	266.277	284.996	255.216	233.526	153.877	127.716	109.489	166.444	119.451	182.723	156.241	202.927	128.803	162.737	94.485	119.357	232.951	132.153	147.35	168.622	151.249	152.42
MNXR103169_Tpl	133.83	117.266	130.05	131.725	123.662	132.244	126.781	123.633	108.365	180.226	137.576	145.938	108.973	107.862	99.3348	152.724	100.146	198.916	105.315	79.2033	63.4335	100.818	97.9093	146.523	203.227
MNXR103186_Tc	438.25	627.643	690.662	826.344	1090.23	1113.81	1041.51	1178.49	1434.18	1608.51	1322.98	1373.69	1509.11	1169.03	1383.59	1816.13	2045.48	2103.54	1530.57	1877.58	2029.87	1973.71	1963.63	3474	2545.42
MNXR103187_Tm	1398.47	132.884	325.888	657.683	2155.08	4768.75	3043.06	3842.16	3328.35	7084.19	7522.02	5985.54	6331.45	5132.96	6455.35	5659.99	9401.19	11005	9983.83	6601.83	6935.4	9073.64	12875.1	13834.6	6350.84
MNXR103217_Tpl	26756.7	14901.6	8753.4	8133.03	9949.07	7800.44	7264.92	3548.2	3316.19	1566.68	2325.71	2169.34	1651.11	1154.76	367.539	404.811	87.6276	49.729	112.336	46.5902	42.289	108.573	43.5152	23.6327	20.3227
MNXR103225_Tpl	526.13	608.875	822.944	842.362	432.408	381.058	457.527	288.122	374.854	260.19	326.574	226.957	281.789	487.758	955.034	623.776	605.882	462.479	681.035	1048.28	1115.37	864.71	473.228	798.784	817.988
MNXR103226_Tpl	2799.66	2613.23	2791.55	3620.46	3541.36	3463.74	2962.92	2568.16	2856.74	2574.84	2371.27	1956.4	1473.89	2169.93	2893.48	2995.6	3527.64	3615.3	2274.8	4165.16	5185.69	4327.43	3046.07	4509.11	4288.09
MNXR103260_Tpl	728.494	704.477	799.16	1003.67	1090.03	1180.43	1278.84	1728.73	1906.34	1912.98	1866.07	1761.13	2043.72	1859.82	2239.29	2579.75	1977.88	2441.84	1988.07	1793.72	1839.57	1803.1	1947.31	1625.93	1575.01
MNXR103264_Tc	3314.73	1943.01	1678.2	1135.59	865.021	918.205	1142.67	926.449	931.053	642.172	691.488	727.613	441.396	600.378	493.836	528.094	488.211	343.13	301.902	582.377	576.188	407.151	522.183	501.013	528.39
MNXR103319_Tc	1294.93	1299.87	1588.32	1509.47	1084.71	1627.78	1323.31	1414.08	1218.55	1873.62	1254.87	1326.95	1522.32	1219	2022.17	1403.96	1742.54	3560.59	2155.44	1639.97	1749.71	1861.26	1936.43	3067.52	1503.88
MNXR103331_Tc	0	0	0	0	0	0	0	0	0	0	0	0	0	0	0	0	0	0	0	0	0	0	0	0	0
MNXR103334_Tc	3663.7	4272.04	6618.42	2285.16	917.989	1326.45	1285.66	1282.31	905.047	738.005	714.801	730.756	306.143	618.718	200.656	264.133	285.841	318.347	188.716	264.41	272.075	204.527	234.889	120.305	200.716
MNXR103343_Tc	0	0	0	0	0	0	0	0	0	0	0	0	0	0	0	0	0	0	0	0	0	0	0	0	0
MNXR103344_Tc	0	0	0	0	0	0	0	0	0	0	0	0	0	0	0	0	0	0	0	0	0	0	0	0	0
MNXR103347_Tc	0	0	0	0	0	0	0	0	0	0	0	0	0	0	0	0	0	0	0	0	0	0	0	0	0
MNXR103348_Tc	0	0	0	0	0	0	0	0	0	0	0	0	0	0	0	0	0	0	0	0	0	0	0	0	0
MNXR103349_Tc	0	0	0	0	0	0	0	0	0	0	0	0	0	0	0	0	0	0	0	0	0	0	0	0	0
MNXR103355_Tc	358.412	382.405	452.766	430.227	318.983	320.345	307.098	183.061	226.129	164.849	275.603	215.012	179.42	224.448	258.271	235.526	212.81	193.943	259.776	284.2	253.734	209.392	163.182	269.412	248.953
MNXR103357_Tc	358.699	396.764	413.528	371.242	330.243	316.15	280.165	224.979	208.989	174.075	212.904	238.383	183.823	215.724	275.299	204.245	222.824	268.536	175.525	298.177	269.593	224.902	168.622	165.429	142.259
MNXR103361_Tc	358.699	396.764	413.528	371.242	330.243	316.15	280.165	224.979	208.989	174.075	212.904	238.383	183.823	215.724	275.299	204.245	222.824	268.536	175.525	298.177	269.593	224.902	168.622	165.429	142.259
MNXR103362_Tc	0	0	0	0	0	0	0	0	0	0	0	0	0	0	0	0	0	0	0	0	0	0	0	0	0
MNXR103366_Tc	434.804	214.253	242.478	222.368	218.047	163.595	170.792	94.9795	79.615	49.2086	96.0776	80.4997	42.9288	57.8965	25.5432	25.7607	25.0365	29.8374	35.1049	41.9312	37.0029	54.2867	38.0758	47.2653	76.2101
MNXR103371_Tc	3851.2	3694.06	4586.29	6074.99	6881.47	7076.51	5963.94	9127.59	10936.6	11895.6	10984.4	10363.7	7622.62	8809.78	7238.67	10168.1	6824.94	4634.74	2801.37	4202.44	4794.52	5025.4	5608.03	3360.57	2647.03
MNXR103371_Tpl	3851.2	3694.06	4586.29	6074.99	6881.47	7076.51	5963.94	9127.59	10936.6	11895.6	10984.4	10363.7	7622.62	8809.78	7238.67	10168.1	6824.94	4634.74	2801.37	4202.44	4794.52	5025.4	5608.03	3360.57	2647.03
MNXR103377_Tc	0	0	0	0	0	0	0	0	0	0	0	0	0	0	0	0	0	0	0	0	0	0	0	0	0
MNXR103379_Tc	268.665	806.124	812.371	1595.97	1881.14	1593.34	895.018	1988.73	3472.65	3022.02	1958.09	2179.2	3364.96	1829.69	4267.14	4368.27	4448.98	4778.95	2639.89	3648.01	5296.7	4839.27	2893.76	1838.62	2103.4
MNXR103394_Tc	0	0	0	0	0	0	0	0	0	0	0	0	0	0	0	0	0	0	0	0	0	0	0	0	0
MNXR103394_Tm	0	0	0	0	0	0	0	0	0	0	0	0	0	0	0	0	0	0	0	0	0	0	0	0	0
MNXR103402_Tc	2321.92	1976.77	1410.93	1225.85	1430.92	1285.35	1395.24	1339.26	979.154	1226.52	1068.58	983.654	869.584	881.136	510.865	647.697	598.371	731.016	666.993	400.676	333.026	372.252	435.152	803.511	538.551
MNXR103412_Tc	741.665	1034.11	1017.02	965.607	1129.34	1111.82	939.358	841.551	873.554	1062.29	919.278	821.097	781.525	703.482	737.916	743.38	1219.28	1178.58	1004	1183.39	1152.38	1353.29	1044.37	1729.91	1310.81
MNXR103428_Tpl	96732.2	113150	56106.6	39099.5	67550.4	42182.7	41799.8	26098.7	19593.9	15636	13955.6	11972.1	7794.35	8589.3	4413.31	9154.24	4766.94	5047.49	4493.43	3312.56	3562.85	4990.5	4492.95	15224.2	88332.6
MNXR103429_Tc	4741.06	2701.65	1564.83	1367	2006.23	2091.85	3034.19	4372.24	4580.63	5886.58	4213.43	4394.24	4747.49	4741.96	5135.61	7332.59	7440.84	6410.06	6241.65	4556.52	5571.58	5362.75	5385.01	6763.67	3688.57
MNXR103430_Tc	263.496	288.693	316.725	221.238	167.886	142.842	163.567	118.326	163.653	118.716	166.895	150.093	157.406	167.345	173.126	154.564	182.766	174.051	217.65	204.997	264.306	205.514	168.622	113.437	137.178
MNXR103435_Tpl	96732.2	113150	56106.6	39099.5	67550.4	42182.7	41799.8	26098.7	19593.9	15636	13955.6	11972.1	7794.35	8589.3	4413.31	9154.24	4766.94	5047.49	4493.43	3312.56	3562.85	4990.5	4492.95	15224.2	88332.6
MNXR103439_Tc	3137.25	1058.54	782.062	470.743	286.225	237.775	267.027	185.714	186.874	131.018	142.538	164.115	134.29	102.31	92.2395	93.8425	75.1094	89.5121	70.2098	139.771	232.59	127.962	76.1517	99.2572	137.178
MNXR103470_Tc	0	0	0	0	0	0	0	0	0	0	0	0	0	0	0	0	0	0	0	0	0	0	0	0	0
MNXR103519_Tc	3425.01	2089.88	3485.27	2965.6	2455.02	2432.28	4116.75	6568.45	5155.07	7693.76	5091.21	4555.76	4821.24	5304.27	4034.41	4557.8	5505.52	5410.51	5216.59	3908.92	3837.73	4951.73	4601.74	5544.23	5502.37
MNXR103521_Tc	3425.01	2089.88	3485.27	2965.6	2455.02	2432.28	4116.75	6568.45	5155.07	7693.76	5091.21	4555.76	4821.24	5304.27	4034.41	4557.8	5505.52	5410.51	5216.59	3908.92	3837.73	4951.73	4601.74	5544.23	5502.37
MNXR104060_Tc	383.971	233.65	456.526	479.6	251.01	276.632	206.593	236.122	240.504	391.208	294.548	309.015	551.47	394.172	834.413	502.333	948.882	1024.42	1095.27	880.555	967.361	907.364	957.335	850.776	797.666
MNXR104062_Tc	383.971	233.65	456.526	479.6	251.01	276.632	206.593	236.122	240.504	391.208	294.548	309.015	551.47	394.172	834.413	502.333	948.882	1024.42	1095.27	880.555	967.361	907.364	957.335	850.776	797.666
MNXR104064_Tc	383.971	233.65	456.526	479.6	251.01	276.632	206.593	236.122	240.504	391.208	294.548	309.015	551.47	394.172	834.413	502.333	948.882	1024.42	1095.27	880.555	967.361	907.364	957.335	850.776	797.666
MNXR104066_Tc	428.629	435.181	613.713	785.828	512.87	529.64	325.819	485.51	662.906	707.988	655.854	733.326	529.456	496.482	428.559	491.293	395.576	497.29	414.238	223.633	222.017	352.864	484.107	283.592	76.2101
MNXR104083_Tc	8597.71	6367.75	4830.99	3831.9	4559.53	3907.28	4505.64	3287.67	2679.27	2288.2	2307.22	1820.85	1787.6	1786.86	1651.8	1116.91	1392.03	1387.44	1685.04	1393.05	1205.24	1128.39	962.775	1507.76	1254.93
MNXR104083_Tpl	8597.71	6367.75	4830.99	3831.9	4559.53	3907.28	4505.64	3287.67	2679.27	2288.2	2307.22	1820.85	1787.6	1786.86	1651.8	1116.91	1392.03	1387.44	1685.04	1393.05	1205.24	1128.39	962.775	1507.76	1254.93
MNXR104238_Tc	5649.86	5859.76	5219.03	3887.68	4976.79	5958.51	9193.23	11575.3	9201.62	12369.8	10860.8	9915.48	9042.57	9913.78	5608.16	7400.67	4321.29	6574.17	7940.73	3349.83	3737.29	4292.53	6679.59	13981.1	8225.61
MNXR104240_Tc	4177.02	2653.16	2368.39	2169.41	1794.53	1339	2522.14	1021.43	806.102	725.211	733.437	1121.28	762.812	766.93	683.991	491.293	560.817	915.013	1291.86	1430.32	1020.22	825.934	875.744	1805.54	1859.53
MNXR104240_Tpl	4177.02	2653.16	2368.39	2169.41	1794.53	1339	2522.14	1021.43	806.102	725.211	733.437	1121.28	762.812	766.93	683.991	491.293	560.817	915.013	1291.86	1430.32	1020.22	825.934	875.744	1805.54	1859.53
MNXR104269_Tc	0	0	0	0	0	0	0	0	0	0	0	0	0	0	0	0	0	0	0	0	0	0	0	0	0
MNXR104270_Tc	1384.82	965.459	1168.92	2388.01	3106.7	3336.8	2484.7	1494.73	1342.4	898.057	1618.43	1409.52	986.262	666.206	286.652	502.333	302.941	114.377	196.587	414.653	375.315	376.13	266.531	543.552	899.279
MNXR104272_Tc	1680.2	1988.23	1500.45	1605.39	1461.01	1363.51	1440.57	1539.84	1528.17	1674.94	1566.56	1139.98	1511.31	1721.03	2219.42	2057.17	2268.3	2033.91	1516.53	2506.55	2183.17	2233.51	1756.93	1729.91	1635.98
MNXR104275_Tc	782.302	860.285	754.924	944.501	831.853	1155.98	1338.75	690.326	835.405	965.718	980.172	1008.06	1243.84	1031.83	984.834	585.135	896.305	1059.23	1495.47	1104.19	1062.51	1015.94	1077	742.066	1376.86
MNXR104275_Tm	782.302	860.285	754.924	944.501	831.853	1155.98	1338.75	690.326	835.405	965.718	980.172	1008.06	1243.84	1031.83	984.834	585.135	896.305	1059.23	1495.47	1104.19	1062.51	1015.94	1077	742.066	1376.86
MNXR104275_Tpl	782.302	860.285	754.924	944.501	831.853	1155.98	1338.75	690.326	835.405	965.718	980.172	1008.06	1243.84	1031.83	984.834	585.135	896.305	1059.23	1495.47	1104.19	1062.51	1015.94	1077	742.066	1376.86
MNXR104279_Tpl	15510.2	7509.55	4438.5	3890.13	5210.8	4680.44	5080.09	2145.26	1151.65	736.898	1002.73	1014.82	1084.23	829.585	696.763	292.568	363.029	581.829	821.455	577.718	396.46	364.497	326.364	1072.92	711.294
MNXR104281_Tc	269.096	391.978	393.087	495.995	460.048	471.355	444.389	581.551	695.526	1059.83	641.871	1083.37	871.785	1360.17	875.566	1722.29	1169.2	1094.04	870.602	941.122	956.789	1074.1	1212.99	931.127	939.924
MNXR104283_Tc	2321.92	1976.77	1410.93	1225.85	1430.92	1285.35	1395.24	1339.26	979.154	1226.52	1068.58	983.654	869.584	881.136	510.865	647.697	598.371	731.016	666.993	400.676	333.026	372.252	435.152	803.511	538.551
MNXR104300_Tpl	0	0	0	0	0	0	0	0	0	0	0	0	0	0	0	0	0	0	0	0	0	0	0	0	0
MNXR104301_Tpl	0	0	0	0	0	0	0	0	0	0	0	0	0	0	0	0	0	0	0	0	0	0	0	0	0
MNXR104322_Tc	0	0	0	0	0	0	0	0	0	0	0	0	0	0	0	0	0	0	0	0	0	0	0	0	0
MNXR104335_Tc	0	0	0	0	0	0	0	0	0	0	0	0	0	0	0	0	0	0	0	0	0	0	0	0	0
MNXR104338_Tc	3658.5	1209.69	517.028	460.001	634.075	876.478	2281.72	1041.59	929.395	1234.52	893.116	959.764	1259.25	954.102	1287.1	1232.83	1472.14	1685.81	1720.14	1239.3	1120.66	1198.19	1490.4	1621.2	1651.22
MNXR104339_Tc	86.5874	70.5358	74.1296	63.13	69.8159	61.5963	48.2817	38.7347	40.3604	19.0683	29.3195	32.1999	24.2163	10.3103	19.867	9.20024	10.0146	4.9729	14.042	9.31804	5.28613	7.75525	27.197	9.45307	30.484
MNXR104347_Tc	1285.03	1683.92	1603.71	1775.74	2319.28	2252.79	1690.19	1910.73	1970.47	2106.13	1677.07	1561.69	2128.83	1677.41	2439.38	2187.82	2428.54	2953.9	2436.28	2110.54	2421.05	2481.68	2186.64	2467.25	1829.04
MNXR104348_Tc	86.5874	70.5358	74.1296	63.13	69.8159	61.5963	48.2817	38.7347	40.3604	19.0683	29.3195	32.1999	24.2163	10.3103	19.867	9.20024	10.0146	4.9729	14.042	9.31804	5.28613	7.75525	27.197	9.45307	30.484
MNXR104357_Tc	1297.09	1346.1	1788.04	1411.47	1006.29	1140.97	1174.85	1039.47	758.554	685.845	806.06	741.636	331.322	677.309	158.936	268.647	175.255	59.6748	84.2518	74.5443	68.7197	96.9406	103.349	75.6246	106.694
MNXR104361_Tp	49953.5	15841.2	4445.19	5798.16	10710.1	9941.96	12418.9	8988.57	6614.13	6346.68	4085.33	5127.05	4255.46	3315.17	1736.94	1897.09	1119.13	1820.08	1972.9	1015.67	729.486	837.567	853.987	2694.12	1971.3
MNXR104365_Tc	545.802	559.626	544.283	577.404	562.417	637.379	700.906	583.673	514.733	428.73	434.379	468.976	370.949	348.172	217.118	292.568	312.956	248.645	456.364	382.04	322.454	403.273	456.91	482.107	685.891
MNXR104368_Tc	6449.83	3590.65	5850.6	3188.35	1929.46	2291.87	3429.97	2055.59	1230.16	963.258	1358.62	864.203	517.347	821.654	350.51	325.689	240.35	228.753	372.112	363.403	370.029	387.762	277.41	902.768	558.874
MNXR104373_Tc	321.077	312.625	428.683	603.222	519.012	563.64	1042.16	1085.1	1037.21	1032.15	870.562	824.213	777.122	1188.07	915.3	927.384	463.175	313.292	498.49	419.312	486.324	496.336	462.349	193.788	274.356
MNXR104375_Tc	425.614	316.53	428.683	603.222	519.012	563.64	1042.16	1085.1	1037.21	1032.15	870.562	824.213	777.122	1188.07	915.3	927.384	463.175	313.292	498.49	419.312	486.324	496.336	462.349	193.788	284.518
MNXR104378_Tc	0	0	0	0	0	0	0	0	0	0	0	0	0	0	0	0	0	0	0	0	0	0	0	0	0
MNXR104378_Tpl	1303.12	1194.07	1421.15	2104.77	2557.39	3336.58	3708.17	3563.59	3208.37	3792.75	3986.09	3750.25	2558.12	3852.89	2128.6	3002.96	3570.2	3630.21	2211.61	2879.27	3573.42	3869.87	3454.02	3398.38	2565.74
MNXR104379_Tpl	693.561	468.685	458.523	519.928	711.671	700.079	585.293	815.551	818.265	947.88	690.135	767.084	757.309	822.447	1034.5	1107.71	1684.95	2078.67	1004	1653.95	2162.03	2051.26	1784.13	1800.81	1488.64
MNXR104380_Tpl	7060.54	4948.08	4886.2	4829.29	4472.02	4062.03	4848.39	3585.35	3176.86	2531.78	3644.17	3478.47	2954.37	2403.89	2029.27	2695.67	2636.34	2516.29	1972.9	3005.02	2912.66	2407.97	1457.76	3043.89	2870.58
MNXR104382_Tc	3.58986	3.90466	5.63902	0.188448	9.21324	2.20775	0.328447	3.18367	2.76441	0.615107	1.80427	2.59676	0	0.793102	4.25721	1.84005	5.00729	0	14.042	0	0	0	5.43941	9.45307	0
MNXR104477_Tc	685.376	734.454	794.044	635.446	828.782	854.622	868.742	1093.59	1018.96	1391.37	1103.31	1086.49	1110.65	1125.41	1169.31	1416.84	1577.3	1486.9	1348.03	764.079	1189.38	1267.98	1348.97	1469.95	1066.94
MNXR104498_Tc	7765.87	9881.95	8638.86	6930.92	11733	12905	12174.9	17054.9	14941.6	15105.2	11422.9	12011.6	9168.06	11488.1	10056.9	11423	11376.6	10448.1	8734.1	12700.5	13336.9	14331.7	10906	11580	10882.8
MNXR104498_Tm	7765.87	9881.95	8638.86	6930.92	11733	12905	12174.9	17054.9	14941.6	15105.2	11422.9	12011.6	9168.06	11488.1	10056.9	11423	11376.6	10448.1	8734.1	12700.5	13336.9	14331.7	10906	11580	10882.8
MNXR104498_Tp	7765.87	9881.95	8638.86	6930.92	11733	12905	12174.9	17054.9	14941.6	15105.2	11422.9	12011.6	9168.06	11488.1	10056.9	11423	11376.6	10448.1	8734.1	12700.5	13336.9	14331.7	10906	11580	10882.8
MNXR104498_Tpl	7765.87	9881.95	8638.86	6930.92	11733	12905	12174.9	17054.9	14941.6	15105.2	11422.9	12011.6	9168.06	11488.1	10056.9	11423	11376.6	10448.1	8734.1	12700.5	13336.9	14331.7	10906	11580	10882.8
MNXR104499_Tc	1056.42	690.873	705.582	957.315	1077.74	1090.85	1265.51	1361.55	1394.92	1480.56	1594.08	1615.19	2053.98	1674.24	1494.28	1729.65	1477.15	1775.32	1804.39	1379.07	1300.39	1291.25	1593.75	2264.01	1559.77
MNXR104503_Tc	5947.54	5261.47	5707.63	6502.21	3206.41	2983.12	3832.98	3274.41	2724.6	1912.37	3212.96	2841.9	1983.53	2288.89	945.1	1322.99	886.291	840.419	807.413	973.735	555.043	911.242	707.123	661.715	365.808
MNXR104504_Tc	49953.5	15841.2	4445.19	5798.16	10710.1	9941.96	12418.9	8988.57	6614.13	6346.68	4085.33	5127.05	4255.46	3315.17	1736.94	1897.09	1119.13	1820.08	1972.9	1015.67	729.486	837.567	853.987	2694.12	1971.3
MNXR104506_Tc	1277.85	1426.34	1942.64	1859.79	1548.03	1368.15	1428.42	682.367	589.925	293.406	981.976	587.388	525.053	423.517	298.005	299.928	260.379	179.024	308.923	526.469	407.032	279.189	288.288	345.037	513.148
MNXR104539_Tc	0	0	0	0	0	0	0	0	0	0	0	0	0	0	0	0	0	0	0	0	0	0	0	0	0
MNXR104539.2_Tc	0	0	0	0	0	0	0	0	0	0	0	0	0	0	0	0	0	0	0	0	0	0	0	0	0
MNXR104540_Tm	1309.15	1055.01	1170.45	1268.25	1153.7	1111.82	1202.77	1004.98	916.678	666.161	1014.45	843.948	618.615	780.412	590.333	528.094	558.313	626.585	666.993	703.512	724.199	732.871	549.38	874.409	635.084
MNXR104541_Tc	0	0	0	0	0	0	0	0	0	0	0	0	0	0	0	0	0	0	0	0	0	0	0	0	0
MNXR104605_Tc	231.331	120.667	97.978	100.82	135.742	86.3232	110.03	38.2041	33.1729	19.0683	46.9111	28.5644	45.1303	22.2069	17.0288	14.7204	12.5182	19.8916	21.0629	18.6361	47.5751	46.5315	27.197	146.523	218.469
MNXR104617_Tm	1117.31	947.447	855.839	962.78	1086.14	1417.6	1443.2	3038.81	3737.48	4483.52	2638.75	2707.39	3597.22	3110.55	3909.54	4870.61	5165.02	5102.19	4156.42	4579.82	4614.79	4951.73	4710.53	4291.69	4074.7
MNXR104635_Tm	2338.58	2881.39	3123.43	3566.19	3885.73	3935.54	3564.64	3517.96	3579.36	3316.04	3175.97	2671.55	3005.02	2872.62	4312.55	4189.79	5588.14	4644.69	4107.27	4831.4	5349.56	4594.98	3682.48	5950.71	5563.34
MNXR104637_Tm	0	0	0	0	0	0	0	0	0	0	0	0	0	0	0	0	0	0	0	0	0	0	0	0	0
MNXR104649_Tp	4730.29	3227.01	2314.82	1695.84	2044.52	1776.36	2483.72	2411.63	1926.79	1575.9	1508.37	1501.97	1249.34	1245.17	723.725	678.978	600.875	636.531	659.972	582.377	613.191	542.867	603.774	628.629	863.714
MNXR104650_Tc	0	0	0	0	0	0	0	0	0	0	0	0	0	0	0	0	0	0	0	0	0	0	0	0	0
MNXR104653_Tpl	3344.31	2656.05	3126.48	3215.3	1949.32	1677.89	2695.56	2082.12	1935.64	1431.35	1396.96	1018.97	1363.82	1686.14	2612.51	1773.81	1191.74	1273.06	1193.57	2017.36	1474.83	1578.19	1109.64	846.05	995.812
MNXR104714_Tpl	8724.08	2099.83	5684.72	5185.71	1601.87	2575.79	2029.15	2823.92	1288.77	1933.9	2654.99	2583.26	2410.62	1537.03	2144.21	2725.11	2846.65	3560.59	3763.25	3461.65	2288.89	2497.19	4101.31	3752.87	2819.77
MNXR104715_Tpl	1598.49	1376.83	1732.82	2245.36	2159.38	2482.4	2160.2	2306.57	2448.16	2133.81	2430.36	2802.43	1799.71	2146.93	2016.5	2743.51	3254.74	4674.52	2288.84	3060.98	4144.32	4401.1	3524.73	5019.58	3622.52
MNXR104747_Tc	131.532	100.765	120.652	123.056	91.3134	81.6869	85.0678	50.4081	33.7258	31.3705	54.1282	45.1837	38.5259	35.6896	11.3526	1.84005	12.5182	9.94579	7.02098	9.31804	5.28613	3.87762	0	0	0
MNXR104748_Tc	131.532	100.765	120.652	123.056	91.3134	81.6869	85.0678	50.4081	33.7258	31.3705	54.1282	45.1837	38.5259	35.6896	11.3526	1.84005	12.5182	9.94579	7.02098	9.31804	5.28613	3.87762	0	0	0
MNXR104759_Tc	7354.33	6374.42	6600.59	7953.63	6747.16	7184.47	7198.57	5464.24	5027.36	3841.34	5756.99	4703.78	3531.17	4197.1	3370.29	3854.9	2746.5	2585.91	2267.78	3955.51	3462.41	3582.92	2621.79	3289.67	2850.26
MNXR104760_Tc	1315.61	1254.4	1168.1	1044.57	1013.46	941.165	957.751	575.714	526.344	365.374	403.255	385.36	224.551	233.965	221.375	235.526	157.73	144.214	98.2937	204.997	306.595	224.902	81.5911	94.5307	111.775
MNXR104761_Tc	2134.82	2503.01	2724.82	3179.12	3188.6	2968.99	2920.55	3677.67	3878.47	4222.71	3871.97	4218.7	4060.63	4435.82	4128.07	5030.69	5280.19	4445.77	3075.19	3415.06	5005.96	4416.61	3889.17	3856.85	3525.99
MNXR104762_Tc	40.6372	46.73	47.9317	29.021	18.6312	21.1944	23.9766	40.8571	20.4566	20.2985	20.2981	27.5257	12.1081	35.6896	12.7716	23.9206	12.5182	0	0	27.9541	5.28613	3.87762	5.43941	4.72653	15.242
MNXR104766_Tc	6255.55	5222.05	6745.09	3484.4	2435.98	2595.21	3572.19	4186.53	4430.8	5150.91	3649.6	3786.08	3453.02	4401.72	5283.19	4861.41	7127.88	5932.67	4816.39	4882.65	6079.05	5688.47	4634.37	5156.65	4191.55
MNXR104766_Tm	6255.55	5222.05	6745.09	3484.4	2435.98	2595.21	3572.19	4186.53	4430.8	5150.91	3649.6	3786.08	3453.02	4401.72	5283.19	4861.41	7127.88	5932.67	4816.39	4882.65	6079.05	5688.47	4634.37	5156.65	4191.55
MNXR104766_Tpl	6255.55	5222.05	6745.09	3484.4	2435.98	2595.21	3572.19	4186.53	4430.8	5150.91	3649.6	3786.08	3453.02	4401.72	5283.19	4861.41	7127.88	5932.67	4816.39	4882.65	6079.05	5688.47	4634.37	5156.65	4191.55
MNXR104806_Tpl	0	0	0	0	0	0	0	0	0	0	0	0	0	0	0	0	0	0	0	0	0	0	0	0	0
MNXR104815_Tc	5404.46	4690.76	5355.31	5125.78	5174.36	5522.03	5890.37	6398.12	5374.01	5773.4	5601.37	5397.11	4540.55	4484.2	3408.6	3704.02	3843.1	5977.42	5609.76	3908.92	4450.92	4575.6	4503.83	10152.6	7580.36
MNXR104833_Tc	8326.75	4412.49	2455.54	1094.09	1912.85	2221.21	4791.5	3117.67	2053.97	2674.67	2011.43	1515.06	2244.36	1583.06	1804.69	2162.79	2060.72	3682.49	2818.2	1069.86	977.753	1237.7	1749.63	3748.52	2720.19
MNXR104834_Tc	8326.75	4412.49	2455.54	1094.09	1912.85	2221.21	4791.5	3117.67	2053.97	2674.67	2011.43	1515.06	2244.36	1583.06	1804.69	2162.79	2060.72	3682.49	2818.2	1069.86	977.753	1237.7	1749.63	3748.52	2720.19
MNXR104846_Tpl	2272.24	1910.51	1878.73	1663.99	1602.9	1815.22	1936.85	1606.69	1620.5	1963.42	1726.69	1401.21	1774.39	1647.27	2166.92	2086.61	1997.91	2804.71	2422.24	2254.97	1855.43	1985.34	2034.34	2311.28	2281.22
MNXR104869_Tpl	17885.7	6974.61	4149.03	5213.98	6153.83	3962.92	4503.34	1857.14	1945.59	1419.67	2067.7	2219.71	1329.69	1995.44	2081.77	2016.69	1730.02	3396.49	2337.99	3503.58	3906.45	3392.92	2861.13	5104.66	3414.21
MNXR104885_Tc	184.519	160.343	203.005	148.874	112.811	86.7647	88.6807	61.0204	70.216	69.5071	71.2688	73.2287	64.9436	61.862	86.5632	82.8022	35.051	39.7832	35.1049	55.9082	42.289	15.5105	65.2729	51.9919	91.4521
MNXR104887_Tc	0	0	0	0	0	0	0	0	0	0	0	0	0	0	0	0	0	0	0	0	0	0	0	0	0
MNXR104911_Tc	1186.66	1330.36	1277.94	1551.3	1314.42	1449.83	1492.13	1497.92	1251.72	1149.02	1115.94	969.112	907.009	816.102	635.743	678.978	610.89	537.073	603.804	614.991	512.754	507.969	456.91	647.535	604.6
MNXR104912_Tc	1186.66	1330.36	1277.94	1551.3	1314.42	1449.83	1492.13	1497.92	1251.72	1149.02	1115.94	969.112	907.009	816.102	635.743	678.978	610.89	537.073	603.804	614.991	512.754	507.969	456.91	647.535	604.6
MNXR104918_Tc	5813.85	4885.74	4258.16	4587.39	4072.05	4097.59	4468.19	3360.37	3130.42	2006.48	2704.61	1997.95	1609.28	1525.14	1470.16	1580.6	1487.17	1337.71	1060.17	1486.23	1696.85	1465.74	1011.73	1517.22	1681.7
MNXR104918_Tpl	5813.85	4885.74	4258.16	4587.39	4072.05	4097.59	4468.19	3360.37	3130.42	2006.48	2704.61	1997.95	1609.28	1525.14	1470.16	1580.6	1487.17	1337.71	1060.17	1486.23	1696.85	1465.74	1011.73	1517.22	1681.7
MNXR104926_Tc	1780.43	2095.92	1818.23	2347.12	3473.39	7638.17	6779.15	9803.06	8869.33	21832.6	21064.5	15266.4	23150.7	14857.2	23505.5	22231.5	36623.3	65100.2	48002.4	23174	28920.4	34809.4	42982.2	76862.9	29361.2
MNXR104927_Tc	1780.43	2095.92	1818.23	2347.12	3473.39	7638.17	6779.15	9803.06	8869.33	21832.6	21064.5	15266.4	23150.7	14857.2	23505.5	22231.5	36623.3	65100.2	48002.4	23174	28920.4	34809.4	42982.2	76862.9	29361.2
MNXR104946_Tpl	1674.74	1807.48	2017.71	1761.05	1209.8	1363.29	1208.03	689.265	598.218	773.19	704.118	523.508	1282.36	785.964	1155.12	855.623	936.364	1228.31	1418.24	1052.94	977.934	880.221	652.729	1030.38	1163.47
MNXR104947_Tc	119.758	27.4586	8.92845	22.0484	23.5449	32.454	30.874	71.102	65.2401	64.5863	58.1878	113.738	79.2532	65.8275	19.867	62.5616	15.0219	0	7.02098	4.65902	10.5723	7.75525	5.43941	23.6327	0
MNXR104952_Tc	6216.34	4272.04	6618.42	2965.6	2455.02	2432.28	4116.75	6568.45	5155.07	7693.76	5091.21	4555.76	4821.24	5304.27	4034.41	4557.8	5505.52	5410.51	5216.59	3908.92	3837.73	4951.73	4601.74	5544.23	5502.37
MNXR104990_Tc	614.01	344.366	301.218	342.975	303.423	266.476	262.429	203.755	157.018	108.874	155.619	162.557	136.492	122.931	279.557	101.203	82.6203	99.4579	175.525	125.794	116.295	124.084	87.0305	425.388	71.1294
MNXR105000_Tpl	2659.22	650.063	580.584	443.606	408.249	495.42	646.712	464.816	363.243	286.025	376.191	542.724	454.605	390.999	210.022	347.769	215.314	213.835	280.839	270.223	290.737	186.126	266.531	255.233	436.938
MNXR105032_Tc	255.167	233.146	221.332	200.32	279.673	275.086	244.365	263.714	197.379	218.978	177.721	192.161	187.126	159.414	136.231	141.684	162.737	134.268	154.462	149.089	126.867	147.35	141.425	118.163	208.308
MNXR105036_Tc	150.774	323.709	306.857	149.628	73.9106	68.6611	60.1058	56.2449	68.5574	43.6726	71.7199	84.1352	57.2384	45.9999	15.6098	22.0806	17.5255	4.9729	49.1469	4.65902	21.1445	38.7762	27.197	37.8123	0
MNXR105038_Tc	219.269	379.886	572.126	343.54	124.276	78.1545	115.613	72.6938	66.8987	34.446	86.1541	40.5095	33.0222	60.2758	61.02	27.6007	15.0219	34.8103	35.1049	60.5672	47.5751	23.2657	5.43941	18.9061	45.7261
MNXR105039_Tc	17.2313	5.79402	6.46138	6.40723	5.73268	5.96094	9.85341	21.2245	31.5143	21.5288	19.3959	26.487	9.90665	24.5862	17.0288	12.8803	12.5182	14.9187	7.02098	23.2951	0	15.5105	27.197	0	0
MNXR105041_Tc	6.75512	4.66558	3.69655	4.53756	2.45686	1.7662	2.53817	0.983579	1.32724	0.00042313	0.985545	1.50116	1.10074	1.5862	1.41907	0	0	0	21.0629	0	0	0	0	0	20.3227
MNXR105043_Tc	655.221	787.23	779.477	806.18	808.103	845.349	773.493	1160.98	1349.58	1480.56	1355.01	1219.96	1135.96	1199.17	1365.14	1775.65	1574.79	1447.11	905.706	1122.82	1326.82	1539.42	1419.68	1091.83	1000.89
MNXR105057_Tc	2082.26	3828.96	2837.25	2225.19	2639.29	3247.16	3346.87	5360.77	5234.69	8971.34	6136.79	6478.93	6766.24	6992.78	6263.77	7728.2	9498.83	7344.97	6304.84	5176.17	4292.34	5292.96	6244.44	5185.01	3881.63
MNXR105063_Tc	1405.07	1801.31	1843.02	1631.39	1435.63	1195.06	1126.57	1382.98	1554.95	1657.22	1435.95	1162.65	1188.03	1589.48	1953.94	2399.21	2253.04	2839.45	1376.6	2375.82	3094.79	2801.63	1953.11	2905.63	2567.12
MNXR105068_Tc	8301.34	3378.92	3491.61	4067.84	4245.46	4279.29	4255.03	2983.1	2427.15	2958.05	2541.77	2247.76	2188.27	2832.96	3052.42	2717.75	2490.89	3131.19	2555.64	2621.97	3609.13	3274.06	2581.54	4062.21	5121.32
MNXR105084_Tc	1904.35	1274.56	955.931	824.271	930.127	711.338	825.387	752.408	801.126	862.995	743.812	775.394	984.061	803.412	1094.1	829.862	1269.35	1347.65	1663.97	1612.02	1702.13	1679.01	1631.82	2174.21	3129.69
MNXR105090_Tc	148.477	163.744	159.302	155.093	143.726	137.985	159.954	143.796	148.172	124.867	174.112	133.474	157.406	134.034	122.04	158.244	90.1313	188.97	63.1888	74.5443	116.295	100.818	141.425	66.1715	50.8067
MNXR105091_Tc	492.098	464.781	544.283	505.794	413.367	401.811	368.189	358.163	310.72	226.359	260.718	302.783	213.543	168.931	87.9823	99.3626	72.6057	24.8645	56.1678	88.5214	68.7197	62.042	59.8335	132.343	45.7261
MNXR105139_Tpl	1296.51	1026.93	1080.58	916.045	925.623	926.374	918.995	881.877	694.973	663.701	736.595	714.629	614.212	641.62	486.741	596.176	465.678	726.043	582.741	554.423	523.327	422.661	478.668	756.246	589.358
MNXR105140_Tpl	533.31	716.695	811.431	746.065	655.982	516.173	438.805	302.449	305.744	420.118	453.775	401.979	363.244	375.93	333.481	377.21	478.196	382.913	610.825	545.105	512.754	546.745	565.698	784.605	599.519
MNXR105142_Tc	633.538	1199.87	1393.43	1012.53	768.384	903.634	896.003	978.449	1138.94	1046.91	1356.36	1383.56	1233.93	1233.27	1094.1	1207.07	1740.03	1496.84	1305.9	2073.26	2479.19	1760.44	1234.75	1540.85	1371.78
MNXR105144_Tp	561.454	832.071	1071.18	1045.13	924.19	839.167	740.32	799.102	826.559	704.913	696.901	686.584	445.799	521.068	454.102	517.054	600.875	447.561	358.07	712.83	518.04	632.053	435.152	756.246	706.214
MNXR105153_Tc	276.132	428.127	490.712	514.463	443.873	344.41	324.506	322.081	319.566	255.269	296.352	277.334	257.573	175.276	124.878	172.965	137.701	124.322	112.336	130.453	153.298	104.696	108.788	165.429	264.195
MNXR105162_Tc	633.538	1199.87	1393.43	1012.53	768.384	903.634	896.003	978.449	1138.94	1046.91	1356.36	1383.56	1233.93	1233.27	1094.1	1207.07	1740.03	1496.84	1305.9	2073.26	2479.19	1760.44	1234.75	1540.85	1371.78
MNXR105163_Tc	633.538	1199.87	1393.43	1012.53	768.384	903.634	896.003	978.449	1138.94	1046.91	1356.36	1383.56	1233.93	1233.27	1094.1	1207.07	1740.03	1496.84	1305.9	2073.26	2479.19	1760.44	1234.75	1540.85	1371.78
MNXR105199_Tpl	1324.95	433.418	356.433	290.21	375.491	187.88	209.221	63.6734	19.9038	4.92086	33.3791	49.8579	23.1155	11.1034	9.93348	3.6801	10.0146	14.9187	14.042	51.2492	21.1445	27.1434	0	47.2653	86.3714
MNXR105224_Tc	396.464	142.835	107.494	87.4398	91.9276	68.8819	150.1	64.7347	54.7353	50.4388	51.4218	63.361	42.9288	42.0344	39.7339	66.2417	45.0656	34.8103	21.0629	51.2492	74.0058	31.021	32.6364	85.0776	45.7261
MNXR105225_Tc	2495.96	2909.98	3218	3093.37	3142.53	3217.36	3120.57	4399.83	4521.47	4801.53	4652.32	4814.4	4878.48	4756.23	5513.08	5768.55	5312.74	4943.06	5097.23	4612.43	5048.25	4738.46	4743.16	5572.58	4389.7
MNXR105228_Tc	2495.96	2909.98	3218	3093.37	3142.53	3217.36	3120.57	4399.83	4521.47	4801.53	4652.32	4814.4	4878.48	4756.23	5513.08	5768.55	5312.74	4943.06	5097.23	4612.43	5048.25	4738.46	4743.16	5572.58	4389.7
MNXR105245_Tc	404.793	588.47	549.1	939.036	1529.19	2152.78	1534.5	1922.41	1699.56	3388.63	3049.22	2259.7	3928.54	2427.69	3956.36	3367.29	5971.2	10254.1	6817.37	4235.05	5545.15	6669.51	6619.76	15952.1	6721.73
MNXR105253_Tc	1314.89	2211.3	2489.51	2504.85	2558.62	3691.81	4226.13	3853.83	2791.5	4408.47	4574.29	3158.18	4733.18	3596.72	3123.37	3448.25	4621.73	9418.67	7435.22	3783.12	3599.85	4691.93	5656.98	14576.6	9749.81
MNXR105254_Tc	1314.89	2211.3	2489.51	2504.85	2558.62	3691.81	4226.13	3853.83	2791.5	4408.47	4574.29	3158.18	4733.18	3596.72	3123.37	3448.25	4621.73	9418.67	7435.22	3783.12	3599.85	4691.93	5656.98	14576.6	9749.81
MNXR105255_Tc	393.161	340.587	470.741	443.041	315.912	355.89	425.996	346.49	325.095	260.805	349.578	306.418	237.76	199.862	127.716	178.485	97.6422	188.97	182.545	135.112	148.012	155.105	201.258	250.506	264.195
MNXR105262_Tc	0	0	0	0	0	0	0	0	0	0	0	0	0	0	0	0	0	0	0	0	0	0	0	0	0
MNXR105265_Tc	3267.92	5786.33	4265.57	5705.82	7297.09	7104.55	6257.24	4784.53	4078.61	3115.52	3296.41	3308.8	2892.74	2453.86	1580.84	1448.12	1056.54	865.284	1165.48	1178.73	1030.79	868.588	1218.43	959.487	1234.6
MNXR105345_Tc	331.559	290.079	350.559	394.987	385.523	318.358	204.951	249.388	299.662	182.072	226.436	296.55	158.506	130.862	117.783	138.004	127.686	54.7019	105.315	97.8394	132.153	73.6749	97.9093	75.6246	91.4521
MNXR105347_Tc	5649.86	5859.76	5219.03	3887.68	4976.79	5958.51	9193.23	11575.3	9201.62	12369.8	10860.8	9915.48	9042.57	9913.78	5608.16	7400.67	4321.29	6574.17	7940.73	3349.83	3737.29	4292.53	6679.59	13981.1	8225.61
MNXR105350_Tc	0	0	0	0	0	0	0	0	0	0	0	0	0	0	0	0	0	0	0	0	0	0	0	0	0
MNXR105374_Tc	7002.09	3714.72	3799.41	2024.87	5230.87	5413.41	4137.12	1650.73	953.169	1676.78	1551.22	1244.89	1782.1	1261.03	2169.76	1633.96	2726.47	4212.04	5097.23	2650.98	3388.41	3389.04	2817.61	8167.45	4862.2
MNXR105385_Tc	331.559	290.079	350.559	394.987	385.523	318.358	204.951	249.388	299.662	182.072	226.436	296.55	158.506	130.862	117.783	138.004	127.686	54.7019	105.315	97.8394	132.153	73.6749	97.9093	75.6246	91.4521
MNXR105386_Tc	331.559	290.079	350.559	394.987	385.523	318.358	204.951	249.388	299.662	182.072	226.436	296.55	158.506	130.862	117.783	138.004	127.686	54.7019	105.315	97.8394	132.153	73.6749	97.9093	75.6246	91.4521
MNXR105466_Tc	0	0	0	0	0	0	0	0	0	0	0	0	0	0	0	0	0	0	0	0	0	0	0	0	0
MNXR106365_Tc	714.956	315.144	789.345	1197.4	769.817	3445.42	2154.61	6303.14	6020.33	11391.8	10608.2	7441.81	11503.8	13564.4	17245.9	15071.8	28934.6	58327.1	46682.5	43286.9	59780.8	49187.7	46545	68558.4	62461.8
MNXR106376_Tc	706.054	504.331	476.027	441.722	133.08	168.231	521.574	213.306	132.692	62.1258	92.018	175.022	111.175	168.138	35.4767	29.4408	7.51094	4.9729	35.1049	13.9771	21.1445	3.87762	70.7123	0	0
MNXR106385_Tp	6105.2	6086.49	6127.03	6848.95	6058.21	7160.41	7214.99	10375.1	10180.2	10480.2	8087.66	6214.06	8324.89	7849.33	13028.5	9194.72	11158.8	13471.6	10875.5	10669.2	11539.6	9845.29	8436.52	11339	10740.5
MNXR106390_Tc	1009.47	621.723	680.442	655.422	720.27	705.598	823.745	898.857	896.222	1048.14	912.512	663.733	777.122	845.447	789.002	717.619	1026.49	1327.76	1249.73	806.01	840.494	887.976	815.911	931.127	1005.97
MNXR106390_Tp	1009.47	621.723	680.442	655.422	720.27	705.598	823.745	898.857	896.222	1048.14	912.512	663.733	777.122	845.447	789.002	717.619	1026.49	1327.76	1249.73	806.01	840.494	887.976	815.911	931.127	1005.97
MNXR106425_Tc	0	0	0	0	0	0	0	0	0	0	0	0	0	0	0	0	0	0	0	0	0	0	0	0	0
MNXR106426_Tc	0	0	0	0	0	0	0	0	0	0	0	0	0	0	0	0	0	0	0	0	0	0	0	0	0
MNXR106446_Tc	502.868	2393.43	1528.17	1240.93	2213.84	2102.89	1469.8	1895.88	1818.43	1914.83	1293.66	1015.33	1296.67	1537.82	2422.35	1906.29	4151.05	3321.89	2562.66	3196.09	4033.32	3237.82	2850.25	2410.53	2006.87
MNXR106455_Tc	2134.82	2503.01	2724.82	3179.12	3188.6	2968.99	2920.55	3677.67	3878.47	4222.71	3871.97	4218.7	4060.63	4435.82	4128.07	5030.69	5280.19	4445.77	3075.19	3415.06	5005.96	4416.61	3889.17	3856.85	3525.99
MNXR106519_Tc	480.61	488.335	597.736	599.076	527.611	516.835	503.181	290.775	295.792	273.108	481.741	387.437	343.431	340.241	266.785	344.089	237.846	154.16	252.755	354.085	195.587	290.822	342.683	335.584	203.227
MNXR106553_Tc	1354.24	676.136	407.889	368.039	426.88	413.292	507.451	392.122	213.412	153.162	173.21	171.386	137.592	158.62	83.7251	58.8815	32.5474	49.729	126.378	116.475	47.5751	65.9196	38.0758	75.6246	81.2908
MNXR106564_Tc	109.132	85.9026	100.21	83.8593	53.0273	55.1938	54.5222	35.0204	25.9855	19.6834	29.3195	29.0838	33.0222	37.2758	46.8293	14.7204	37.5547	29.8374	56.1678	51.2492	63.4335	34.8986	43.5152	80.3511	121.936
MNXR106581_Tm	170.447	500.553	744.351	574.389	353.584	195.607	153.713	110.898	127.163	113.18	196.215	90.8867	84.7569	76.9309	34.0577	53.3614	37.5547	44.7561	42.1259	65.2263	52.8613	34.8986	38.0758	23.6327	45.7261
MNXR106583_Tc	0	0	0	0	0	0	0	0	0	0	0	0	0	0	0	0	0	0	0	0	0	0	0	0	0
MNXR106622_Tc	11531.5	9113.1	9353.02	11508.7	8778.99	9449.19	9135.42	9942.61	9121.45	7542.44	8077.74	7579.44	4988.55	6842.09	6709.36	6616.81	7265.58	9438.56	5806.35	9015.2	11592.5	9182.21	6646.95	10195.1	9932.72
MNXR106622_Tm	11531.5	9113.1	9353.02	11508.7	8778.99	9449.19	9135.42	9942.61	9121.45	7542.44	8077.74	7579.44	4988.55	6842.09	6709.36	6616.81	7265.58	9438.56	5806.35	9015.2	11592.5	9182.21	6646.95	10195.1	9932.72
MNXR106622_Tp	11531.5	9113.1	9353.02	11508.7	8778.99	9449.19	9135.42	9942.61	9121.45	7542.44	8077.74	7579.44	4988.55	6842.09	6709.36	6616.81	7265.58	9438.56	5806.35	9015.2	11592.5	9182.21	6646.95	10195.1	9932.72
MNXR106622_Tpl	11531.5	9113.1	9353.02	11508.7	8778.99	9449.19	9135.42	9942.61	9121.45	7542.44	8077.74	7579.44	4988.55	6842.09	6709.36	6616.81	7265.58	9438.56	5806.35	9015.2	11592.5	9182.21	6646.95	10195.1	9932.72
MNXR106626_Tc	1463.23	1319.9	1417.63	1792.14	1243.99	1222.43	894.69	809.183	754.684	649.553	793.881	840.832	694.566	705.861	610.2	688.178	660.963	581.829	589.762	843.282	755.916	678.584	554.819	1020.93	548.713
MNXR106633_Tc	0	0	0	0	0	0	0	0	0	0	0	0	0	0	0	0	0	0	0	0	0	0	0	0	0
MNXR106646_Tc	0	0	0.11748	0.565344	0.204739	0	0	1.59184	0	0	0	0	1.10074	0.793102	0	1.84005	0	0	0	0	0	0	0	0	0
MNXR106649_Tc	14173.5	2692.08	2600.29	5732.02	7805.86	7277.86	4121.35	5203.71	6132.57	5448.62	4823.28	6013.07	5467.37	7313.99	7800.62	9426.57	12490.7	20921	10707	19181.2	21953.3	17383.4	15921.1	21094.5	16552.8
MNXR106651_Tm	0	0	0	0	0	0	0	0	0	0	0	0	0	0	0	0	0	0	0	0	0	0	0	0	0
MNXR106659_Tc	0	0	0	0	0	0	0	0	0	0	0	0	0	0	0	0	0	0	0	0	0	0	0	0	0
MNXR106659_Tpl	0	0	0	0	0	0	0	0	0	0	0	0	0	0	0	0	0	0	0	0	0	0	0	0	0
MNXR106659.2_Tc	0	0	0	0	0	0	0	0	0	0	0	0	0	0	0	0	0	0	0	0	0	0	0	0	0
MNXR106709_Tc	725.008	355.954	310.968	341.844	307.722	412.85	437.82	350.735	452.81	497.622	554.814	497.54	384.158	433.827	644.257	443.452	923.845	1108.96	877.623	1216	1511.83	918.997	886.623	1252.53	1107.59
MNXR106711_Tc	601.804	617.692	724.144	619.051	514.099	542.445	618.466	275.918	224.47	137.169	239.066	225.399	156.305	174.482	124.878	169.284	107.657	139.241	105.315	200.338	132.153	205.514	92.4699	226.874	228.63
MNXR106718_Tc	175.903	161.603	205.707	212.192	185.084	212.386	282.136	484.979	574.444	600.345	418.592	468.976	523.952	613.068	536.408	574.095	528.269	581.829	540.616	451.925	502.182	422.661	582.016	586.09	640.165
MNXR106735_Tc	8301.34	3294.53	2722.12	3152.54	4245.46	3688.94	4255.03	2983.1	2427.15	2277.74	2085.29	2056.12	2188.27	2315.07	3052.42	2219.1	1992.9	2386.99	2337.99	2254.97	1829	1779.83	1740.61	2755.57	2575.9
MNXR106753_Tc	905.219	570.207	523.371	448.694	423.195	450.382	489.058	470.122	435.671	348.151	389.723	384.84	331.322	374.344	427.14	428.731	305.445	353.076	414.238	465.902	354.171	411.028	261.091	245.78	558.874
MNXR106763_Tc	0	0	0	0	0	0	0	0	0	0	0	0	0	0	0	0	0	0	0	0	0	0	0	0	0
MNXR106802_Tc	1137.99	1051.11	1104.31	1132.57	1294.97	1288.67	1247.11	1155.14	1094.15	1120.73	1056.85	1105.18	1175.59	788.343	688.249	929.224	788.648	616.639	793.371	740.784	518.04	620.42	957.335	567.184	548.713
MNXR106802_Tpl	1137.99	1051.11	1104.31	1132.57	1294.97	1288.67	1247.11	1155.14	1094.15	1120.73	1056.85	1105.18	1175.59	788.343	688.249	929.224	788.648	616.639	793.371	740.784	518.04	620.42	957.335	567.184	548.713
MNXR106805_Tc	148.477	163.744	159.302	155.093	143.726	137.985	159.954	143.796	148.172	124.867	174.112	133.474	157.406	134.034	122.04	158.244	90.1313	188.97	63.1888	74.5443	116.295	100.818	141.425	66.1715	50.8067
MNXR106807_Tc	404.218	1281.36	2002.2	653.914	479.498	493.654	878.924	965.183	1226.29	1278.19	1197.59	1008.58	596.601	1030.24	536.408	675.298	1692.46	1735.54	1053.15	633.627	1358.53	977.161	892.063	950.033	939.924
MNXR106808_Tc	94.6287	153.038	172.108	151.701	154.373	141.738	133.678	125.755	100.625	95.9567	88.8605	85.6932	88.0591	65.8275	56.7628	44.1612	45.0656	59.6748	63.1888	46.5902	37.0029	54.2867	43.5152	66.1715	10.1613
MNXR106808.2_Tc	64.3303	58.0661	92.9263	77.6405	51.3894	35.5448	38.4283	32.8979	28.197	30.1403	44.2047	30.6418	17.6118	31.7241	17.0288	20.2405	15.0219	14.9187	7.02098	23.2951	21.1445	15.5105	16.3182	23.6327	91.4521
MNXR106809_Tc	4670.98	2505.69	2239.19	2487.54	2781.2	1832.59	1583.67	869.184	1078.67	936.808	1297.27	1162.83	1564.15	1303.07	894.014	877.703	963.904	886.01	856.56	1155.44	819.35	1523.91	1517.59	764.226	1153.23
MNXR106809_Tpl	4670.98	2505.69	2239.19	2487.54	2781.2	1832.59	1583.67	869.184	1078.67	936.808	1297.27	1162.83	1564.15	1303.07	894.014	877.703	963.904	886.01	856.56	1155.44	819.35	1523.91	1517.59	764.226	1153.23
MNXR106811_Tc	22963.6	8629.18	4509.34	2239.7	1404.71	2204.44	4738.18	2862.12	1923.48	1214.22	1268.86	1311.37	1090.83	1092.1	251.175	373.53	210.306	24.8645	133.399	130.453	74.0058	127.962	76.1517	23.6327	55.8874
MNXR106825_Tc	13.6415	10.0765	12.1004	9.42239	19.0407	16.3374	26.2758	12.7347	13.2692	3.69064	14.8853	7.27094	17.6118	6.34482	8.51442	5.52015	2.50365	14.9187	7.02098	4.65902	10.5723	0	0	0	0
MNXR106843_Tc	0	0.125957	0	0	0	0.220775	0	0	0	0	0	0	0	0	0	0	0	0	0	0	0	0	0	0	0
MNXR106847_Tpl	1149.19	714.049	692.307	513.144	480.521	553.484	581.023	289.184	254.326	124.867	216.513	170.867	140.895	165.758	146.164	117.763	105.153	139.241	189.566	246.928	195.587	100.818	119.667	203.241	355.647
MNXR106860_Tc	0	0	0	0	0	0	0	0	0	0	0	0	0	0	0	0	0	0	0	0	0	0	0	0	0
MNXR106872_Tc	99.6545	69.4022	98.0954	74.6254	69.8159	52.7653	54.8506	63.6734	60.817	76.8884	64.5028	45.703	31.9214	43.6206	26.9623	46.0012	40.0583	19.8916	35.1049	51.2492	37.0029	89.1854	81.5911	61.445	35.5647
MNXR106897_Tc	1354.24	676.136	407.889	368.039	426.88	413.292	507.451	392.122	213.412	153.162	173.21	171.386	137.592	158.62	83.7251	58.8815	32.5474	49.729	126.378	116.475	47.5751	65.9196	38.0758	75.6246	81.2908
MNXR106898_Tc	0	0	0	0	0	0	0	0	0	0	0	0	0	0	0	0	0	0	0	0	0	0	0	0	0
MNXR106899_Tc	0	0	0	0	0	0	0	0	0	0	0	0	0	0	0	0	0	0	0	0	0	0	0	0	0
MNXR106900_Tc	114.876	92.9562	93.7487	116.461	118.339	134.452	98.2056	187.306	302.426	578.201	486.252	368.741	662.645	605.93	2107.32	1383.72	7338.19	4982.84	9527.47	13390	16017	11671.6	9072.93	10885.2	11848.1
MNXR106948_Tc	572.367	451.555	570.128	387.26	315.912	278.177	276.881	226.571	176.922	89.1905	172.759	128.799	75.951	110.241	34.0577	51.5214	57.5839	9.94579	21.0629	46.5902	37.0029	31.021	21.7576	28.3592	0
MNXR106950_Tc	1599.07	751.962	630.865	771.506	1206.11	1432.17	1586.07	2364.94	2269.03	2546.54	1780.37	1855.13	1880.06	1867.76	1925.68	2355.26	2293.34	2620.72	2204.59	2124.51	2130.31	2539.84	2458.61	3147.87	2748.64
MNXR106961_Tc	251.721	214.63	269.146	341.468	280.901	306.215	271.626	290.775	295.792	273.108	481.741	387.437	343.431	340.241	266.785	344.089	237.846	154.16	252.755	354.085	195.587	290.822	342.683	335.584	203.227
MNXR106991_Tc	0	0	0	0	0	0	0	0	0	0	0	0	0	0	0	0	0	0	0	0	0	0	0	0	0
MNXR107000_Tc	4245.37	2081.81	1997.62	2115.33	1863.12	1789.16	1569.32	1264.45	1127.33	725.826	951.304	1134.27	637.328	679.688	192.993	228.166	97.6422	29.8374	42.1259	177.043	95.1503	135.717	32.6364	75.6246	45.7261
MNXR107004_Tc	4245.37	2081.81	1997.62	2115.33	1863.12	1789.16	1569.32	1264.45	1127.33	725.826	951.304	1134.27	637.328	679.688	192.993	228.166	97.6422	29.8374	42.1259	177.043	95.1503	135.717	32.6364	75.6246	45.7261
MNXR107005_Tc	29310.9	4133.9	3911.6	2366.15	1923.52	1205.43	1178.47	864.898	628.074	320.471	574.21	432.621	171.715	288.689	82.306	108.563	25.0365	59.6748	21.0629	27.9541	63.4335	11.6329	54.3941	14.1796	25.4034
MNXR107016_Tc	315.333	370.439	322.834	306.605	392.484	397.396	257.502	235.592	286.946	190.068	213.355	237.344	189.327	199.862	276.718	281.527	270.394	253.618	231.692	316.813	306.595	279.189	282.849	297.772	269.276
MNXR107023_Tc	1476.29	1327.71	1393.31	1614.24	1333.87	1251.58	1129.53	1095.71	823.241	765.193	792.076	765.007	569.082	615.447	980.577	813.301	1644.9	2745.04	2408.2	1910.2	3039.52	2411.88	2474.93	5501.69	3190.66
MNXR107079_Tc	10478.1	6895.13	5329.11	6598.88	7355.03	8483.51	8568.52	10770.4	10213.9	11342	10066.9	8878.34	10005.7	9222.98	11139.7	10589.5	13344.4	17300.7	15003.8	14317.2	15472.5	15142.1	13196	19459.1	18315.8
MNXR107087_Tc	1190.54	281.514	237.074	79.3366	86.1949	42.8304	40.0705	34.4898	12.1634	15.9928	14.8853	8.829	17.6118	4.75861	12.7716	16.5604	10.0146	9.94579	7.02098	9.31804	5.28613	11.6329	10.8788	4.72653	0
MNXR107089_Tc	2310.86	1338.17	1281.7	1249.6	1276.55	1384.92	1498.05	1276.65	962.015	786.107	844.4	1037.15	649.436	613.068	231.308	358.809	185.27	164.106	189.566	218.974	232.59	143.472	195.819	174.882	142.259
MNXR107090_Tc	634.4	217.779	205.824	378.403	434.251	453.473	514.348	322.081	326.2	286.025	632.849	487.672	326.92	417.172	61.02	149.044	32.5474	59.6748	21.0629	93.1804	52.8613	93.063	146.864	23.6327	20.3227
MNXR107105_Tpl	17885.7	6974.61	4149.03	5213.98	6153.83	3962.92	4503.34	1857.14	1945.59	1419.67	2067.7	2219.71	1329.69	1995.44	2081.77	2016.69	1730.02	3396.49	2337.99	3503.58	3906.45	3392.92	2861.13	5104.66	3414.21
MNXR107110_Tc	6.74894	9.44676	9.04593	2.63827	4.91373	1.98698	0.985341	3.18367	1.65865	4.30575	0.902137	1.55806	0	0.793102	0	0	0	0	0	0	0	0	0	0	0
MNXR107136_Tc	2080.54	1738.96	1863.11	2130.21	1963.65	2363.18	1850.8	2017.39	1667.49	1235.14	1628.81	1761.64	1264.75	1006.45	272.461	373.53	145.211	84.5392	63.1888	60.5672	47.5751	116.329	228.455	28.3592	25.4034
MNXR107146_Tc	3021.8	2740.57	2732.46	3520.02	4146.16	5130.16	4177.85	5634.57	5672.02	5852.75	5555.36	5707.17	4503.12	4734.82	3300.75	4219.23	5340.28	6663.68	3124.34	3885.62	5450	5432.55	4955.3	6579.34	4257.6
MNXR107158_Tc	15.6518	8.43911	4.5817	1.31914	0.204739	0	0.656894	0.530612	0	0.615107	0.902137	1.03871	2.20148	0	0	0	0	0	0	0	0	0	0	0	0
MNXR107164_Tc	923.886	324.465	275.725	494.676	409.068	588.808	678.571	492.939	660.141	567.744	857.932	861.087	1057.81	551.999	302.262	463.692	225.328	581.829	463.385	167.725	153.298	228.78	625.532	255.233	152.42
MNXR107234_Tc	1191.12	1015.46	1139.43	1350.23	1400.82	1426.65	1251.05	1717.59	1845.52	2078.45	1933.73	1976.66	2183.87	2069.2	2293.22	2463.82	2168.16	2431.75	2029.06	1933.49	2299.47	2194.74	2415.1	2367.99	1534.36
MNXR107243_Tc	4875.75	2667.89	3137.17	3197.4	4255.9	4443.77	3933.15	2985.22	3090.06	2513.94	2296.39	2903.18	1657.71	2448.31	1487.18	2255.9	2230.75	2421.8	1151.44	1844.97	2532.06	2966.38	1920.11	2358.54	1910.33
MNXR107245_Tc	8685.45	3761.95	2090.31	951.473	1109.68	969.866	1198.5	478.081	302.426	281.719	366.268	408.211	242.163	664.62	227.051	211.606	375.547	472.425	322.965	400.676	359.457	244.29	494.986	822.417	462.341
MNXR107256_Tc	1078.97	806.376	663.642	649.768	652.707	549.951	553.105	341.184	436.777	385.672	403.255	404.576	365.445	331.517	388.825	397.45	558.313	522.154	659.972	1262.59	1242.24	1287.37	1006.29	1644.83	2332.03
MNXR107257_Tc	5099.81	1054.7	868.997	876.675	1050.59	1092.08	909.652	796.367	658.482	397.47	406.428	566.4	357.143	294.455	207.184	189.525	125.182	208.862	217.65	409.994	422.89	364.497	299.167	359.217	370.889
MNXR107276_Tc	37.4781	21.7905	6.46138	11.4953	15.1507	34.6617	61.4196	205.877	347.763	394.284	228.692	353.679	333.524	509.172	556.275	596.176	363.029	104.431	77.2308	246.928	465.179	298.577	386.198	75.6246	182.904
MNXR107277_Tc	0	0	0	0	0	0	0	0	0	0	0	0	0	0	0	0	0	0	0	0	0	0	0	0	0
MNXR107295_Tc	7.7541	24.8135	30.0748	4.89964	26.616	6.84404	5.91205	8.48979	13.2692	6.76618	7.66817	6.23223	7.70517	2.37931	7.09535	0	2.50365	4.9729	14.042	9.31804	0	3.87762	0	0	0
MNXR107297_Tc	1130.52	1193.32	1700.63	2246.49	1294.15	1402.81	1421.52	844.734	740.309	1064.14	1173.23	990.406	603.205	883.516	779.069	923.704	1134.15	964.742	786.35	437.948	438.749	740.626	935.578	330.857	416.615
MNXR107302_Tc	614.01	344.366	301.218	342.975	303.423	266.476	262.429	203.755	157.018	108.874	155.619	162.557	136.492	122.931	279.557	101.203	82.6203	99.4579	175.525	125.794	116.295	124.084	87.0305	425.388	71.1294
MNXR107303_Tc	2371.75	708.633	543.343	937.528	965.547	1834.86	1339.41	3097.71	1749.32	3002.34	1761.87	2403.56	1405.64	3372.27	760.621	925.544	665.97	805.609	1277.82	512.492	570.902	593.276	892.063	3871.03	3668.25
MNXR107304_Tc	2371.75	708.633	543.343	937.528	965.547	1834.86	1339.41	3097.71	1749.32	3002.34	1761.87	2403.56	1405.64	3372.27	760.621	925.544	665.97	805.609	1277.82	512.492	570.902	593.276	892.063	3871.03	3668.25
MNXR107307_Tm	175.042	141.45	129.228	106.096	128.166	115.907	134.335	106.122	93.4371	118.101	92.018	82.5771	177.219	102.31	191.574	119.603	155.226	338.157	372.112	163.066	153.298	120.206	212.137	359.217	294.679
MNXR107318_Tc	2350.93	1306.42	1241.76	200.509	163.381	170.439	199.696	130.531	106.706	115.025	101.49	130.877	117.779	114.207	110.687	97.5226	105.153	154.16	133.399	144.43	142.725	69.7972	92.4699	141.796	101.613
MNXR107332_Tc	0	0	0	0	0	0	0	0	0	0	0	0	0	0	0	0	0	0	0	0	0	0	0	0	0
MNXR107350_Tc	2.72829	1.25957	0.822357	0.565344	1.63791	1.32465	0	0	4.42306	1.84532	1.35321	0	3.30222	1.5862	4.25721	9.20024	12.5182	4.9729	14.042	4.65902	15.8584	3.87762	5.43941	0	0
MNXR107366_Tc	2310.86	1338.17	1281.7	1249.6	1276.55	1384.92	1498.05	1276.65	962.015	786.107	844.4	1037.15	649.436	613.068	231.308	358.809	185.27	164.106	189.566	218.974	232.59	143.472	195.819	174.882	142.259
MNXR107374_Tc	0	0	0	0	0	0	0	0	0	0	0	0	0	0	0	0	0	0	0	0	0	0	0	0	0
MNXR107384_Tc	1785.74	1212.46	1028.89	985.017	926.852	1074.96	1186.35	1283.02	1271.63	1283.11	1379.37	1354.47	1137.06	1426	977.739	1225.47	1023.99	1123.87	800.392	1169.41	1205.24	1190.43	989.972	1252.53	1168.55
MNXR107409_Tc	0.729551	14.4755	11.0631	104.262	145.15	181.033	63.9835	81.3755	178.492	121.501	93.3582	317.271	271.865	104.178	64.8619	88.8601	66.0092	85.1113	7.17317	4.79116	22.039	61.7986	97.4835	56.9898	15.242
MNXR107410_Tc	0	0	0	0	0	0	0	0	0	0	0	0	0	0	0	0	0	0	0	0	0	0	0	0	0
MNXR107411_Tc	0	0	0	0	0	0	0	0	0	0	0	0	0	0	0	0	0	0	0	0	0	0	0	0	0
MNXR107412_Tc	9093.98	4087.17	5181.67	8496.17	9205.66	8931.25	9289.47	10622.3	12319.3	10113	10692.6	11153.6	12130.1	10206.4	6595.83	8324.38	2488.62	2222.88	2281.82	3060.98	2595.49	2772.5	6064.94	1006.75	1473.4
MNXR107419_Tc	251.003	236.295	269.146	273.061	241.592	205.983	215.133	227.102	236.634	271.262	308.531	256.041	306.005	306.137	320.71	342.249	368.036	417.723	442.322	349.426	333.026	298.577	304.607	359.217	360.728
MNXR107420_Tc	23.4059	20.531	42.9975	41.2701	15.9696	16.5582	17.7361	19.102	14.3749	9.84172	5.86389	10.9064	12.1081	15.862	5.67628	5.52015	7.51094	4.9729	0	18.6361	5.28613	7.75525	10.8788	14.1796	25.4034
MNXR107437_Tc	68.4945	86.739	212.051	86.4976	128.576	731.208	387.567	326.857	315.696	299.557	191.704	341.734	319.214	307.724	483.903	436.091	623.408	392.859	491.469	540.446	613.191	581.644	413.395	524.645	624.923
MNXR107457_Tc	0	0	0	0	0	0	0	0	0	0	0	0	0	0	0	0	0	0	0	0	0	0	0	0	0
MNXR107476_Tc	3491.35	856.381	802.503	530.104	370.167	776.909	1490.16	901.51	555.646	497.622	554.814	497.54	603.205	599.585	705.277	461.852	615.897	517.181	1039.11	1253.28	708.341	608.787	603.774	1049.29	1437.83
MNXR107477_Tc	302.41	292.598	253.991	353.905	384.294	434.707	310.711	321.551	368.219	345.075	370.778	459.108	509.642	433.034	713.792	366.17	445.649	686.26	575.72	335.449	417.604	480.825	652.729	397.029	299.76
MNXR107480_Tc	1882.09	2257.9	2617.68	1988.13	2823.14	4606.48	4296.09	7268.85	7782.37	13106.1	10346.2	8108.14	8739.87	11503.2	16264	12372.5	27515.1	25152.9	25064.9	27548.8	29655.2	27899.5	24232.6	25769.1	24524.4
MNXR107484_Tc	757.173	1199.36	849.965	340.148	126.733	182.14	273.596	258.939	146.514	51.0539	90.2137	149.574	113.376	83.2757	56.7628	12.8803	42.562	54.7019	91.2727	55.9082	26.4306	23.2657	48.9546	56.7184	20.3227
MNXR107491_Tc	8685.45	3761.95	2090.31	1571.28	1313.81	1182.47	1354.52	884	869.683	605.881	632.849	739.039	728.689	664.62	920.976	693.698	468.182	487.344	1193.57	1462.93	1406.11	984.916	658.168	931.127	2006.87
MNXR107497_Tc	1358.4	1148.98	1058.37	1588.43	2421.85	2919.31	2902.81	3006.98	2704.15	2985.12	2715.43	2795.68	2387.5	2318.24	1820.67	2482.23	2060.5	2347.21	2148.42	1854.29	1807.86	1779.83	2148.57	2902.09	2342.19
MNXR107498_Tc	7446.66	2151.85	870.524	1104.87	1623.58	2557.02	1905.65	2641.92	2203.23	1113.96	747.872	2240.49	3076.57	889.861	492.417	463.692	262.883	198.916	126.378	316.813	280.165	465.315	353.561	66.1715	81.2908
MNXR107508_Tc	3952.87	7499.47	8330.83	9457.26	7384.51	5554.93	3982.09	2895.02	3413.49	3988.97	2650.93	5627.19	3770.03	4201.85	2335.79	4169.55	3462.54	3446.22	2857.54	2203.72	2421.05	2888.83	5814.72	1526.67	878.956
MNXR107509_Tc	226.879	81.9979	28.7825	2.26137	4.09477	3.53241	18.0646	6.36734	5.52882	12.3021	9.47244	8.829	3.30222	13.4827	5.67628	12.8803	10.0146	4.9729	7.02098	4.65902	5.28613	7.75525	5.43941	14.1796	0
MNXR107510_Tc	0	0	0	0	0	0	0	0	0	0	0	0	0	0	0	0	0	0	0	0	0	0	0	0	0
MNXR107511_Tc	868.602	361.622	529.715	798.265	789.881	964.126	1045.12	1841.22	2189.41	2515.17	2257.6	2603.52	2682.5	3230.3	3532.06	3177.76	3497.59	2207.97	2646.91	2986.43	3277.4	3513.13	2899.2	1687.37	1859.53
MNXR107517_Tc	634.4	3633.73	4073.6	451.71	455.748	1079.81	978.444	1874.12	2066.12	2924.22	2188.13	1660.89	2849.81	2504.62	4322.48	2953.28	5282.69	7941.72	5918.69	6042.75	7680.74	6987.48	6048.62	9963.54	9267.15
MNXR107528_Tc	345.632	423.215	430.445	423.442	562.007	570.042	553.105	709.428	623.651	775.65	670.288	703.204	647.235	632.895	638.581	724.979	776.13	790.69	638.909	577.718	581.474	604.909	761.517	647.535	690.971
MNXR107551_Tc	2310.86	1338.17	1281.7	1249.6	1276.55	1384.92	1498.05	1276.65	962.015	786.107	844.4	1037.15	649.436	613.068	231.308	358.809	185.27	164.106	189.566	218.974	232.59	143.472	195.819	174.882	142.259
MNXR107571_Tc	1167.14	530.026	758.683	437.953	580.434	659.015	692.038	374.081	393.099	322.931	430.77	418.598	356.639	322.793	212.86	161.924	315.459	238.699	203.608	335.449	348.884	527.357	364.44	269.412	233.711
MNXR107603_Tc	2540.18	1393.46	635.447	401.206	450.63	575.12	839.51	497.714	255.984	174.69	208.845	435.737	367.647	279.965	79.4679	71.7619	80.1167	39.7832	35.1049	107.157	42.289	62.042	97.9093	127.616	86.3714
MNXR107604_Tc	12749.6	1306.42	1241.76	125.129	35.6245	81.9077	2014.69	922.204	673.41	391.208	129.006	183.851	352.237	621.792	112.106	246.566	55.0802	29.8374	42.1259	32.6131	37.0029	50.4091	326.364	23.6327	40.6454
MNXR107605_Tc	934.512	704.099	517.263	346.744	376.31	465.615	477.89	400.081	335.599	484.704	536.772	387.437	763.913	586.896	662.705	577.775	973.918	1307.87	1439.3	857.26	940.931	1054.71	1202.11	2108.03	1468.31
MNXR107620_Tc	3664.96	2740.57	2932.06	3520.02	4146.16	5130.16	4177.85	5634.57	5672.02	5933.94	5714.14	5707.17	5697.43	4734.82	6165.86	6254.32	7663.66	11039.8	9183.44	5045.72	7612.02	7538.1	7849.06	15616.5	9424.65
MNXR107634_Tc	0	0	0	0	0	0	0	0	0	0	0	0	0	0	0	0	0	0	0	0	0	0	0	0	0
MNXR107663_Tc	1476.29	1327.71	1393.31	1614.24	1333.87	1251.58	1129.53	1095.71	823.241	765.193	792.076	765.007	569.082	615.447	980.577	813.301	1644.9	2745.04	2408.2	1910.2	3039.52	2411.88	2474.93	5501.69	3190.66
MNXR107676_Tc	614.01	344.366	301.218	342.975	303.423	266.476	262.429	203.755	157.018	108.874	155.619	162.557	136.492	122.931	279.557	101.203	82.6203	99.4579	175.525	125.794	116.295	124.084	87.0305	425.388	71.1294
MNXR107692_Tc	344.052	301.541	431.972	498.633	481.75	425.655	583.322	583.143	597.113	501.927	1121.81	814.345	599.903	456.827	102.173	117.763	60.0875	268.536	126.378	107.157	105.723	89.1854	190.379	66.1715	40.6454
MNXR107722_Tc	219.269	379.886	572.126	343.54	124.276	78.1545	115.613	72.6938	66.8987	34.446	86.1541	40.5095	33.0222	60.2758	61.02	27.6007	15.0219	34.8103	35.1049	60.5672	47.5751	23.2657	5.43941	18.9061	15.242
MNXR107771_Tc	1002.15	1514.38	1507.15	2254.97	2888.25	2991.06	2329.02	2059.31	1955.54	1572.21	1411.39	1296.3	1227.32	900.171	949.357	853.782	1001.46	631.558	589.762	694.194	925.072	977.161	679.926	600.27	833.23
MNXR107787_Tc	0	0	0	0	0	0	0	0	0	0	0	0	0	0	0	0	0	0	0	0	0	0	0	0	0
MNXR107797_Tc	0	0	0	0	0	0	0	0	0	0	0	0	0	0	0	0	0	0	0	0	0	0	0	0	0
MNXR107862_Tc	831.412	1012.19	994.7	1030.62	1174.38	1162.38	1171.24	1915.51	2271.79	2497.95	1993.27	2382.27	2828.9	2741.75	2646.56	3291.85	2523.68	3471.08	2583.72	2227.01	2976.09	2311.06	2703.38	2386.9	2352.35
MNXR107885_Tc	226.879	251.158	250.936	202.016	138.199	147.257	146.487	281.224	420.19	660.01	426.711	493.385	707.775	582.93	683.991	645.857	738.576	482.371	470.406	447.266	417.604	391.64	864.865	212.694	223.55
MNXR107886_Tc	44.945	94.8455	89.402	71.9871	56.5078	56.96	92.622	39.2653	32.62	120.561	62.6985	32.7192	35.2237	51.5516	11.3526	27.6007	25.0365	29.8374	35.1049	23.2951	10.5723	23.2657	21.7576	9.45307	0
MNXR107887_Tpl	1149.19	714.049	692.307	513.144	480.521	553.484	581.023	289.184	254.326	124.867	216.513	170.867	140.895	165.758	146.164	117.763	105.153	139.241	189.566	246.928	195.587	100.818	119.667	203.241	355.647
MNXR107896_Tc	3031.42	1569.8	1133.68	1040.61	1276.95	965.892	1021.8	535.388	425.166	282.949	412.728	355.757	278.487	325.965	273.88	171.125	142.708	104.431	154.462	228.292	174.442	112.451	81.5911	189.061	116.855
MNXR107898_Tp	5512.16	5714.66	6354.35	5527.18	6391.94	6747.78	6822.5	9820.57	8493.37	12685.4	11823.9	8995.19	11648	9878.88	10367.7	10646.5	13432.1	20413.7	15558.5	9350.65	9541.46	11028	12815.2	20669.1	14246.2
MNXR107899_Tp	0	0	0	0	0	0	0	0	0	0	0	0	0	0	0	0	0	0	0	0	0	0	0	0	0
MNXR107916_Tc	2540.18	1393.46	1203.23	1112.22	810.151	827.245	839.51	1350.94	2074.41	1602.97	705.922	827.329	1698.44	1786.07	5611	3536.57	2373.46	1322.79	1797.37	3517.56	4049.17	3617.82	3508.42	1039.84	1646.14
MNXR107919_Tc	127.225	85.5247	123.941	113.257	59.3742	71.3104	47.9533	36.6122	20.4566	22.759	32.4769	59.7256	35.2237	19.0345	15.6098	25.7607	10.0146	9.94579	7.02098	18.6361	10.5723	19.3881	5.43941	33.0857	25.4034
MNXR107932_Tc	332.134	269.548	275.725	257.043	252.852	173.529	178.347	134.775	117.211	170.385	106.452	106.987	86.9584	103.896	178.803	112.243	415.605	517.181	456.364	344.767	459.893	593.276	375.319	529.372	304.84
MNXR107944_Tc	1813.31	288.189	182.563	259.116	276.397	514.186	1185.37	1325.47	986.342	663.701	546.244	601.411	964.248	1180.93	938.005	680.818	478.196	462.479	982.937	1020.33	740.058	507.969	745.199	926.401	1153.31
MNXR107963_Tc	2710.2	3963.99	4357.32	5084.51	5706.27	5030.15	3996.54	3789.63	4094.09	3738.01	3665.38	3200.77	2208.08	2177.07	1595.03	1852.93	1910.28	919.986	730.182	1546.79	1940.01	2369.23	1300.02	1087.1	706.214
MNXR107964_Tc	3952.87	7499.47	8330.83	9457.26	7384.51	5554.93	3982.09	2895.02	3413.49	3988.97	2650.93	5627.19	3770.03	4201.85	2335.79	4169.55	3462.54	3446.22	2857.54	2203.72	2421.05	2888.83	5814.72	1526.67	878.956
MNXR107965_Tc	106213	36248.1	29688	10696.7	16809	14852.9	15791.1	17385	18187.6	21430.9	15012.9	17588.4	14181.9	16539.4	10295.3	13058.8	10592.9	5330.94	9429.18	12938.1	10228.7	8934.05	9986.75	7264.68	15364
MNXR107969_Tc	3491.35	856.381	802.503	530.104	370.167	489.68	453.257	328.979	232.763	132.248	184.938	185.928	108.973	113.414	29.8005	57.0415	67.5984	69.6205	21.0629	23.2951	21.1445	54.2867	32.6364	61.445	0
MNXR107972_Tc	320.072	200.145	254.696	289.267	387.161	472.68	431.251	548.653	589.925	475.478	372.132	306.418	355.539	302.172	469.712	496.813	630.919	397.832	505.511	647.604	539.185	694.095	723.441	1068.2	1219.36
MNXR107977_Tc	6216.34	2624.94	3485.27	2965.6	2455.02	2432.28	4116.75	6568.45	5155.07	7693.76	5091.21	4555.76	4821.24	5304.27	4034.41	4557.8	5505.52	5410.51	5216.59	3908.92	3837.73	4951.73	4601.74	5544.23	5502.37
MNXR107989_Tc	0	0	0	0	0	0	0	0	0	0	0	0	0	0	0	0	0	0	0	0	0	0	0	0	0
MNXR108008_Tc	0	0	0	0	0	0	0	0	0	0	0	0	0	0	0	0	0	0	0	0	0	0	0	0	0
MNXR108008_Tm	0	0	0	0	0	0	0	0	0	0	0	0	0	0	0	0	0	0	0	0	0	0	0	0	0
MNXR108008_Tp	0	0	0	0	0	0	0	0	0	0	0	0	0	0	0	0	0	0	0	0	0	0	0	0	0
MNXR108008_Tpl	0	0	0	0	0	0	0	0	0	0	0	0	0	0	0	0	0	0	0	0	0	0	0	0	0
MNXR108024_Tc	0	0	0.352439	0.376896	0	0.441551	0.328447	0.530612	0	0	0	0	0	0	0	0	0	0	0	0	0	0	0	0	0
MNXR108025_Tc	44.3707	29.4739	29.9573	32.0361	32.144	25.6099	32.5163	30.7755	29.3027	18.4532	32.4769	49.3385	57.2384	55.5171	42.5721	34.9609	15.0219	24.8645	21.0629	27.9541	15.8584	11.6329	48.9546	14.1796	0
MNXR108036_Tc	905.937	67.009	17.5045	15.4527	56.0984	222.542	166.194	225.51	178.028	517.92	416.336	163.077	517.347	305.344	727.982	349.609	806.174	860.311	926.769	647.604	914.5	616.542	620.092	656.988	619.842
MNXR108042_Tc	384.546	331.77	298.398	225.949	162.972	172.426	143.531	107.714	79.0621	54.1294	92.4691	82.0577	45.1303	68.9999	28.3814	11.0403	17.5255	4.9729	14.042	27.9541	5.28613	31.021	21.7576	9.45307	96.5328
MNXR108069_Tc	5512.16	5714.66	6354.35	5527.18	6391.94	6747.78	6822.5	9820.57	8493.37	12685.4	11823.9	8995.19	11648	9878.88	10367.7	10646.5	13432.1	20413.7	15558.5	9350.65	9541.46	11028	12815.2	20669.1	14246.2
MNXR108084_Tc	725.008	355.954	283.948	242.532	264.727	412.85	437.82	344.898	278.653	320.471	418.592	458.589	384.158	433.827	644.257	443.452	923.845	1108.96	877.623	1216	1511.83	918.997	886.623	1252.53	1107.59
MNXR108088_Tc	0	0	0	0	0	0	0	0	0	0	0	0	0	0	0	0	0	0	0	0	0	0	0	0	0
MNXR108106_Tc	0	0	0	0	0	0	0	0	0	0	0	0	0	0	0	0	0	0	0	0	0	0	0	0	0
MNXR108107_Tc	749.993	613.41	720.737	622.255	615.444	591.016	629.961	625.592	569.468	540.679	517.376	602.969	463.411	402.103	674.058	524.414	415.605	606.693	547.636	465.902	560.33	566.133	511.304	562.458	1087.26
MNXR108113_Tc	5540.16	1981.68	1377.92	1002.92	849.46	623.911	687.768	457.918	385.359	223.284	300.863	330.308	220.148	157.034	51.0865	79.1221	30.0438	9.94579	7.02098	32.6131	31.7168	23.2657	70.7123	33.0857	0
MNXR108117_Tc	346.637	213.497	212.286	169.415	146.593	195.828	268.998	178.286	179.134	158.698	149.755	160.999	160.708	172.103	137.65	156.404	172.752	169.078	140.42	144.43	200.873	166.738	179.5	226.874	299.76
MNXR108123_Tc	3491.35	856.381	802.503	530.104	370.167	776.909	1490.16	901.51	555.646	497.622	554.814	497.54	603.205	599.585	705.277	461.852	615.897	517.181	1039.11	1253.28	708.341	608.787	603.774	1049.29	1437.83
MNXR108127_Tc	0	0	0	0	0	0	0	0	0	0	0	0	0	0	0	0	0	0	0	0	0	0	0	0	0
MNXR108130_Tc	0	0	0	0	0	0	0	0	0	0	0	0	0	0	0	0	0	0	0	0	0	0	0	0	0
MNXR108141_Tc	495.401	344.996	384.393	449.637	404.768	414.837	408.916	354.979	352.186	272.492	303.118	365.105	261.976	233.172	184.479	209.766	195.284	183.997	210.629	214.315	227.303	248.168	223.016	345.037	315.002
MNXR108142_Tc	2278.7	1304.54	904.828	1093.19	1066.48	1046.03	971.546	1104.2	1223.53	1008.16	835.83	1078.18	1338.5	1129.38	1057.21	1188.67	1697.47	820.528	1432.28	1602.7	1554.12	1442.48	1359.85	907.495	1463.23
MNXR108158_Tc	111.258	179.769	223.293	558.843	752.219	1193.01	680.804	1214.79	1276.78	2338.88	1809.64	1177.75	2692.61	1045.49	4029.17	2219.18	4767.43	10875.7	4586.46	2582.21	3850.22	5016.4	4211.91	16601.4	3879.88
MNXR108162_Tc	831.842	548.668	514.443	382.172	425.242	549.731	776.777	1023.55	1159.39	1336.01	887.703	1202.82	1413.35	1127	1145.19	1507	1286.87	1576.41	828.476	885.214	1099.51	1124.51	2154	1304.52	680.81
MNXR108163_Tc	831.842	548.668	514.443	382.172	425.242	549.731	776.777	1023.55	1159.39	1336.01	887.703	1202.82	1413.35	1127	1145.19	1507	1286.87	1576.41	828.476	885.214	1099.51	1124.51	2154	1304.52	680.81
MNXR108164_Tc	2278.7	1304.54	904.828	1093.19	1066.48	1046.03	971.546	1104.2	1223.53	1008.16	835.83	1078.18	1338.5	1129.38	1057.21	1188.67	1697.47	820.528	1432.28	1602.7	1554.12	1442.48	1359.85	907.495	1463.23
MNXR108166_Tc	82.854	105.048	124.881	203.901	284.996	385.032	282.136	406.449	555.094	503.773	329.731	375.492	632.925	471.896	448.426	548.334	365.532	646.477	624.867	419.312	470.465	535.112	630.971	330.857	320.082
MNXR108167_Tc	378.228	354.317	317.195	308.112	283.768	215.256	212.834	388.939	510.863	657.55	513.767	658.539	958.744	912.067	1182.08	1319.31	1044.02	1163.66	947.832	871.237	1110.09	822.056	1267.38	694.801	630.003
MNXR108174_Tc	2957.9	2286.87	2013.01	1876.94	1468.39	1493.55	1815.33	1322.82	1156.63	1027.23	997.313	709.955	1946.11	1195.2	4596.37	2090.3	3119.54	3197.57	3292.84	3140.18	3092.38	2609.64	2393.34	3067.52	2819.77
MNXR108185_Tc	0	0	0	0	0	0	0	0	0	0	0	0	0	0	0	0	0	0	0	0	0	0	0	0	0
MNXR108200_Tc	82.854	105.048	124.881	203.901	284.996	385.032	282.136	406.449	555.094	503.773	329.731	375.492	632.925	471.896	448.426	548.334	365.532	646.477	624.867	419.312	470.465	535.112	630.971	330.857	320.082
MNXR108201_Tc	831.842	548.668	514.443	382.172	425.242	549.731	776.777	1023.55	1159.39	1336.01	887.703	1202.82	1413.35	1127	1145.19	1507	1286.87	1576.41	828.476	885.214	1099.51	1124.51	2154	1304.52	680.81
MNXR108239_Tc	1898.32	3318.59	3132.83	4316.59	6578.25	6720.18	5817.78	7748.53	7306.89	9639.96	7343.85	7318.72	5940.69	6309.13	4521.15	5291.98	4203.62	2486.45	2337.99	2380.76	1844.86	3082.71	2697.95	680.621	635.084
MNXR108247_Tc	9404.71	4278.25	3816.21	6354.65	7283.78	6978.49	7121.39	8268	8440.3	10611.2	9422.37	10922.5	8416.25	9824.16	5750.07	5387.66	5129.97	2904.17	6276.76	6597.17	6369.78	4676.41	5482.92	3365.29	4846.96
MNXR108262_Tc	1095.48	927.168	953.582	758.88	747.91	810.687	624.706	587.918	463.868	388.133	405.511	405.095	323.617	300.586	214.279	185.845	340.496	248.645	273.818	344.767	444.035	345.109	282.849	444.294	411.534
MNXR108264_Tc	0	0	0	0	0	0	0	0	0	0	0	0	0	0	0	0	0	0	0	0	0	0	0	0	0
MNXR108268_Tc	1248.12	308.594	123.589	36.5589	69.6111	45.259	61.0911	32.3673	7.18747	11.0719	10.8256	13.5032	7.70517	13.4827	11.3526	1.84005	7.51094	9.94579	0	0	0	7.75525	0	0	0
MNXR108288_Tc	12749.6	1306.42	1241.76	125.129	35.6245	81.9077	2014.69	922.204	673.41	391.208	129.006	183.851	352.237	621.792	112.106	246.566	55.0802	29.8374	42.1259	32.6131	37.0029	50.4091	326.364	23.6327	40.6454
MNXR108315_Tc	2710.2	3963.99	4357.32	5084.51	5706.27	5030.15	3996.54	3789.63	4094.09	3738.01	3665.38	3200.77	2208.08	2177.07	1595.03	1852.93	1910.28	919.986	730.182	1546.79	1940.01	2369.23	1300.02	1087.1	706.214
MNXR108319_Tc	106213	36248.1	29688	9467.43	7480.94	4794.8	7894.88	4869.43	3218.33	3760.77	2541.77	4095.1	3426.6	4776.06	2869.36	5109.81	3988.31	5624.35	3847.5	4407.43	4778.49	5862.97	5743.84	10351	8596.5
MNXR108321_Tc	1501.57	558.241	695.479	510.505	214.361	320.124	310.382	323.143	140.985	55.3596	70.8178	154.248	17.6118	31.7241	0	18.4005	0	0	0	9.31804	0	7.75525	5.43941	0	0
MNXR108329_Tc	53.7043	51.3904	55.9203	54.0845	82.7144	46.1421	35.8007	22.2857	12.7163	7.38129	23.0045	16.0999	12.1081	7.13792	18.4479	12.8803	22.5328	9.94579	7.02098	4.65902	15.8584	15.5105	5.43941	14.1796	20.3227
MNXR108343_Tc	29310.9	4133.9	3911.6	2366.15	1923.52	1205.43	1178.47	864.898	628.074	320.471	574.21	432.621	171.715	288.689	82.306	108.563	25.0365	59.6748	21.0629	27.9541	63.4335	11.6329	54.3941	14.1796	25.4034
MNXR108362_Tc	0	0	0	0	0	0	0	0	0	0	0	0	0	0	0	0	0	0	0	0	0	0	0	0	0
MNXR108378_Tc	20601.5	25245.2	26217.3	9994.52	7845.17	8102.24	9124.91	6004.41	4274.88	4708.65	4754.26	4102.37	2583.43	2897.2	977.739	1069.07	801.167	358.049	800.392	475.22	364.743	562.255	516.744	439.568	574.116
MNXR108385_Tc	0	0	0	0	0	0	0	0	0	0	0	0	0	0	0	0	0	0	0	0	0	0	0	0	0
MNXR108386_Tc	1387.84	2005.36	2248.79	2407.42	3333.35	3161.28	3223.38	2737.96	2508.43	3237.31	3240.93	2778.02	3789.85	2487.17	3726.48	2515.35	4381.38	5325.97	4760.22	3829.71	3980.45	4145.18	4182.9	6153.95	3968.01
MNXR108427_Tc	172.17	241.837	404.6	307.547	177.918	253.45	402.676	378.857	270.359	294.636	322.063	252.925	122.182	321.999	79.4679	110.403	70.1021	59.6748	28.0839	23.2951	0	77.5525	21.7576	4.72653	0
MNXR108441_Tc	117.46	49.3751	65.2012	46.1697	11.2606	10.1557	15.1086	19.6326	19.3509	31.9856	22.1024	25.9676	12.1081	30.931	5.67628	18.4005	7.51094	4.9729	7.02098	4.65902	10.5723	19.3881	16.3182	4.72653	25.4034
MNXR108443_Tc	0.861566	5.16423	6.57886	1.88448	2.25212	3.09086	6.56894	0	0	0	0.451069	1.03871	2.20148	2.37931	1.41907	0	0	0	0	0	0	0	0	0	0
MNXR108445_Tc	106213	36248.1	29688	9467.43	7480.94	4794.8	7894.88	4869.43	3218.33	1756.75	2500.72	2087.28	1285.66	762.964	66.6963	244.726	42.562	4.9729	21.0629	13.9771	15.8584	27.1434	76.1517	14.1796	0
MNXR108457_Tc	2310.86	1338.17	1281.7	1249.6	1276.55	1384.92	1498.05	1276.65	962.015	786.107	844.4	1037.15	649.436	613.068	231.308	358.809	185.27	164.106	259.776	237.61	232.59	193.881	282.849	600.27	706.214
MNXR108461_Tc	292.215	217.905	250.114	294.921	301.17	278.619	244.036	224.979	213.412	123.637	188.547	226.957	121.081	109.448	25.5432	53.3614	40.0583	9.94579	14.042	18.6361	5.28613	38.7762	32.6364	14.1796	15.242
MNXR108462_Tc	1.29235	8.81698	27.3727	42.0239	19.2454	6.40249	11.4956	5.83673	7.18747	14.1475	12.1789	16.6193	4.40296	19.8276	4.25721	3.6801	45.0656	34.8103	14.042	46.5902	21.1445	112.451	16.3182	28.3592	30.484
MNXR108464_Tc	0	0	0	0	0	0	0	0	0	0	0	0	0	0	0	0	0	0	0	0	0	0	0	0	0
MNXR108508_Tc	679.776	1731.28	1814.82	1911.62	2029.57	2294.74	1753.25	2647.75	2991.64	3267.45	2301.35	2375	2539.41	2168.34	2733.13	3221.92	3520.13	3122.98	2471.39	3014.39	3721.43	3675.99	3421.39	2859.55	2763.89
MNXR108509_Tc	2957.9	2286.87	2013.01	1876.94	1468.39	1493.55	1815.33	1322.82	1156.63	797.179	997.313	709.955	1071.02	975.516	1683.02	1063.55	1324.43	1556.52	2183.52	2236.33	2056.3	1578.19	1528.47	2486.16	2819.77
MNXR108526_Tc	2540.18	1393.46	1203.23	1112.22	810.151	827.245	839.51	1350.94	2074.41	1602.97	705.922	827.329	1698.44	1786.07	5611	3536.57	2373.46	1322.79	1797.37	3517.56	4049.17	3617.82	3508.42	1039.84	1646.14
MNXR108547_Tc	0.143594	0	0	0	0.204739	0.220775	0	0	0	0	0	0	0	0	1.41907	0	0	0	0	0	0	0	0	0	0
MNXR108605_Tc	50.4016	51.5164	66.4934	57.0997	53.232	35.1033	32.1878	27.0612	14.3749	22.759	29.7705	28.0451	40.7273	39.6551	45.4102	27.6007	50.0729	84.5392	140.42	65.2263	74.0058	46.5315	32.6364	122.89	50.8067
MNXR108610_Tc	136.415	169.538	148.024	114.576	123.867	112.154	108.059	83.3061	81.2737	59.6654	66.3071	56.0901	40.7273	49.9654	51.0865	36.801	52.5766	134.268	84.2518	74.5443	105.723	85.3077	48.9546	132.343	5.08067
MNXR108649_Tc	320.072	200.145	254.696	289.267	387.161	472.68	431.251	548.653	589.925	475.478	372.132	306.418	355.539	302.172	469.712	496.813	630.919	397.832	505.511	647.604	539.185	694.095	723.441	1068.2	1219.36
MNXR108651_Tc	0	0	0	0	0	0	0	0	0	0	0	0	0	0	0	0	0	0	0	0	0	0	0	0	0
MNXR108657_Tc	5512.16	5714.66	6354.35	5527.18	6391.94	6747.78	6822.5	9820.57	8493.37	12685.4	11823.9	8995.19	11648	9878.88	10367.7	10646.5	13432.1	20413.7	15558.5	9350.65	9541.46	11028	12815.2	20669.1	14246.2
MNXR108699_Tc	172.17	241.837	404.6	307.547	177.918	253.45	402.676	378.857	270.359	294.636	322.063	252.925	122.182	321.999	79.4679	110.403	70.1021	59.6748	28.0839	23.2951	0	77.5525	21.7576	4.72653	0
MNXR108728_Tpl	0	0	0	0	0	0	0	0	0	0	0	0	0	0	0	0	0	0	0	0	0	0	0	0	0
MNXR108734_Tpl	470.128	531.034	597.971	463.77	419.509	374.656	354.066	203.224	180.792	132.863	159.227	150.612	135.391	176.862	192.993	171.125	167.744	109.404	175.525	181.702	216.731	155.105	135.985	127.616	152.42
MNXR108735_Tpl	528.571	398.653	375.935	336.756	390.846	373.11	366.547	250.449	175.264	180.226	213.806	154.248	153.003	174.482	167.45	167.444	145.211	193.943	189.566	116.475	121.581	108.573	65.2729	174.882	111.775
MNXR108795_Tc	5163.94	3963.99	4532.24	5084.51	5706.27	5030.15	3996.54	3789.63	4094.09	3738.01	3665.38	3302.05	2208.08	2671.17	1595.03	2055.33	1910.28	2824.61	2267.78	1551.45	1940.01	2369.23	1697.09	3568.53	2606.39
MNXR108796_Tc	389.715	124.949	27.9601	11.8722	36.4435	52.103	133.349	41.3877	11.0576	10.4568	9.47244	21.2935	26.4177	10.3103	2.83814	0	2.50365	0	0	4.65902	5.28613	0	0	0	0
MNXR108825_Tc	1790.62	502.442	397.081	368.227	657.416	1379.63	748.859	2048.69	1918.5	3555.93	2690.62	1362.26	5178.98	2852.79	6889.58	3137.28	9794.26	10602.2	11760.1	11083.8	15525.4	10399.8	10258.7	10006.1	9810.78
MNXR108904_Tpl	1106.97	1651.42	2083.03	1982.47	1149.81	805.389	763.968	586.857	619.781	293.406	640.066	497.54	321.416	456.827	476.807	347.769	220.321	228.753	245.734	284.2	338.312	310.21	304.607	453.747	558.874
MNXR108949_Tc	0	0	0	0	0	0	0	0	0	0	0	0	0	0	0	0	0	0	0	0	0	0	0	0	0
MNXR108961_Tc	329.98	323.457	338.694	248.751	186.926	198.256	217.76	194.735	207.884	189.453	181.33	226.957	296.099	179.241	141.907	171.125	85.124	99.4579	147.441	88.5214	105.723	100.818	201.258	94.5307	81.2908
MNXR108972_Tc	44.3707	31.4892	34.0691	32.6015	28.4587	22.5191	17.4077	10.6122	4.97594	6.76618	12.1789	7.79029	8.80591	11.1034	5.67628	1.84005	5.00729	14.9187	7.02098	4.65902	0	3.87762	5.43941	28.3592	0
MNXR109004_Tc	44.3707	31.4892	34.0691	32.6015	28.4587	22.5191	17.4077	10.6122	4.97594	6.76618	12.1789	7.79029	8.80591	11.1034	5.67628	1.84005	5.00729	14.9187	7.02098	4.65902	0	3.87762	5.43941	28.3592	0
MNXR109046_Tc	0	0	0	0	0	0	0	0	0	0	0	0	0	0	0	0	0	0	0	0	0	0	0	0	0
MNXR109049_Tc	0	0	0	0	0	0	0	0	0	0	0	0	0	0	0	0	0	0	0	0	0	0	0	0	0
MNXR109050_Tc	0	0	0	0	0	0	0	0	0	0	0	0	0	0	0	0	0	0	0	0	0	0	0	0	0
MNXR109058_Tc	0	0	0	0	0	0	0	0	0	0	0	0	0	0	0	0	0	0	0	0	0	0	0	0	0
MNXR109059_Tc	0	0	0	0	0	0	0	0	0	0	0	0	0	0	0	0	0	0	0	0	0	0	0	0	0
MNXR109060_Tc	0	0	0	0	0	0	0	0	0	0	0	0	0	0	0	0	0	0	0	0	0	0	0	0	0
MNXR109061_Tc	0	0	0	0	0	0	0	0	0	0	0	0	0	0	0	0	0	0	0	0	0	0	0	0	0
MNXR109062_Tc	0	0	0	0	0	0	0	0	0	0	0	0	0	0	0	0	0	0	0	0	0	0	0	0	0
MNXR109063_Tc	0	0	0	0	0	0	0	0	0	0	0	0	0	0	0	0	0	0	0	0	0	0	0	0	0
MNXR109064_Tc	0	0	0	0	0	0	0	0	0	0	0	0	0	0	0	0	0	0	0	0	0	0	0	0	0
MNXR109065_Tc	0	0	0	0	0	0	0	0	0	0	0	0	0	0	0	0	0	0	0	0	0	0	0	0	0
MNXR109066_Tc	0	0	0	0	0	0	0	0	0	0	0	0	0	0	0	0	0	0	0	0	0	0	0	0	0
MNXR109079_Tc	1131.09	436.441	126.173	187.694	203.305	323.436	835.241	260.53	175.816	142.705	162.385	178.138	188.226	218.896	539.246	180.325	600.875	238.699	863.581	1588.73	1284.53	845.322	538.501	458.474	939.924
MNXR109088_Tc	0	0	0	0	0	0	0	0	0	0	0	0	0	0	0	0	0	0	0	0	0	0	0	0	0
MNXR109102_Tc	0	0	0	0	0	0	0	0	0	0	0	0	0	0	0	0	0	0	0	0	0	0	0	0	0
MNXR109126_Tc	4944.96	2543.32	1455.1	433.619	572.449	1194.62	2323.43	1177.43	618.675	380.136	289.586	394.189	536.06	594.033	241.242	195.045	135.197	94.485	259.776	265.564	89.8642	104.696	141.425	189.061	391.212
MNXR109128_Tc	5540.16	1981.68	1377.92	1002.92	849.46	623.911	687.768	457.918	385.359	223.284	300.863	330.308	220.148	157.034	51.0865	79.1221	30.0438	9.94579	7.02098	32.6131	31.7168	23.2657	70.7123	33.0857	0
MNXR109170_Tc	0	0	0	0	0	0	0	0	0	0	0	0	0	0	0	0	0	0	0	0	0	0	0	0	0
MNXR109204_Tc	203.33	28.5922	13.9801	6.40723	0.818954	3.75318	5.91205	2.12245	0	0	0.451069	0	0	0	0	0	0	0	0	0	0	0	0	0	0
MNXR109275_Tc	219.556	163.114	134.749	118.722	171.366	139.53	152.071	131.061	112.235	98.4172	115.022	96.5996	86.9584	81.6895	49.6674	58.8815	50.0729	49.729	70.2098	46.5902	42.289	69.7972	32.6364	94.5307	76.2101
MNXR109277_Tc	0	0	0	0	0	0	0	0	0	0	0	0	0	0	0	0	0	0	0	0	0	0	0	0	0
MNXR109282_Tc	150.774	323.709	306.857	149.628	73.9106	68.6611	60.1058	56.2449	68.5574	43.6726	71.7199	84.1352	57.2384	45.9999	15.6098	22.0806	17.5255	4.9729	49.1469	4.65902	21.1445	38.7762	27.197	37.8123	0
MNXR109284_Tc	1856.53	1172.03	203.005	91.0203	134.309	618.392	689.739	1094.65	1490.57	2181.79	1458.76	957.687	1644.5	1518	2869.36	1987.25	3953.26	5624.35	3847.5	4407.43	2838.65	2834.54	2893.76	5218.09	3322.76
MNXR109286_Tc	2710.2	3963.99	4357.32	5084.51	5706.27	5030.15	3996.54	3789.63	4094.09	3738.01	3665.38	3200.77	2208.08	2177.07	1595.03	1852.93	1910.28	919.986	730.182	1546.79	1940.01	2369.23	1300.02	1087.1	706.214
MNXR109287_Tc	0	0	0	0	0	0	0	0	0	0	0	0	0	0	0	0	0	0	0	0	0	0	0	0	0
MNXR109314_Tc	382.823	780.933	572.008	980.117	1340.63	1353.79	767.252	690.857	969.202	1697.08	1324.79	725.017	1306.58	1284.83	4434.59	1459.16	7776.32	4540.25	11697	23406.9	18205.4	14579.9	8773.76	10199.9	11055.5
MNXR109315_Tc	1.00516	0.881698	2.11463	1.31914	1.84265	4.63628	5.25515	19.6326	19.3509	31.9856	22.1024	25.9676	12.1081	30.931	2.83814	18.4005	0	4.9729	7.02098	4.65902	10.5723	3.87762	10.8788	0	25.4034
MNXR109392_Tc	121.768	108.827	114.073	96.4853	71.249	96.0373	90.6514	57.3061	38.1489	11.687	45.1069	34.7966	38.5259	23	21.286	7.36019	20.0292	9.94579	49.1469	51.2492	21.1445	7.75525	16.3182	9.45307	30.484
MNXR109482_Tc	0	0	0	0	0	0	0	0	0	0	0	0	0	0	0	0	0	0	0	0	0	0	0	0	0
MNXR109483_Tc	302.41	292.598	253.991	353.905	384.294	434.707	310.711	321.551	368.219	345.075	370.778	459.108	509.642	433.034	713.792	366.17	445.649	686.26	575.72	335.449	417.604	480.825	652.729	397.029	299.76
MNXR109492_Tc	6216.34	2624.94	3485.27	2965.6	2455.02	2432.28	4116.75	6568.45	5155.07	7693.76	5091.21	4555.76	4821.24	5304.27	4034.41	4557.8	5505.52	5410.51	5216.59	3908.92	3837.73	4951.73	4601.74	5544.23	5502.37
MNXR109493_Tc	0	0	0	0	0	0	0	0	0	0	0	0	0	0	0	0	0	0	0	0	0	0	0	0	0
MNXR109547_Tc	0	0.251914	0.11748	1.31914	0.204739	1.10388	1.64223	4.77551	3.87017	12.9173	16.2385	8.829	40.7273	22.2069	72.3725	25.7607	110.16	188.97	168.504	27.9541	47.5751	69.7972	97.9093	212.694	177.824
MNXR109642_Tc	0	0	0	0	0	0	0	0	0	0	0	0	0	0	0	0	0	0	0	0	0	0	0	0	0
MNXR109647_Tc	679.776	1731.28	1814.82	1911.62	2029.57	2294.74	1753.25	2647.75	2991.64	3267.45	2301.35	2375	2539.41	2168.34	2733.13	3221.92	3520.13	3122.98	2471.39	3014.39	3721.43	3675.99	3421.39	2859.55	2763.89
MNXR109676_Tc	0	0	0	0	0	0	0	0	0	0	0	0	0	0	0	0	0	0	0	0	0	0	0	0	0
MNXR109723_Tc	0	0	0	0	0	0	0	0	0	0	0	0	0	0	0	0	0	0	0	0	0	0	0	0	0
MNXR109724_Tc	298.102	431.024	432.442	319.231	233.811	284.359	372.459	334.816	365.455	372.14	487.154	471.053	571.284	516.309	441.331	415.851	353.014	566.91	505.511	470.561	396.46	453.682	690.804	236.327	238.792
MNXR109725_Tc	0	0	0	0	0	0	0	0	0	0	0	0	0	0	0	0	0	0	0	0	0	0	0	0	0
MNXR109729_Tc	14333.9	4680.3	3277.92	2273.25	2119.04	2130.04	2555.97	1774.37	1318.07	912.819	1097.9	1080.25	734.193	771.688	363.282	327.529	170.248	124.322	119.357	172.384	132.153	158.983	108.788	103.984	86.3714
MNXR109761_Tc	0	0	0	0	0	0	0	0	0	0	0	0	0	0	0	0	0	0	0	0	0	0	0	0	0
MNXR109771_Tc	0	0	0	0	0	0	0	0	0	0	0	0	0	0	0	0	0	0	0	0	0	0	0	0	0
MNXR109773_Tc	29310.9	4133.9	3911.6	2366.15	1923.52	1205.43	1178.47	864.898	628.074	320.471	574.21	432.621	171.715	288.689	82.306	108.563	25.0365	59.6748	21.0629	27.9541	63.4335	11.6329	54.3941	14.1796	25.4034
MNXR109782_Tc	762.773	728.66	686.551	658.437	784.558	747.545	715.029	494	529.661	421.964	440.243	439.372	390.762	367.999	359.025	345.929	355.518	258.591	337.007	442.607	311.882	403.273	386.198	567.184	528.39
MNXR109788_Tc	80.8436	799.574	871.933	454.725	315.297	343.747	318.594	392.122	489.853	545.6	778.093	684.507	547.067	440.172	275.299	494.973	332.985	268.536	203.608	330.79	465.179	317.965	435.152	382.849	264.195
MNXR109790_Tc	0	0	0	0	0	0	0	0	0	0	0	0	0	0	0	0	0	0	0	0	0	0	0	0	0
MNXR109794_Tc	0	0	0	0	0	0	0	0	0	0	0	0	0	0	0	0	0	0	0	0	0	0	0	0	0
MNXR109795_Tc	276.419	278.113	296.401	239.14	206.786	157.413	136.305	167.673	174.711	162.388	180.878	225.399	189.327	139.586	79.4679	230.006	95.1385	49.729	84.2518	79.2033	74.0058	54.2867	163.182	51.9919	55.8874
MNXR109815_Tc	849.361	238.688	282.538	330.349	242.82	271.554	249.948	88.0816	56.394	38.1366	74.4263	128.799	81.4547	35.6896	26.9623	3.6801	25.0365	34.8103	21.0629	23.2951	21.1445	23.2657	5.43941	37.8123	55.8874
MNXR109820_Tc	37.4781	21.7905	6.46138	11.4953	15.1507	34.6617	61.4196	205.877	347.763	394.284	228.692	353.679	333.524	509.172	556.275	596.176	363.029	104.431	77.2308	246.928	465.179	298.577	386.198	75.6246	182.904
MNXR109821_Tc	37.4781	21.7905	6.46138	11.4953	15.1507	34.6617	61.4196	205.877	347.763	394.284	228.692	353.679	333.524	509.172	556.275	596.176	363.029	104.431	77.2308	246.928	465.179	298.577	386.198	75.6246	182.904
MNXR109824_Tc	5557.96	3576.29	2625.67	4607.93	4981.49	5521.81	7154.56	6251.67	7406.41	7655.62	8250.5	9831.87	11443.3	7195.02	6273.7	5717.03	4646.77	5141.97	7189.48	6298.99	4075.6	5541.12	7604.29	3034.44	4989.22
MNXR109828_Tc	1384.82	1189.28	658.473	872.325	817.521	797.22	1233.65	1385.96	1778.07	1467.03	1285.09	1495.22	1544.34	1652.82	1573.75	1703.88	1509.7	1004.53	1776.31	2581.1	2484.48	2198.61	1669.9	1994.6	3277.03
MNXR109847_Tc	82.854	105.048	124.881	203.901	284.996	385.032	282.136	406.449	555.094	503.773	329.731	375.492	632.925	471.896	448.426	548.334	365.532	646.477	624.867	419.312	470.465	535.112	630.971	330.857	320.082
MNXR109848_Tc	82.854	105.048	124.881	203.901	284.996	385.032	282.136	406.449	555.094	503.773	329.731	375.492	632.925	471.896	448.426	548.334	365.532	646.477	624.867	419.312	470.465	535.112	630.971	330.857	320.082
MNXR109863_Tc	1366.3	624.116	562.845	334.118	309.974	359.864	351.11	717.387	1222.98	1725.38	1286.45	1002.35	867.382	1207.1	1197.69	1455.48	1950.34	601.72	561.678	875.896	903.928	1128.39	718.002	340.311	477.583
MNXR109870_Tc	9404.71	4278.25	3816.21	6354.65	7283.78	6978.49	7121.39	8268	8440.3	10611.2	9422.37	10922.5	8416.25	9824.16	5750.07	5387.66	5129.97	2904.17	6276.76	6597.17	6369.78	4676.41	5482.92	3365.29	4846.96
MNXR109875_Tc	0	0	0	0	0	0	0	0	0	0	0	0	0	0	0	0	0	0	0	0	0	0	0	0	0
MNXR109891_Tc	201.319	624.872	552.037	461.509	540.51	446.408	453.585	373.551	275.335	293.406	302.667	337.579	227.853	206.207	183.06	138.004	142.708	283.455	322.965	218.974	359.457	263.678	228.455	368.67	452.18
MNXR109907_Tc	581.988	169.538	93.7487	40.1394	41.9714	130.478	132.364	19.6326	17.1393	23.3741	33.3791	49.3385	28.6192	38.0689	19.867	25.7607	20.0292	29.8374	35.1049	13.9771	10.5723	31.021	38.0758	33.0857	0
MNXR109911_Tc	1393.87	902.481	372.058	454.536	427.904	385.032	391.509	287.592	289.157	431.19	427.162	336.021	526.153	334.689	627.229	314.648	450.656	457.506	484.448	973.735	681.91	775.525	440.592	548.278	696.052
MNXR110112_Tc	26.7086	64.4899	111.018	142.278	60.8074	58.2847	33.1731	56.7755	111.129	50.4388	39.694	37.3934	28.6192	30.931	70.9535	57.0415	12.5182	24.8645	0	23.2951	31.7168	23.2657	38.0758	4.72653	30.484
MNXR110113_Tc	26.7086	64.4899	111.018	142.278	60.8074	58.2847	33.1731	56.7755	111.129	50.4388	39.694	37.3934	28.6192	30.931	70.9535	57.0415	12.5182	24.8645	0	23.2951	31.7168	23.2657	38.0758	4.72653	30.484
MNXR110114_Tc	26.7086	64.4899	111.018	142.278	60.8074	58.2847	33.1731	56.7755	111.129	50.4388	39.694	37.3934	28.6192	30.931	70.9535	57.0415	12.5182	24.8645	0	23.2951	31.7168	23.2657	38.0758	4.72653	30.484
MNXR110115_Tc	3701.43	3131.41	2286.74	273.061	104.212	68.4404	300.201	88.0816	66.3458	92.8812	69.9156	36.3547	115.578	65.8275	86.5632	60.7216	222.824	278.482	161.483	223.633	354.171	348.986	239.334	425.388	223.55
MNXR110116_Tc	3701.43	3131.41	2286.74	273.061	104.212	68.4404	300.201	88.0816	66.3458	92.8812	69.9156	36.3547	115.578	65.8275	86.5632	60.7216	222.824	278.482	161.483	223.633	354.171	348.986	239.334	425.388	223.55
MNXR110118_Tc	3701.43	3131.41	2286.74	273.061	104.212	68.4404	300.201	88.0816	66.3458	92.8812	69.9156	36.3547	115.578	65.8275	86.5632	60.7216	222.824	278.482	161.483	223.633	354.171	348.986	239.334	425.388	223.55
MNXR110142_Tc	1.00516	0.881698	2.11463	1.31914	1.84265	4.63628	5.25515	19.6326	19.3509	31.9856	22.1024	25.9676	12.1081	30.931	2.83814	18.4005	0	4.9729	7.02098	4.65902	10.5723	3.87762	10.8788	0	25.4034
MNXR110143_Tc	1.00516	0.881698	2.11463	1.31914	1.84265	4.63628	5.25515	19.6326	19.3509	31.9856	22.1024	25.9676	12.1081	30.931	2.83814	18.4005	0	4.9729	7.02098	4.65902	10.5723	3.87762	10.8788	0	25.4034
MNXR110155_Tc	0	0	0	0	0	0.220775	0	0	0	1.23021	0.451069	0	2.20148	0	0	0	0	0	0	0	0	0	0	0	0
MNXR110156_Tc	0	0	0	0	0	0.220775	0	0	0	1.23021	0.451069	0	2.20148	0	0	0	0	0	0	0	0	0	0	0	0
MNXR110157_Tc	0.861566	5.16423	6.57886	1.88448	2.25212	3.09086	6.56894	0	0	0	0.451069	1.03871	2.20148	2.37931	1.41907	0	0	0	0	0	0	0	0	0	0
MNXR110158_Tc	0.861566	5.16423	6.57886	1.88448	2.25212	3.09086	6.56894	0	0	0	0.451069	1.03871	2.20148	2.37931	1.41907	0	0	0	0	0	0	0	0	0	0
MNXR110235_Tc	130.24	167.019	131.812	82.9171	56.7126	49.8952	42.0412	41.3877	29.3027	38.7518	20.2981	15.5806	47.3318	25.3793	42.5721	20.2405	35.051	44.7561	14.042	23.2951	42.289	38.7762	21.7576	47.2653	20.3227
MNXR110236_Tc	130.24	167.019	131.812	82.9171	56.7126	49.8952	42.0412	41.3877	29.3027	38.7518	20.2981	15.5806	47.3318	25.3793	42.5721	20.2405	35.051	44.7561	14.042	23.2951	42.289	38.7762	21.7576	47.2653	20.3227
MNXR110237_Tc	0	0	0	0	0	0	0	0	0	0	0	0	0	0	0	0	0	0	0	0	0	0	0	0	0
MNXR110238_Tc	1.29235	2.01531	1.76219	4.7112	5.52794	8.38946	7.55428	14.8571	14.3749	24.6043	16.6895	19.2161	15.4103	18.2413	9.93348	11.0403	12.5182	19.8916	14.042	0	10.5723	15.5105	0	4.72653	0
MNXR110252_Tc	869.895	1718.93	600.673	205.22	256.947	268.463	541.938	476.49	328.412	477.938	338.752	233.709	407.273	402.896	458.359	309.128	575.839	855.338	996.979	740.784	581.474	511.846	304.607	812.964	757.02
MNXR110271_Tc	2125.91	1013.83	406.362	141.336	112.811	225.412	265.385	123.633	68.0045	61.5107	41.9494	69.0739	67.1451	54.724	18.4479	29.4408	20.0292	4.9729	0	13.9771	26.4306	3.87762	10.8788	0	0
MNXR110274_Tc	2349.06	1052.75	514.913	172.618	112.811	225.412	308.412	171.918	200.143	142.09	106.903	146.457	67.1451	106.276	35.4767	46.0012	20.0292	4.9729	7.02098	18.6361	26.4306	3.87762	21.7576	0	0
MNXR110276_Tc	2349.06	1052.75	514.913	172.618	112.811	225.412	308.412	171.918	200.143	142.09	106.903	146.457	67.1451	106.276	35.4767	46.0012	20.0292	4.9729	7.02098	18.6361	26.4306	3.87762	21.7576	0	0
MNXR110325_Tc	38.6269	19.7752	23.7309	20.3524	21.907	35.5448	33.5016	53.5918	50.8651	70.7373	70.3667	55.0514	67.1451	88.0343	119.202	84.6422	117.671	144.214	112.336	116.475	100.436	170.615	184.94	118.163	111.775
MNXR110326_Tc	0	0	0	0	0	0	0	0	0	0	0	0	0	0	0	0	0	0	0	0	0	0	0	0	0
MNXR110328_Tc	12749.6	427.624	317.782	482.992	645.131	538.25	2014.69	922.204	673.41	391.208	239.066	283.567	352.237	621.792	127.716	246.566	97.6422	124.322	168.504	172.384	111.009	127.962	326.364	250.506	172.743
MNXR110330_Tc	3952.87	7499.47	8330.83	9457.26	7384.51	5554.93	3982.09	2895.02	3413.49	3988.97	2650.93	5627.19	3770.03	4201.85	2335.79	4169.55	3462.54	3446.22	2857.54	2203.72	2421.05	2888.83	5814.72	1526.67	878.956
MNXR110332_Tc	106213	36248.1	29688	10696.7	16809	14852.9	15791.1	17385	18187.6	21430.9	15012.9	17588.4	14181.9	16539.4	10295.3	13058.8	10592.9	5330.94	9429.18	12938.1	10228.7	8934.05	9986.75	7264.68	15364
MNXR110338_Tc	0	0	0	0	0	0	0	0	0	0	0	0	0	0	0	0	0	0	0	0	0	0	0	0	0
MNXR110339_Tc	3651.03	1517.4	1037.23	1765.19	2052.5	3355.34	4594.64	4251.79	3924.91	2774.75	2922.02	4016.67	4317.1	2839.31	2491.89	2539.27	2448.57	1859.86	6009.96	10021.6	7099.27	6564.82	6005.1	9429.44	13418.1
MNXR110347_Tc	0	0	0	0	0	0	0	0	0	0	0	0	0	0	0	0	0	0	0	0	0	0	0	0	0
MNXR110351_Tc	1717.39	945.432	967.679	406.482	263.089	320.566	344.541	223.918	144.855	136.554	164.189	143.861	145.298	152.276	168.869	128.803	200.292	144.214	189.566	111.816	132.153	127.962	217.576	80.3511	81.2908
MNXR110355_Tc	0	0	0	0	0	0	0	0	0	0	0	0	0	0	0	0	0	0	0	0	0	0	0	0	0
MNXR110359_Tc	0	0	0	0	0	0	0	0	0	0	0	0	0	0	0	0	0	0	0	0	0	0	0	0	0
MNXR110363_Tc	3491.35	856.381	802.503	530.104	370.167	776.909	1490.16	901.51	555.646	497.622	554.814	497.54	603.205	599.585	705.277	461.852	615.897	517.181	1039.11	1253.28	708.341	608.787	603.774	1049.29	1437.83
MNXR110368_Tc	1790.62	502.442	397.081	368.227	657.416	1379.63	748.859	2048.69	1918.5	3555.93	2690.62	1362.26	5178.98	2852.79	6889.58	3137.28	9794.26	10602.2	11760.1	11083.8	15525.4	10399.8	10258.7	10006.1	9810.78
MNXR110369_Tc	6945.66	3321.99	3327.37	5083.57	5937.21	6480.64	5835.19	8014.36	9138.03	10060.1	8457.54	8087.88	8147.67	9809.88	8994.06	10179.1	10605.4	13934.1	9773.2	11209.6	12871.7	11539.8	12434.5	11476	11934.5
MNXR110386_Tp	0	0	0	0	0	0	0	0	0	0	0	0	0	0	0	0	0	0	0	0	0	0	0	0	0
MNXR110388_Tc	2684.93	3806.42	3337.12	4954.11	5569.71	5577.23	4697.78	6771.14	8650.39	10244.6	6480.95	7256.4	8943.51	8868.47	10931.1	10710.9	11121.2	11576.9	8825.37	10687.8	10598.7	11179.2	10731.9	7453.75	7768.35
MNXR110389_Tc	2684.93	3806.42	3337.12	4954.11	5569.71	5577.23	4697.78	6771.14	8650.39	10244.6	6480.95	7256.4	8943.51	8868.47	10931.1	10710.9	11121.2	11576.9	8825.37	10687.8	10598.7	11179.2	10731.9	7453.75	7768.35
MNXR110391_Tc	14989.5	16828.2	17755.2	23333.1	21502.7	21768	22108.8	32019.8	35837.3	38133	32059.7	32793.5	34999.1	31772.5	31926.2	30761.9	28691.8	26550.3	26700.8	24031.2	23195.5	24487.2	26272.3	11754.9	14916.9
MNXR110394_Tc	38.6269	19.7752	23.7309	20.3524	21.907	35.5448	33.5016	53.5918	50.8651	70.7373	70.3667	55.0514	67.1451	88.0343	119.202	84.6422	117.671	144.214	112.336	116.475	100.436	170.615	184.94	118.163	111.775
MNXR110398_Tc	0	0	0	0	0	0	0	0	0	0	0	0	0	0	0	0	0	0	0	0	0	0	0	0	0
MNXR110539_Tc	0.946024	1.04288	1.88667	2.22847	0.818954	3.07665	6.66424	9.4484	14.985	9.29179	14.0536	8.829	6.60444	5.6446	5.67628	7.36019	0	4.9729	0	9.31804	5.28613	0	0	0	0
MNXR110544_Tc	0	0	0	0	0	0	0	0	0	0	0	0	0	0	0	0	0	0	0	0	0	0	0	0	0
MNXR110545_Tc	0	0	0	0	0	0	0	0	0	0	0	0	0	0	0	0	0	0	0	0	0	0	0	0	0
MNXR110548_Tc	0	0	0	0	0	0	0	0	0	0	0	0	0	0	0	0	0	0	0	0	0	0	0	0	0
MNXR110553_Tc	0	0.251914	0	0.188448	0	0	0	0	0	0	0	0	0	0	0	0	0	0	0	0	0	0	0	0	0
MNXR110560_Tc	178.919	261.864	310.968	341.844	307.722	358.098	333.045	350.735	452.81	497.622	554.814	497.54	212.443	312.482	211.441	281.527	222.824	303.347	182.545	144.43	380.601	275.311	206.697	226.874	228.63
MNXR110566_Tc	0	0	0	0	0	0	0	0	0	0	0	0	0	0	0	0	0	0	0	0	0	0	0	0	0
MNXR110580_Tc	679.776	1731.28	1814.82	1911.62	2029.57	2294.74	1753.25	2647.75	2991.64	3267.45	2301.35	2375	2539.41	2168.34	2733.13	3221.92	3520.13	3122.98	2471.39	3014.39	3721.43	3675.99	3421.39	2859.55	2763.89
MNXR110582_Tc	679.776	1731.28	1814.82	1911.62	2029.57	2294.74	1753.25	2647.75	2991.64	3267.45	2301.35	2375	2539.41	2168.34	2733.13	3221.92	3520.13	3122.98	2471.39	3014.39	3721.43	3675.99	3421.39	2859.55	2763.89
MNXR110586_Tc	0	0	0	0	0	0	0	0	0	0	0	0	0	0	0	0	0	0	0	0	0	0	0	0	0
MNXR110670_Tpl	4554.81	5494.36	2188.29	742.673	299.533	220.334	1139.38	1807.8	1398.24	1075.21	701.412	788.897	596.601	1155.55	444.169	544.654	155.226	139.241	91.2727	195.679	105.723	201.636	146.864	56.7184	71.1294
MNXR110671_Tpl	4554.81	5494.36	2188.29	742.673	299.533	220.334	1139.38	1807.8	1398.24	1075.21	701.412	788.897	596.601	1155.55	444.169	544.654	155.226	139.241	91.2727	195.679	105.723	201.636	146.864	56.7184	71.1294
MNXR110672_Tc	0	0	0	0	0	0	0	0	0	0	0	0	0	0	0	0	0	0	0	0	0	0	0	0	0
MNXR110675_Tc	9837.8	7982.26	9087.28	2208.57	1705.88	1714.32	2611.28	2332.57	1909.1	2037.24	1605.8	1923.16	2042.97	1644.1	1126.74	1092.99	1109.12	934.904	1081.23	1085.55	787.633	697.972	848.547	704.254	680.81
MNXR110676_Tc	9837.8	7982.26	9087.28	2208.57	1705.88	1714.32	2611.28	2332.57	1909.1	2037.24	1605.8	1923.16	2042.97	1644.1	1126.74	1092.99	1109.12	934.904	1081.23	1085.55	787.633	697.972	848.547	704.254	680.81
MNXR110680_Tc	1476.29	1327.71	1393.31	1614.24	1333.87	1251.58	1129.53	1095.71	823.241	765.193	792.076	765.007	461.21	615.447	556.275	373.53	365.532	303.347	540.616	628.968	385.887	527.357	315.486	704.254	711.294
MNXR110763_Tc	0	0	0	0	0	0	0	0	0	0	0	0	0	0.793102	0	0	0	0	0	0	0	3.87762	0	0	0
MNXR110839_Tc	0	0	0	0	0	0	0	0	0	0	0	0	0	0	0	0	0	0	0	0	0	0	0	0	0
MNXR110840_Tc	0	0	0	0	0	0	0	0	0	0	0	0	0	0	0	0	0	0	0	0	0	0	0	0	0
MNXR110890_Tc	744.25	838.243	818.48	1189.29	1057.47	993.048	1067.78	1831.67	2258.52	2756.91	2441.63	2536.52	1673.12	2248.44	1921.42	2719.59	2310.87	1064.2	2316.92	4132.55	5180.4	2683.32	1822.2	2519.24	3353.24
MNXR110902_Tc	23048	37954	31232.8	36259.8	45780.4	46976.6	40457.1	42968.4	39307.7	35758.6	33985.8	36976.4	28623.6	24243.5	12939.1	16737.1	15560.2	10567.4	9429.18	14186.7	10323.8	11578.6	11096.4	18050.6	17619.8
MNXR110913_Tc	0	0	0	0	0	0	0	0	0	0	0	0	0	0	0	0	0	0	0	0	0	0	0	0	0
MNXR110922_Tc	321.077	312.625	428.683	603.222	519.012	563.64	1042.16	1085.1	1037.21	1032.15	870.562	824.213	777.122	1188.07	915.3	927.384	463.175	313.292	498.49	419.312	486.324	496.336	462.349	193.788	274.356
MNXR110923_Tc	321.077	312.625	428.683	603.222	519.012	563.64	1042.16	1085.1	1037.21	1032.15	870.562	824.213	777.122	1188.07	915.3	927.384	463.175	313.292	498.49	419.312	486.324	496.336	462.349	193.788	274.356
MNXR110925_Tc	14.6466	19.9012	24.2008	31.2823	51.3894	47.9083	25.6189	39.7959	44.2306	40.5971	31.1237	45.703	47.3318	25.3793	29.8005	31.2808	27.5401	39.7832	0	9.31804	26.4306	19.3881	10.8788	0	25.4034
MNXR110930_Tc	0	0	0	0	0	0	0	0	0	0	0	0	0	0	0	0	0	0	0	0	0	0	0	0	0
MNXR110943_Tc	6334.81	6789.2	7709.6	12147.2	15861.3	14383.7	12941.8	19965.9	20885.7	23283.7	20026.1	20023.6	13484.1	14505.8	11840.7	15629.4	17350.3	9627.53	11219.5	16409.1	16228.4	17251.5	13990.2	12274.8	12676.3
MNXR110945_Tc	0	0	0	0	0	0	0	0	0	0	0	0	0	0	0	0	0	0	0	0	0	0	0	0	0
MNXR110948_Tc	274.696	310.232	286.533	312.823	347.851	388.565	362.605	336.939	407.474	393.054	360.404	371.337	530.556	413.999	561.951	493.133	593.364	735.989	610.825	526.469	655.48	620.42	609.213	557.731	548.713
MNXR110956_Tc	112.578	120.163	149.669	155.281	152.326	162.491	148.786	185.184	210.095	223.284	215.611	266.428	304.905	321.206	336.319	382.73	302.941	422.696	379.133	330.79	343.598	368.374	473.228	326.131	294.679
MNXR110959_Tpl	3021.8	2740.57	2732.46	3520.02	4146.16	5130.16	4177.85	5634.57	5672.02	5852.75	5555.36	5707.17	4503.12	4734.82	3300.75	4219.23	5340.28	6663.68	3124.34	3885.62	5450	5432.55	4955.3	6579.34	4257.6
MNXR110960_Tc	2659.22	1320.66	1334.1	1427.3	1350.46	1553.82	1846.86	1911.26	1644.27	1513.16	1516.94	1378.36	1129.36	1380.79	969.224	947.625	1046.52	765.826	1102.29	1001.69	1120.66	1043.08	881.184	1332.88	970.408
MNXR110962_Tc	89.4593	82.7537	94.2186	89.7012	65.7211	68.4404	82.1117	77.4694	100.625	76.2733	111.414	119.971	154.103	172.103	235.565	147.204	237.846	253.618	329.986	172.384	253.734	213.269	228.455	132.343	218.469
MNXR110971_Tc	1117.31	947.447	855.839	962.78	1086.14	1417.6	1443.2	3038.81	3737.48	4483.52	2638.75	2707.39	3597.22	3110.55	3909.54	4870.61	5165.02	5102.19	4156.42	4579.82	4614.79	4951.73	4710.53	4291.69	4074.7
MNXR111053_Tc	0	0	0	0	0	0	0	0	0	0	0	0	0	0	0	0	0	0	0	0	0	0	0	0	0
MNXR111054_Tc	0	0	0	0	0	0	0	0	0	0	0	0	0	0	0	0	0	0	0	0	0	0	0	0	0
MNXR111066_Tc	0	0	0	0	0	0	0	0	0	0	0	0	0	0	0	0	0	0	0	0	0	0	0	0	0
MNXR111067_Tc	0	0	0	0	0	0	0	0	0	0	0	0	0	0	0	0	0	0	0	0	0	0	0	0	0
MNXR111068_Tc	353.242	156.061	109.021	59.3611	63.2642	96.0373	407.274	74.2857	60.2641	138.399	133.065	84.1352	175.018	113.414	215.699	136.164	287.919	283.455	351.049	111.816	206.159	252.046	320.925	307.225	111.775
MNXR111071_Tc	8685.45	3761.95	2090.31	1571.28	1313.81	1182.47	1354.52	884	869.683	605.881	632.849	739.039	728.689	664.62	920.976	693.698	468.182	487.344	1193.57	1462.93	1406.11	984.916	658.168	931.127	2006.87
MNXR111072_Tc	8685.45	3761.95	2090.31	951.473	1109.68	969.866	1198.5	478.081	302.426	281.719	366.268	408.211	242.163	664.62	227.051	211.606	375.547	472.425	322.965	400.676	359.457	244.29	494.986	822.417	462.341
MNXR111074_Tc	2540.18	1393.46	1203.23	1112.22	810.151	827.245	839.51	1350.94	2074.41	1602.97	705.922	827.329	1698.44	1786.07	5611	3536.57	2373.46	1322.79	1797.37	3517.56	4049.17	3617.82	3508.42	1039.84	1646.14
MNXR111075_Tc	733.48	1065.97	610.424	381.795	630.39	765.428	488.072	1253.31	1133.96	1110.27	671.641	869.397	1776.59	1658.38	3935.08	2728.79	5327.76	6151.47	5385.09	6876.71	9319.44	8189.54	5042.33	4679.27	7326.33
MNXR111077_Tc	3579.09	6790.71	7159.56	7835.1	6561.46	5062.38	4180.14	5697.18	6186.2	8556.14	7266.26	5128.09	7972.65	5482.71	8212.15	7393.31	13840.2	17032.2	15010.9	10687.8	13606.5	12695.3	12875.1	19189.7	13143.7
MNXR111080_Tc	344.052	301.541	431.972	498.633	481.75	425.655	583.322	583.143	597.113	501.927	1121.81	814.345	599.903	456.827	102.173	117.763	60.0875	268.536	126.378	107.157	105.723	89.1854	190.379	66.1715	40.6454
MNXR111087_Tc	344.052	301.541	431.972	498.633	481.75	425.655	583.322	583.143	597.113	501.927	1121.81	814.345	599.903	456.827	102.173	117.763	60.0875	268.536	126.378	107.157	105.723	89.1854	190.379	66.1715	40.6454
MNXR111089_Tc	344.052	301.541	431.972	498.633	481.75	425.655	583.322	583.143	597.113	501.927	1121.81	814.345	599.903	456.827	102.173	117.763	60.0875	268.536	126.378	107.157	105.723	89.1854	190.379	66.1715	40.6454
MNXR111106_Tc	216.397	124.193	128.875	78.2059	52.2083	62.2587	132.036	114.612	59.7113	44.9028	24.8088	25.4483	29.72	57.8965	79.4679	12.8803	82.6203	49.729	70.2098	69.8853	37.0029	42.6539	32.6364	47.2653	55.8874
MNXR111112_Tc	5540.16	1981.68	1377.92	1002.92	849.46	623.911	687.768	457.918	385.359	223.284	300.863	330.308	220.148	157.034	51.0865	79.1221	30.0438	9.94579	7.02098	32.6131	31.7168	23.2657	70.7123	33.0857	0
MNXR111114_Tc	0	0	0	0	0	0	0	0	0	0	0	0	0	0	0	0	0	0	0	0	0	0	0	0	0
MNXR111117_Tc	0	0	0	0	0	0	0	0	0	0	0	0	0	0	0	0	0	0	0	0	0	0	0	0	0
MNXR111119_Tc	0	0	0	0	0	0	0	0	0	0	0	0	0	0	0	0	0	0	0	0	0	0	0	0	0
MNXR111134_Tc	1393.87	902.481	372.058	454.536	427.904	385.032	391.509	287.592	289.157	431.19	427.162	336.021	526.153	334.689	627.229	314.648	450.656	457.506	484.448	973.735	681.91	775.525	440.592	548.278	696.052
MNXR111196_Tc	1813.31	288.189	182.563	259.116	276.397	514.186	1185.37	1325.47	986.342	663.701	546.244	601.411	964.248	1180.93	938.005	680.818	478.196	462.479	982.937	1020.33	740.058	507.969	745.199	926.401	1153.31
MNXR111197_Tc	0	0	0	0	0	0	0	0	0	0	0	0	0	0	0	0	0	0	0	0	0	0	0	0	0
MNXR111233_Tc	1.57954	5.29019	7.04877	0.565344	3.68529	0.883102	0.656894	2.12245	2.21153	2.46043	2.25534	2.59676	5.5037	3.96551	4.25721	0	20.0292	4.9729	21.0629	4.65902	15.8584	19.3881	16.3182	37.8123	35.5647
MNXR111234_Tc	255.167	780.933	572.008	980.117	1340.63	1353.79	767.252	690.857	969.202	1697.08	1324.79	725.017	1306.58	1284.83	4434.59	1459.16	7776.32	4540.25	11697	23406.9	18205.4	14579.9	8773.76	10199.9	11055.5
MNXR111247_Tc	68.4945	19.1454	212.051	86.4976	128.576	731.208	387.567	326.857	315.696	299.557	191.704	341.734	319.214	307.724	483.903	436.091	623.408	392.859	491.469	540.446	613.191	581.644	413.395	524.645	624.923
MNXR111248_Tc	0	0	0	0	0	0	0	0	0	0	0	0	0	0	0	0	0	0	0	0	0	0	0	0	0
MNXR111269_Tc	0	0	0	0	0	0	0	0	0	0	0	0	0	0	0	0	0	0	0	0	0	0	0	0	0
MNXR111270_Tc	0	0	0	0	0	0	0	0	0	0	0	0	0	0	0	0	0	0	0	0	0	0	0	0	0
MNXR111272_Tc	90122.1	14590	4690.37	4965.04	5878.04	12479.1	24272.6	23251.4	21738.8	22661.8	16129.8	17819.5	20080.8	21122.7	16817.4	19397.8	12891.3	15689.5	14280.7	13455.2	10767.8	13924.5	16024.5	11688.7	12254.6
MNXR111317_Tc	0.946024	1.04288	1.88667	2.22847	0.818954	3.07665	6.66424	9.4484	14.985	9.29179	14.0536	8.829	6.60444	5.6446	5.67628	7.36019	0	4.9729	0	9.31804	5.28613	0	0	0	0
MNXR111344_Tc	1717.39	945.432	967.679	406.482	263.089	320.566	344.541	223.918	144.855	136.554	164.189	143.861	145.298	152.276	168.869	128.803	200.292	144.214	189.566	111.816	132.153	127.962	217.576	80.3511	81.2908
MNXR111446_Tc	1197	3070.2	3115.32	3594.08	3283.6	3218.68	2265.63	5408.53	3012.1	7598.42	5976.21	4132.49	6908.24	6213.95	6011.18	5268.06	8662.62	17569.2	9141.32	5148.22	9102.71	9201.6	12456.2	14538.8	6670.92
MNXR111452_Tc	3880.93	5756.48	6752.96	8482.42	9667.14	19004.6	10505	14274	9898.8	18073.1	15512.7	11532.2	17038.3	11752.2	18408.2	11759.7	15715.4	31940.9	20964.6	14186.7	13458.5	16743.6	18521.2	47430.8	19245.6
MNXR111453_Tc	0	0	0	0	0	0	0	0	0	0	0	0	0	0	0	0	0	0	0	0	0	0	0	0	0
MNXR111455_Tc	0	0	0	0	0	0	0	0	0	0	0	0	0	0	0	0	0	0	0	0	0	0	0	0	0
MNXR111457_Tc	3651.03	1517.4	1037.23	1765.19	2052.5	3355.34	4594.64	4251.79	3924.91	2774.75	2922.02	4016.67	4317.1	2839.31	2491.89	2539.27	2448.57	1859.86	6009.96	10021.6	7099.27	6564.82	6005.1	9429.44	13418.1
MNXR111459_Tc	0	0	0	0	0	0	0	0	0	0	0	0	0	0	0	0	0	0	0	0	0	0	0	0	0
MNXR111460_Tc	0	0	0	0	0	0	0	0	0	0	0	0	0	0	0	0	0	0	0	0	0	0	0	0	0
MNXR111462_Tc	0	0	0	0	0	0	0	0	0	0	0	0	0	0	0	0	0	0	0	0	0	0	0	0	0
MNXR111493_Tc	0	0	0	0	0	0	0	0	0	0	0	0	0	0	0	0	0	0	0	0	0	0	0	0	0
MNXR111494_Tc	3651.03	1517.4	1037.23	1765.19	2052.5	3355.34	4594.64	4251.79	3924.91	2774.75	2922.02	4016.67	4317.1	2839.31	2491.89	2539.27	2448.57	1859.86	6009.96	10021.6	7099.27	6564.82	6005.1	9429.44	13418.1
MNXR111495_Tc	14989.5	16828.2	17755.2	23333.1	21502.7	21768	22108.8	32019.8	35837.3	38133	32059.7	32793.5	34999.1	31772.5	31926.2	30761.9	28691.8	26550.3	26700.8	24031.2	23195.5	24487.2	26272.3	11754.9	14916.9
MNXR111496_Tc	14989.5	16828.2	17755.2	23333.1	21502.7	21768	22108.8	32019.8	35837.3	38133	32059.7	32793.5	34999.1	31772.5	31926.2	30761.9	28691.8	26550.3	26700.8	24031.2	23195.5	24487.2	26272.3	11754.9	14916.9
MNXR111497_Tc	0	0	0	0	0	0	0	0	0	0	0	0	0	0	0	0	0	0	0	0	0	0	0	0	0
MNXR111499_Tc	6639.09	1085.12	693.717	598.322	1268.36	2421.02	3198.42	975.795	494.829	413.967	454.226	696.971	728.689	459.999	332.062	196.885	190.277	382.913	716.14	610.332	348.884	252.046	223.016	812.964	1524.2
MNXR111503_Tc	0	0	0	0	0	0	0	0	0	0	0	0	0	0	0	0	0	0	0	0	0	0	0	0	0
MNXR111504_Tc	0	0	0	0	0	0	0	0	0	0	0	0	0	0	0	0	0	0	0	0	0	0	0	0	0
MNXR111521_Tc	0	0	0	0	0	0	0	0	0	0	0	0	0	0	0	0	0	0	0	0	0	0	0	0	0
MNXR111573_Tc	868.602	361.622	529.715	798.265	789.881	964.126	1045.12	1841.22	2189.41	2515.17	2257.6	2603.52	2682.5	3230.3	3532.06	3177.76	3497.59	2207.97	2646.91	2986.43	3277.4	3513.13	2899.2	1687.37	1859.53
MNXR111576_Tc	106213	36248.1	29688	9467.43	7480.94	4794.8	7894.88	4869.43	3218.33	3760.77	2541.77	4095.1	3426.6	4776.06	2869.36	5109.81	3988.31	5624.35	3847.5	4407.43	4778.49	5862.97	5743.84	10351	8596.5
MNXR111632_Tc	136.415	169.538	119.359	114.576	111.173	93.388	89.9945	11.1429	11.0576	2.46043	6.31496	31.6805	7.70517	2.37931	1.41907	0	2.50365	0	0	0	5.28613	3.87762	0	0	0
MNXR111633_Tc	0	0	0	0	0	0	0	0	0	0	0	0	0	0	0	0	0	0	0	0	0	0	0	0	0
MNXR111642_Tc	0	0	0	0	0	0	0	0	0	0	0	0	0	0	0	0	0	0	0	0	0	0	0	0	0
MNXR111643_Tc	0	0	0	0	0	0	0	0	0	0	0	0	0	0	0	0	0	0	0	0	0	0	0	0	0
MNXR111644_Tc	0	0	0	0	0	0	0	0	0	0	0	0	0	0	0	0	0	0	0	0	0	0	0	0	0
MNXR111645_Tc	0	0	0	0	0	0	0	0	0	0	0	0	0	0	0	0	0	0	0	0	0	0	0	0	0
MNXR111651_Tc	0	0	0	0	0	0	0	0	0	0	0	0	0	0	0	0	0	0	0	0	0	0	0	0	0
MNXR111653_Tc	0	0	0	0	0	0	0	0	0	0	0	0	0	0	0	0	0	0	0	0	0	0	0	0	0
MNXR111657_Tc	1464.95	2985.81	3417.95	3454.44	2683.71	2217.25	1615.3	1435.31	1802.95	1707.54	1632.87	1510.28	1758.98	1809.86	2628.12	1451.8	1399.54	1283.01	1607.8	1327.82	1501.26	1547.17	1348.97	600.27	990.731
MNXR111678_Tc	0	0	0	0	0	0	0	0	0	0	0	0	0	0	0	0	0	0	0	0	0	0	0	0	0
MNXR111737_Tc	0	0	0	0	0	0	0	0	0	0	0	0	0	0	0	0	0	0	0	0	0	0	0	0	0
MNXR111744_Tc	1148.47	690.999	415.29	193.536	299.123	444.862	839.51	470.122	366.561	573.895	449.264	653.346	419.382	464.758	161.774	211.606	600.875	745.934	1411.22	2702.23	2103.88	1682.89	1930.99	2112.76	2321.87
MNXR111750_Tc	1117.31	947.447	855.839	962.78	1086.14	1417.6	1443.2	3038.81	3737.48	4483.52	2638.75	2707.39	3597.22	3110.55	3909.54	4870.61	5165.02	5102.19	4156.42	4579.82	4614.79	4951.73	4710.53	4291.69	4074.7
MNXR111765_Tc	160.539	168.908	209.701	241.213	218.251	181.477	171.449	151.224	139.326	123.021	128.103	128.28	77.0517	100.724	78.0488	110.403	75.1094	39.7832	63.1888	83.8623	42.289	69.7972	70.7123	99.2572	127.017
MNXR111769_Tc	57.2942	65.2457	67.4333	42.4008	39.5145	44.3759	45.3257	36.0816	35.9373	32.6007	33.3791	29.0838	18.7126	16.6551	8.51442	29.4408	20.0292	9.94579	21.0629	9.31804	5.28613	3.87762	0	4.72653	0
MNXR111774_Tpl	2110.84	949.589	360.427	319.042	420.124	725.247	1210.33	691.387	443.411	282.949	229.594	395.747	553.672	402.896	246.918	303.608	415.605	666.368	730.182	479.879	364.743	341.231	527.622	1129.64	645.245
MNXR111777_Tc	0	0	0	0	0	0	0	0	0	0	0	0	0	0	0	0	0	0	0	0	0	0	0	0	0
MNXR111919_Tc	255.167	780.933	572.008	980.117	1340.63	1353.79	767.252	690.857	969.202	1697.08	1324.79	725.017	1306.58	1284.83	4434.59	1459.16	7776.32	4540.25	11697	23406.9	18205.4	14579.9	8773.76	10199.9	11055.5
MNXR111941_Tc	0	0	0	0	0	0	0	0	0	0	0	0	0	0	0	0	0	0	0	0	0	0	0	0	0
MNXR111977_Tc	0	0	0	0	0	0	0	0	0	0	0	0	0	0	0	0	0	0	0	0	0	0	0	0	0
MNXR111979_Tc	0	0	0	0	0	0	0	0	0	0	0	0	0	0	0	0	0	0	0	0	0	0	0	0	0
MNXR112082_Tc	255.167	780.933	572.008	980.117	1340.63	1353.79	767.252	690.857	969.202	1697.08	1324.79	725.017	1306.58	1284.83	4434.59	1459.16	7776.32	4540.25	11697	23406.9	18205.4	14579.9	8773.76	10199.9	11055.5
MNXR112086_Tc	0.148514	6.17078	2.80438	0.19398	2.34105	0.447328	1.68023	1.64692	2.3027	1.86293	1.84463	1.55806	0	1.74441	1.41907	9.20024	7.51094	0	7.02098	0	0	3.87762	0	0	0
MNXR112125_Tc	2.5847	1.88935	0.939837	0.753792	1.02369	0	0.328447	0	0	0	0	0	0	0	0	0	0	0	0	0	0	0	0	0	0
MNXR112169_Tc	0	0	0	0	0	0	0	0	0	0	0	0	0	0	0	0	0	0	0	0	0	0	0	0	0
MNXR112181_Tc	0	0	0	0	0	0	0	0	0	0	0	0	0	0	0	0	0	0	0	0	0	0	0	0	0
MNXR112182_Tc	0	0	0	0	0	0	0	0	0	0	0	0	0	0	0	0	0	0	0	0	0	0	0	0	0
MNXR112183_Tc	0	0	0.352439	0.376896	0	0.441551	0.328447	0.530612	0	0	0	0	0	0	0	0	0	0	0	0	0	0	0	0	0
MNXR112184_Tc	44.3707	29.4739	29.9573	32.0361	32.144	25.6099	32.5163	30.7755	29.3027	18.4532	32.4769	49.3385	57.2384	55.5171	42.5721	34.9609	15.0219	24.8645	21.0629	27.9541	15.8584	11.6329	48.9546	14.1796	0
MNXR112205_Tpl	8800.18	6582.63	6050.32	5744.46	4574.68	4786.19	4846.89	4894.37	4923.97	3637.13	4546.32	4038.49	4080.44	3447.61	2247.81	3661.7	2060.5	2526.23	2366.07	3447.67	2611.35	2442.9	2687.07	4116.81	5202.61
MNXR112211_Tc	255.167	780.933	572.008	980.117	1340.63	1353.79	767.252	690.857	969.202	1697.08	1324.79	725.017	1306.58	1284.83	4434.59	1459.16	7776.32	4540.25	11697	23406.9	18205.4	14579.9	8773.76	10199.9	11055.5
MNXR112212_Tc	0.287189	0.125957	0.352439	0	0	0.441551	1.64223	0	0.552882	1.23021	0.902137	1.03871	2.20148	0.793102	1.41907	0	2.50365	9.94579	0	0	0	0	0	0	0
MNXR112247_Tc	0	0	0	0	0	0	0	0	0	0	0	0	0	0	0	0	0	0	0	0	0	0	0	0	0
MNXR112248_Tc	0	0	0	0	0	0	0	0	0	0	0	0	0	0	0	0	0	0	0	0	0	0	0	0	0
MNXR112249_Tc	0	0	0	0	0	0	0	0	0	0	0	0	0	0	0	0	0	0	0	0	0	0	0	0	0
MNXR112250_Tc	0	0	0	0	0	0	0	0	0	0	0	0	0	0	0	0	0	0	0	0	0	0	0	0	0
MNXR112251_Tc	0	0	0	0	0	0	0	0	0	0	0	0	0	0	0	0	0	0	0	0	0	0	0	0	0
MNXR112253_Tpl	9721.2	4941.16	1923.61	1595.78	1123.2	1056.63	982.385	556.081	575.55	462.561	589.547	562.459	423.785	407.654	288.071	509.693	588.357	765.826	329.986	437.948	676.624	717.36	543.941	382.849	497.906
MNXR112254_Tpl	9721.2	4941.16	1923.61	1595.78	1123.2	1056.63	982.385	556.081	575.55	462.561	589.547	562.459	423.785	407.654	288.071	509.693	588.357	765.826	329.986	437.948	676.624	717.36	543.941	382.849	497.906
MNXR112255_Tpl	9721.2	4941.16	1923.61	1595.78	1123.2	1056.63	982.385	556.081	575.55	462.561	589.547	562.459	423.785	407.654	288.071	509.693	588.357	765.826	329.986	437.948	676.624	717.36	543.941	382.849	497.906
MNXR112325_Tc	0	0	0	0	0	0	0	0	0	0	0	0	0	0	0	0	0	0	0	0	0	0	0	0	0
MNXR112329_Tc	0	0	0	0	0	0	0	0	0	0	0	0	0	0	0	0	0	0	0	0	0	0	0	0	0
MNXR112331_Tc	0	0	0	0	0	0	0	0	0	0	0	0	0	0	0	0	0	0	0	0	0	0	0	0	0
MNXR112407_Tc	0	0	0	0	0	0	0	0	0	0	0	0	0	0	0	0	0	0	0	0	0	0	0	0	0
MNXR112408_Tc	0	0	0	0	0	0	0	0	0	0	0	0	0	0	0	0	0	0	0	0	0	0	0	0	0
MNXR112412_Tc	3901.03	2454.52	2574.92	1767.08	1531.65	1526	2483.39	3603.39	4219.04	3806.9	3543.14	3757.52	3060.05	4071.79	2311.66	3223.76	1454.62	1009.5	1411.22	1858.95	1474.83	1582.07	1795	1361.24	1575.01
MNXR112461_Tc	75.8178	39.9283	43.35	101.197	209.652	151.673	124.153	44.0408	44.2306	46.7481	60.8943	61.803	38.5259	33.3103	29.8005	23.9206	65.0948	74.5934	91.2727	74.5443	68.7197	62.042	163.182	259.959	264.195
MNXR112484_Tc	425.327	316.026	333.407	270.423	216.818	202.893	169.15	117.265	89.014	73.1978	69.9156	89.848	70.4473	69.793	21.286	38.641	12.5182	0	7.02098	23.2951	21.1445	7.75525	5.43941	14.1796	0
MNXR112519_Tpl	0	0	0	0	0	0	0	0	0	0	0	0	0	0	0	0	0	0	0	0	0	0	0	0	0
MNXR112547_Tc	20818.3	11394.2	14449.3	13179.5	8974.31	11452.3	12797.3	12016.2	8419.29	9349.63	8614.06	7713.43	6410.7	6025.99	3126.21	3678.26	2568.74	1447.11	2211.61	2101.22	1522.4	1845.75	2665.31	841.323	1630.9
MNXR112682_Tc	4524.08	3027.37	1286.4	806.18	808.103	1021.97	2150.34	1620.49	1349.58	1480.56	1355.01	1219.96	1135.96	1199.17	1365.14	1775.65	1574.79	1447.11	905.706	1122.82	1326.82	1539.42	1419.68	1091.83	1000.89
MNXR112684_Tc	4524.08	3027.37	1286.4	806.18	808.103	1021.97	2150.34	1620.49	1349.58	1480.56	1355.01	1219.96	1135.96	1199.17	1365.14	1775.65	1574.79	1447.11	905.706	1122.82	1326.82	1539.42	1419.68	1091.83	1000.89
MNXR112685_Tc	4524.08	3027.37	1286.4	806.18	808.103	1021.97	2150.34	1620.49	1349.58	1480.56	1355.01	1219.96	1135.96	1199.17	1365.14	1775.65	1574.79	1447.11	905.706	1122.82	1326.82	1539.42	1419.68	1091.83	1000.89
MNXR112738_Tc	0	0	0	0	0	0	0	0	0	0	0	0	0	0	0	0	0	0	0	0	0	0	0	0	0
MNXR112739_Tc	0	0	0	0	0	0	0	0	0	0	0	0	0	0	0	0	0	0	0	0	0	0	0	0	0
MNXR112944_Tc	255.167	780.933	572.008	980.117	1340.63	1353.79	767.252	690.857	969.202	1697.08	1324.79	725.017	1306.58	1284.83	4434.59	1459.16	7776.32	4540.25	11697	23406.9	18205.4	14579.9	8773.76	10199.9	11055.5
MNXR112947_Tc	2599.92	5322.56	4773.08	4696.31	2995.33	2497.19	1160.4	1170.53	1330.79	929.427	1100.16	1233.46	1282.36	939.826	1260.13	1069.07	958.896	2252.72	1039.11	1472.25	1686.27	1756.56	799.593	864.956	772.262
MNXR112955_Tc	1688.38	1245.71	1228.95	1253.56	1181.96	1194.62	990.596	884	1051.58	1022.31	1240.89	1265.66	1255.94	1015.96	969.224	1505.16	635.926	835.447	730.182	964.417	1020.22	849.2	1044.37	950.033	1260.01
MNXR112957_Tc	175.903	161.603	205.707	212.192	185.084	212.386	282.136	484.979	574.444	600.345	418.592	468.976	523.952	613.068	536.408	574.095	528.269	581.829	540.616	451.925	502.182	422.661	582.016	586.09	640.165
MNXR112959_Tc	11531.5	9113.1	9353.02	11508.7	8778.99	9449.19	9135.42	9942.61	9121.45	7542.44	8077.74	7579.44	4988.55	6842.09	6709.36	6616.81	7265.58	9438.56	5806.35	9015.2	11592.5	9182.21	6646.95	10195.1	9932.72
MNXR112959_Tm	11531.5	9113.1	9353.02	11508.7	8778.99	9449.19	9135.42	9942.61	9121.45	7542.44	8077.74	7579.44	4988.55	6842.09	6709.36	6616.81	7265.58	9438.56	5806.35	9015.2	11592.5	9182.21	6646.95	10195.1	9932.72
MNXR112959_Tp	11531.5	9113.1	9353.02	11508.7	8778.99	9449.19	9135.42	9942.61	9121.45	7542.44	8077.74	7579.44	4988.55	6842.09	6709.36	6616.81	7265.58	9438.56	5806.35	9015.2	11592.5	9182.21	6646.95	10195.1	9932.72
MNXR112959_Tpl	11531.5	9113.1	9353.02	11508.7	8778.99	9449.19	9135.42	9942.61	9121.45	7542.44	8077.74	7579.44	4988.55	6842.09	6709.36	6616.81	7265.58	9438.56	5806.35	9015.2	11592.5	9182.21	6646.95	10195.1	9932.72
MNXR112961_Tpl	0	0	0	0	0	0	0	0	0	0	0	0	0	0	0	0	0	0	0	0	0	0	0	0	0
MNXR112977_Tc	68.4945	19.1454	212.051	86.4976	128.576	731.208	387.567	326.857	315.696	299.557	191.704	341.734	319.214	307.724	483.903	436.091	623.408	392.859	491.469	540.446	613.191	581.644	413.395	524.645	624.923
MNXR112981_Tc	0	0	0	0	0	0	0	0	0	0	0	0	0	0	0	0	0	0	0	0	0	0	0	0	0
MNXR112991_Tc	33.7398	86.739	71.9277	19.2217	54.5951	169.335	98.2056	46.1632	55.2882	62.1258	35.1833	88.8093	82.5554	52.3447	70.9535	57.0415	90.1313	74.5934	98.2937	139.771	105.723	124.084	70.7123	80.3511	187.985
MNXR113029_Tc	255.167	780.933	572.008	980.117	1340.63	1353.79	767.252	690.857	969.202	1697.08	1324.79	725.017	1306.58	1284.83	4434.59	1459.16	7776.32	4540.25	11697	23406.9	18205.4	14579.9	8773.76	10199.9	11055.5
MNXR113038_Tc	255.167	780.933	572.008	980.117	1340.63	1353.79	767.252	690.857	969.202	1697.08	1324.79	725.017	1306.58	1284.83	4434.59	1459.16	7776.32	4540.25	11697	23406.9	18205.4	14579.9	8773.76	10199.9	11055.5
MNXR113039_Tc	0	0	0	0	0	0	0	0	0	0	0	0	0	0	0	0	0	0	0	0	0	0	0	0	0
MNXR113051_Tc	2561.87	6789.2	7709.6	12147.2	15861.3	14383.7	12941.8	19965.9	20885.7	23283.7	20026.1	20023.6	13484.1	14505.8	11518.6	15629.4	17350.3	9627.53	11219.5	16409.1	16228.4	17251.5	13990.2	12274.8	12676.3
MNXR113145_Tc	0	0	0	0	0	0	0	0	0	0	0	0	0	0	0	0	0	0	0	0	0	0	0	0	0
MNXR113293_Tc	255.167	780.933	572.008	980.117	1340.63	1353.79	767.252	690.857	969.202	1697.08	1324.79	725.017	1306.58	1284.83	4434.59	1459.16	7776.32	4540.25	11697	23406.9	18205.4	14579.9	8773.76	10199.9	11055.5
MNXR113324_Tc	0	0	0	0	0	0	0	0	0	0	0	0	0	0	0	0	0	0	0	0	0	0	0	0	0
MNXR113326_Tc	0	0	0	0	0	0	0	0	0	0	0	0	0	0	0	0	0	0	0	0	0	0	0	0	0
MNXR113368_Tc	255.167	780.933	572.008	980.117	1340.63	1353.79	767.252	690.857	969.202	1697.08	1324.79	725.017	1306.58	1284.83	4434.59	1459.16	7776.32	4540.25	11697	23406.9	18205.4	14579.9	8773.76	10199.9	11055.5
MNXR113406_Tc	5163.94	3963.99	4532.24	5084.51	5706.27	5030.15	3996.54	3789.63	4094.09	3738.01	3665.38	3302.05	2208.08	2671.17	1595.03	2055.33	1910.28	2824.61	2267.78	1551.45	1940.01	2369.23	1697.09	3568.53	2606.39
MNXR113514_Tpl	338.452	310.106	340.691	334.872	241.182	210.84	236.153	176.694	204.013	178.381	223.279	164.635	199.234	211.758	339.158	305.448	350.51	268.536	210.629	312.154	333.026	232.657	195.819	241.053	304.84
MNXR113544_Tm	19113.7	10825.5	9299.57	6274.75	6634.76	8173.77	9533.83	12839.7	13160.8	16510.1	13149.6	12323.7	14668.5	11764.1	12767.4	14644.9	16256.2	20055.7	19792.1	11768.7	13289.3	14013.7	15991.9	20858.2	18432.7
MNXR113585_Tc	0	0	0	0	0	0	0	0	0	0	0	0	0	0	0	0	0	0	0	0	0	0	0	0	0
MNXR113586_Tc	0	0	0	0	0	0	0	0	0	0	0	0	0	0	0	0	0	0	0	0	0	0	0	0	0
MNXR113587_Tc	0	0	0	0	0	0	0	0	0	0	0	0	0	0	0	0	0	0	0	0	0	0	0	0	0
MNXR113588_Tc	0	0	0	0	0	0	0	0	0	0	0	0	0	0	0	0	0	0	0	0	0	0	0	0	0
MNXR113608_Tc	14.6466	19.9012	24.2008	31.2823	51.3894	47.9083	25.6189	39.7959	44.2306	40.5971	31.1237	45.703	47.3318	25.3793	29.8005	31.2808	27.5401	39.7832	0	9.31804	26.4306	19.3881	10.8788	0	25.4034
MNXR113609_Tc	14.6466	19.9012	24.2008	31.2823	51.3894	47.9083	25.6189	39.7959	44.2306	40.5971	31.1237	45.703	47.3318	25.3793	29.8005	31.2808	27.5401	39.7832	0	9.31804	26.4306	19.3881	10.8788	0	25.4034
MNXR113788_Tc	0	0	0	0	0	0	0	0	0	0	0	0	0	0	0	0	0	0	0	0	0	0	0	0	0
MNXR113789_Tc	0	0	0	0	0	0	0	0	0	0	0	0	0	0	0	0	0	0	0	0	0	0	0	0	0
MNXR113799_Tc	0	0	0	0	0	0	0	0	0	0	0	0	0	0	0	0	0	0	0	0	0	0	0	0	0
MNXR113811_Tc	0	0	0	0	0	0	0	0	0	0	0	0	0	0	0	0	0	0	0	0	0	0	0	0	0
MNXR113911_Tc	255.167	780.933	572.008	980.117	1340.63	1353.79	767.252	690.857	969.202	1697.08	1324.79	725.017	1306.58	1284.83	4434.59	1459.16	7776.32	4540.25	11697	23406.9	18205.4	14579.9	8773.76	10199.9	11055.5
MNXR113925_Tc	255.167	780.933	572.008	980.117	1340.63	1353.79	767.252	690.857	969.202	1697.08	1324.79	725.017	1306.58	1284.83	4434.59	1459.16	7776.32	4540.25	11697	23406.9	18205.4	14579.9	8773.76	10199.9	11055.5
MNXR113926_Tc	255.167	780.933	572.008	980.117	1340.63	1353.79	767.252	690.857	969.202	1697.08	1324.79	725.017	1306.58	1284.83	4434.59	1459.16	7776.32	4540.25	11697	23406.9	18205.4	14579.9	8773.76	10199.9	11055.5
MNXR113980_Tc	906.942	343.736	312.261	245.548	214.771	240.645	305.127	203.755	166.97	119.946	119.082	149.574	130.988	186.379	198.67	172.965	217.817	159.133	189.566	218.974	322.454	190.004	157.743	165.429	218.469
MNXR114099_Tc	0	0	0	0	0	0	0	0	0	0	0	0	0	0	0	0	0	0	0	0	0	0	0	0	0
MNXR114114_Tc	0	0	0	0	0	0	0	0	0	0	0	0	0	0	0	0	0	0	0	0	0	0	0	0	0
MNXR114115_Tc	0	0	0	0	0	0	0	0	0	0	0	0	0	0	0	0	0	0	0	0	0	0	0	0	0
MNXR114260_Tc	0	0	0	0	0	0	0	0	0	0	0	0	0	0	0	0	0	0	0	0	0	0	0	0	0
MNXR114303_Tc	0	0	0	0	0	0	0	0	0	0	0	0	0	0	0	0	0	0	0	0	0	0	0	0	0
MNXR114397_Tc	0	0	0	0	0	0	0	0	0	0	0	0	0	0	0	0	0	0	0	0	0	0	0	0	0
MNXR114405_Tc	1643.15	712.538	503.048	408.178	471.103	542.887	793.199	444.122	372.642	296.482	229.594	272.66	346.733	317.241	360.444	241.046	270.394	387.886	505.511	498.515	428.176	348.986	299.167	581.364	630.003
MNXR114529_Tc	8016.3	7610.94	8251.88	4685.57	3924.63	4683.31	7589.42	4587.67	2994.41	2938.98	3605.39	2516.78	2631.87	2628.34	1576.59	1735.17	1732.52	2769.9	4661.93	2296.9	2098.59	1845.75	2366.14	6673.87	5710.68
MNXR114634_Tc	57.2942	65.2457	67.4333	42.4008	39.5145	44.3759	45.3257	36.0816	35.9373	32.6007	33.3791	29.0838	18.7126	16.6551	8.51442	29.4408	20.0292	9.94579	21.0629	9.31804	5.28613	3.87762	0	4.72653	0
MNXR114876_Tc	0	0	0	0	0	0	0	0	0	0	0	0	0	0	0	0	0	0	0	0	0	0	0	0	0
MNXR114890_Tc	3792.76	868.598	545.928	868.933	804.213	1740.59	4526.66	3113.63	3066.28	2008.94	1001.82	1278.65	3137.11	3073.27	5611	3536.57	2373.46	1740.51	3538.57	4118.57	4049.17	3617.82	3508.42	1394.33	3170.34
MNXR114909_Tm	0	0	0	0	0	0	0	0	0	0	0	0	0	0	0	0	0	0	0	0	0	0	0	0	0
MNXR114955_Tpl	17012.8	8915.98	5597.9	5454.25	6637.01	4935.88	4719.45	3155.02	2308.84	1318.79	1645.95	1714.9	1329.69	1318.14	851.442	671.618	693.51	561.937	723.161	666.24	570.902	632.053	609.213	874.409	980.57
MNXR114957_Tc	8016.3	7610.94	8251.88	4685.57	3924.63	4683.31	7589.42	4587.67	2994.41	2938.98	3605.39	2516.78	2631.87	2628.34	1576.59	1735.17	1732.52	2769.9	4661.93	2296.9	2098.59	1845.75	2366.14	6673.87	5710.68
MNXR114983_Tc	1579.25	1001.48	999.634	1144.26	972.918	953.087	904.215	733.306	820.477	588.042	636.458	864.722	536.06	671.757	733.659	794.901	1079.07	1566.46	596.783	1467.59	1686.27	1454.11	1142.28	1654.29	1117.75
MNXR115002_Tc	226.161	225.589	215.105	197.87	224.803	202.23	205.608	248.326	286.946	268.187	270.641	281.489	328.02	321.206	323.548	344.089	388.065	462.479	449.343	414.653	375.315	348.986	407.955	647.535	609.681
MNXR115011_Tc	1790.77	1701.55	1262.79	1208.52	1245.83	1348.72	1094.39	1058.04	1038.31	1324.94	1082.11	860.568	1612.58	838.309	1155.12	1008.35	1196.74	2262.67	1439.3	1211.34	1162.95	1217.57	1077	1578.66	1519.12
MNXR115025_Tm	898.47	1295.97	1117.11	1041.36	1739.87	2482.84	2581.26	2447.18	1810.14	3449.52	2942.32	2293.98	3858.09	1985.13	2704.75	2942.24	5250.15	8652.84	5679.97	2487.92	3298.54	3935.79	5145.68	10823.8	5090.83
MNXR115040_Tc	0	0	0	0	0	0	0	0	0	0	0	0	0	0	0	0	0	0	0	0	0	0	0	0	0
MNXR115045_Tc	634.831	662.029	717.918	704.23	645.336	509.77	547.193	494	571.127	484.089	584.585	601.93	545.967	623.378	512.284	688.178	470.685	387.886	372.112	461.243	454.607	407.151	407.955	307.225	467.422
MNXR115047_Tc	160.682	123.438	128.17	125.883	103.802	88.0894	95.2496	93.9183	84.0381	99.6474	115.022	105.948	112.275	135.62	236.985	189.525	175.255	228.753	245.734	246.928	232.59	166.738	184.94	283.592	187.985
MNXR115075_Tc	0	0	0	0	0	0	0	0	0	0	0	0	0	0	0	0	0	0	0	0	0	0	0	0	0
MNXR115078_Tc	707.059	1291.31	1709.21	955.242	1081.22	1290.87	1331.85	2114.49	1506.05	2246.99	1705.94	2053.52	1555.34	1737.69	1194.86	1611.88	2501.14	1879.75	1895.66	2138.49	2405.19	2497.19	2382.46	2557.06	2362.51
MNXR115079_Tc	4060.27	2967.17	1994.1	1571.28	1313.81	1182.47	1354.52	884	869.683	605.881	609.394	739.039	728.689	664.62	920.976	693.698	468.182	487.344	1193.57	1462.93	1406.11	984.916	658.168	931.127	2006.87
MNXR115107_Tc	0	0	0	0	0	0	0	0	0	0	0	0	0	0	0	0	0	0	0	0	0	0	0	0	0
MNXR115143_Tc	1780.43	1429.23	1236.24	2347.12	3473.39	4015.24	3722.95	4634.37	5062.19	6979.01	6598.68	6138.23	6671.58	5035.41	5551.4	6841.3	6784.88	9314.23	6950.77	4933.9	5021.82	5847.46	8039.44	9694.12	4171.23
MNXR115162_Tc	0	0	0	0	0	0	0	0	0	0	0	0	0	0	0	0	0	0	0	0	0	0	0	0	0
MNXR115164_Tc	292.502	280.884	256.223	281.353	302.194	296.06	341.585	348.612	356.609	419.503	298.156	280.451	365.445	357.689	432.816	358.809	493.218	348.103	596.783	596.354	586.76	469.193	386.198	444.294	563.955
MNXR115179_Tc	50.4016	51.5164	66.4934	57.0997	53.232	35.1033	32.1878	27.0612	14.3749	22.759	29.7705	28.0451	40.7273	39.6551	45.4102	27.6007	50.0729	84.5392	140.42	65.2263	74.0058	46.5315	32.6364	122.89	50.8067
MNXR115230_Tc	312.461	569.325	520.317	508.998	630.39	632.521	622.735	596.938	609.829	524.686	397.391	550.514	580.09	479.827	482.484	537.294	766.116	865.284	688.056	479.879	560.33	562.255	794.153	860.229	431.857
MNXR115295_Tc	2770.8	1804.46	1365.7	1015.73	1044.58	817.09	836.883	486.041	403.604	275.568	318.454	206.702	149.701	227.62	201.508	121.443	77.613	99.4579	259.776	246.928	153.298	77.5525	108.788	222.147	553.793
MNXR115366_Tc	3397.59	4159.6	3630.24	5038.53	6039.38	7344.98	5528.75	7943.79	7236.12	12507.6	11802.2	7689.02	10112.5	10787.8	11671.8	12830.7	24663.4	25888.9	23323.7	17247.7	23010.5	21699.2	26473.6	34565.1	24529.5
MNXR115415_Tpl	2065.61	2582.12	4166.77	3102.23	2502.93	2210.84	1894.81	2603.71	2514.51	3975.44	4546.77	2822.68	3864.7	3249.34	3269.54	3433.53	5327.76	9184.94	8600.7	3922.89	5132.83	6142.16	6859.09	13815.7	7153.59
MNXR115620_Tc	125.071	487.705	504.81	189.767	322.873	503.809	476.248	431.388	372.09	1181.62	1176.39	682.949	1215.22	463.965	1304.12	947.625	1960.35	3177.68	2036.08	889.873	1194.66	1202.06	1512.15	3771.77	1468.31
MNXR115622_Tc	533.31	389.081	357.843	318.665	431.794	411.084	443.403	319.959	262.619	257.115	275.603	259.676	130.988	183.207	100.754	104.883	87.6276	39.7832	28.0839	93.1804	95.1503	77.5525	43.5152	75.6246	91.4521
MNXR115649_Tc	2634.81	3040.09	2848.17	3760.48	4292.75	5511.66	5034.76	9006.61	9096.57	9963.51	7658.24	7972.59	9043.67	9452.19	11090	10313.5	11714.6	14192.6	9878.52	13138.4	14674.3	12451.1	11874.2	13475.4	12132.6
MNXR115649_Tpl	2634.81	3040.09	2848.17	3760.48	4292.75	5511.66	5034.76	9006.61	9096.57	9963.51	7658.24	7972.59	9043.67	9452.19	11090	10313.5	11714.6	14192.6	9878.52	13138.4	14674.3	12451.1	11874.2	13475.4	12132.6
MNXR115664_Tc	5923.56	11457.8	15740.7	16683.5	13699.7	11300.8	10892.9	15028	16111.5	19060.3	19701.8	17280.9	15948.6	14862.7	16476.8	18236.7	15630.3	21105	14730	13697.5	19368.4	18713.4	18276.4	27735.3	18183.7
MNXR115664_Tm	5923.56	11457.8	15740.7	16683.5	13699.7	11300.8	10892.9	15028	16111.5	19060.3	19701.8	17280.9	15948.6	14862.7	16476.8	18236.7	15630.3	21105	14730	13697.5	19368.4	18713.4	18276.4	27735.3	18183.7
MNXR115676_Tpl	576.244	433.544	548.63	553.283	429.951	396.954	372.787	214.367	219.494	133.478	263.424	173.464	162.909	211.758	217.118	196.885	130.19	79.5663	175.525	246.928	158.584	93.063	141.425	151.249	203.227
MNXR115692_Tc	2611.41	3198.93	2837.95	4009.23	2962.57	2333.38	1951.96	2713.55	3531.81	3033.71	2181.37	1518.59	1916.39	2418.96	4674.41	2991.92	4126.01	3028.49	2759.25	4393.46	3911.73	2617.4	1523.03	1569.21	1641.06
MNXR115695_Tpl	2065.61	2582.12	4166.77	3102.23	2502.93	2210.84	1894.81	2603.71	2514.51	3975.44	4546.77	2822.68	3864.7	3249.34	3269.54	3433.53	5327.76	9184.94	8600.7	3922.89	5132.83	6142.16	6859.09	13815.7	7153.59
MNXR115736_Tc	7002.09	3714.72	3799.41	2024.87	5230.87	5413.41	4137.12	1650.73	953.169	1676.78	1551.22	1244.89	1782.1	1261.03	2169.76	1633.96	2726.47	4212.04	5097.23	2650.98	3388.41	3389.04	2817.61	8167.45	4862.2
MNXR115756_Tc	6634.92	4872.52	4989.83	5002.35	4505.48	4271.12	5209.17	5177.18	4552.98	3824.12	5539.12	5006.04	3450.82	5010.03	3445.5	3886.18	3097.01	2272.61	2941.79	4113.91	4297.62	4059.87	3562.81	6413.91	5908.82
MNXR115757_Tc	38506.7	14472.7	10972	5108.45	4505.48	4271.12	5209.17	5177.18	4552.98	3824.12	5539.12	5006.04	3450.82	5010.03	3980.49	4820.93	4448.98	2948.93	2941.79	4165.16	4836.81	4719.07	3562.81	6413.91	5908.82
MNXR115798_Tc	1382.1	771.108	666.462	724.582	660.896	577.107	507.779	428.204	268.701	289.715	328.829	278.892	206.939	375.137	157.517	202.405	207.803	104.431	140.42	139.771	105.723	147.35	135.985	226.874	177.824
MNXR115807_Tc	107.839	79.7307	100.21	104.965	91.7229	84.3362	77.185	91.2653	82.3794	54.1294	81.6434	77.3836	49.5333	66.6206	41.153	42.3211	32.5474	54.7019	35.1049	23.2951	42.289	31.021	48.9546	47.2653	30.484
MNXR115813_Tc	446.722	337.061	382.161	397.248	412.958	336.903	291.004	168.735	119.975	102.108	138.027	125.683	84.7569	53.1378	39.7339	44.1612	42.562	9.94579	35.1049	46.5902	31.7168	34.8986	32.6364	37.8123	0
MNXR115833_Tc	3267.92	5786.33	4265.57	5705.82	7297.09	7104.55	6257.24	4784.53	4078.61	3115.52	3296.41	3308.8	2892.74	2453.86	1580.84	1448.12	1056.54	1004.53	1165.48	1178.73	1030.79	895.731	1218.43	964.213	1234.6
MNXR115839_Tc	1176.33	714.175	571.186	669.932	1197.31	1599.08	925.564	938.122	1086.97	1762.28	1327.49	1454.71	935.628	953.309	635.743	745.22	665.97	805.609	786.35	689.535	607.905	794.913	930.138	1465.23	1183.8
MNXR115841_Tm	354.678	513.778	704.76	528.785	199.006	179.049	146.487	136.898	163.653	76.2733	92.018	126.203	116.678	96.7585	99.3348	75.442	77.613	69.6205	91.2727	116.475	158.584	170.615	43.5152	85.0776	106.694
MNXR115845_Tc	2883.09	4179	3590.65	6833.12	7215.4	6855.74	5993.5	5756.08	6106.58	6910.73	6588.76	5884.79	6661.67	4527.03	4891.53	6596.57	6296.67	8528.52	4605.76	3671.31	4741.66	5382.14	6266.2	6721.13	3932.44
MNXR115850_Tc	107.839	79.7307	100.21	104.965	91.7229	84.3362	77.185	91.2653	82.3794	54.1294	81.6434	77.3836	49.5333	66.6206	41.153	42.3211	32.5474	54.7019	35.1049	23.2951	42.289	31.021	48.9546	47.2653	30.484
MNXR115872_Tc	280.296	344.492	361.015	369.546	331.881	373.552	386.582	429.265	430.695	553.596	535.418	556.227	516.247	705.861	713.792	441.612	608.386	621.612	758.266	833.964	634.335	818.179	554.819	411.209	325.163
MNXR115875_Tc	11675.2	1483.65	1379.92	1498.91	1631.56	1560.22	2104.36	1131.8	943.217	981.096	940.027	1000.27	822.252	854.964	601.685	581.455	938.867	999.552	807.413	857.26	962.075	810.423	859.426	1233.63	975.489
MNXR115886_Tc	3525.67	3681.34	4595.57	4018.27	2793.86	2581.31	2397.33	2099.63	1622.16	1128.11	1542.2	1446.92	944.434	1069.1	576.142	677.138	721.05	840.419	421.259	694.194	1268.67	996.549	734.32	1025.66	792.585
MNXR115886_Tm	3525.67	3681.34	4595.57	4018.27	2793.86	2581.31	2397.33	2099.63	1622.16	1128.11	1542.2	1446.92	944.434	1069.1	576.142	677.138	721.05	840.419	421.259	694.194	1268.67	996.549	734.32	1025.66	792.585
MNXR115886_Tpl	3525.67	3681.34	4595.57	4018.27	2793.86	2581.31	2397.33	2099.63	1622.16	1128.11	1542.2	1446.92	944.434	1069.1	576.142	677.138	721.05	840.419	421.259	694.194	1268.67	996.549	734.32	1025.66	792.585
MNXR115889_Tpl	155.369	81.62	100.445	96.8622	96.8413	66.0118	81.4549	37.6735	43.1248	45.5179	33.8301	44.145	58.3392	51.5516	52.5056	40.4811	47.5693	64.6477	35.1049	60.5672	31.7168	50.4091	48.9546	37.8123	66.0487
MNXR115896_Tm	1608.26	1050.73	1166.92	1222.27	920.709	900.764	1013.26	693.51	600.983	537.604	756.893	629.975	549.269	646.378	530.732	506.013	398.08	487.344	372.112	577.718	465.179	480.825	397.077	595.543	381.05
MNXR115906_Tpl	155.369	81.62	100.445	96.8622	96.8413	79.4791	82.7686	44.0408	43.1248	45.5179	38.7919	57.6482	60.5407	51.5516	53.9246	40.4811	47.5693	64.6477	35.1049	65.2263	52.8613	65.9196	59.8335	37.8123	66.0487
MNXR115907_Tm	0	0	0	0	0	0	0	0	0	0	0	0	0	0	0	0	0	0	0	0	0	0	0	0	0
MNXR115912_Tc	0	0	0	0	0	0	0	0	0	0	0	0	0	0	0	0	0	0	0	0	0	0	0	0	0
MNXR115926_Tpl	2703.31	2213.06	2316.11	2340.52	2636.42	2598.08	2472.88	2299.67	1900.81	1930.82	2100.63	1857.73	1683.03	1974.82	1928.52	1928.37	1847.69	2009.05	1656.95	1546.79	1744.42	1768.2	1871.16	2126.94	2078
MNXR115928_Tc	128.373	487.705	504.81	189.767	322.873	503.809	476.248	431.388	372.09	1181.62	1176.39	682.949	1215.22	463.965	1304.12	947.625	1960.35	3177.68	2036.08	889.873	1194.66	1202.06	1512.15	3771.77	1468.31
MNXR115933_Tpl	4177.02	2653.16	1105.25	901.535	983.974	1072.53	1702.34	1021.43	660.694	604.035	539.929	620.107	920.218	766.93	986.253	690.018	816.189	1079.12	1291.86	1430.32	1110.09	957.773	1294.58	1805.54	1859.53
MNXR115935_Tc	51.694	40.1802	54.5105	78.2059	88.8565	77.4922	54.1938	49.8775	56.394	78.7337	93.3712	64.9191	103.469	81.6895	100.754	103.043	102.649	124.322	168.504	107.157	84.578	100.818	92.4699	141.796	86.3714
MNXR115935_Tpl	51.694	40.1802	54.5105	78.2059	88.8565	77.4922	54.1938	49.8775	56.394	78.7337	93.3712	64.9191	103.469	81.6895	100.754	103.043	102.649	124.322	168.504	107.157	84.578	100.818	92.4699	141.796	86.3714
MNXR115936_Tc	8016.3	7610.94	8251.88	7835.1	6561.46	5062.38	7589.42	5697.18	6186.2	8556.14	7266.26	5128.09	7972.65	5482.71	8212.15	7393.31	13840.2	17032.2	15010.9	10687.8	13606.5	12695.3	12875.1	19189.7	13143.7
MNXR115940_Tc	0	0	0	0	0	0	0	0	0	0	0	0	0	0	0	0	0	0	0	0	0	0	0	0	0
MNXR115943_Tpl	23545.7	5756.48	3713.88	2033.35	1195.26	1748.98	4028.4	1788.69	1221.32	581.891	824.102	727.094	615.313	770.102	780.488	785.701	668.473	686.26	870.602	806.01	782.347	787.158	707.123	661.715	665.568
MNXR115952_Tc	49212.8	27300.6	17865.7	16036.9	18350.5	14984.7	19127.4	12754.3	10631.9	7656.24	9382.68	6930.24	4226.84	5746.82	2541.55	2673.59	2198.2	2849.47	2260.76	2641.66	2727.64	2497.19	2056.1	2925.73	1996.7
MNXR115952_Tm	49212.8	27300.6	17865.7	16036.9	18350.5	14984.7	19127.4	12754.3	10631.9	7656.24	9382.68	6930.24	4226.84	5746.82	2541.55	2673.59	2198.2	2849.47	2260.76	2641.66	2727.64	2497.19	2056.1	2925.73	1996.7
MNXR115952_Tpl	49212.8	27300.6	17865.7	16036.9	18350.5	14984.7	19127.4	12754.3	10631.9	7656.24	9382.68	6930.24	4226.84	5746.82	2541.55	2673.59	2198.2	2849.47	2260.76	2641.66	2727.64	2497.19	2056.1	2925.73	1996.7
MNXR115954_Tc	7955.42	6699.14	5840.73	6587.76	6000.07	7445.87	9950.63	9162.61	11577.3	12477.2	7516.98	7050.07	11117.3	7632.02	15877.6	11616.1	13284.6	8695.31	10381.6	14607.7	13424.5	13833.3	12189.9	7647.53	7361.89
MNXR115959_Tc	662.114	615.425	635.33	773.013	858.674	1059.5	914.725	1205.55	1208.05	1513.16	1228.71	1225.67	1254.84	1072.27	1113.97	1365.32	1437.09	1919.54	1341.01	1141.46	1379.68	1264.11	1305.46	1923.7	1453.07
MNXR115965_Tc	16308.7	7034.69	6191.29	5523.03	3801.18	4409.99	6309.14	3562	2985.56	2240.84	3135.38	3264.65	2575.73	3463.48	2894.9	3429.85	3084.49	5186.73	2485.43	5194.81	6158.34	4614.37	2833.93	6631.33	6615.04
MNXR115965_Tpl	16308.7	7034.69	6191.29	5523.03	3801.18	4409.99	6309.14	3562	2985.56	2240.84	3135.38	3264.65	2575.73	3463.48	2894.9	3429.85	3084.49	5186.73	2485.43	5194.81	6158.34	4614.37	2833.93	6631.33	6615.04
MNXR115969_Tc	0	0	0	0	0	0	0	0	0	0	0	0	0	0	0	0	0	0	0	0	0	0	0	0	0
MNXR115982_Tp	572.367	1785.94	2510.07	1608.59	5342.86	4327.2	5882.81	3525.92	1536.46	5114.62	4976.64	2787.89	7251.67	2526.03	3465.37	3183.28	3244.73	7707.99	7828.39	2399.39	1490.69	2303.31	5760.33	15058.7	8378.03
MNXR115983_Tc	4524.95	12078	12716.1	11652.3	9155.91	9145.18	8121.51	8718.49	9775.51	9511.4	9426.88	7854.69	5007.26	7357.61	6943.51	9183.68	8124.33	5718.83	4212.59	7482.38	9647.18	8976.7	6037.74	7293.04	6183.18
MNXR115983_Tm	4524.95	12078	12716.1	11652.3	9155.91	9145.18	8121.51	8718.49	9775.51	9511.4	9426.88	7854.69	5007.26	7357.61	6943.51	9183.68	8124.33	5718.83	4212.59	7482.38	9647.18	8976.7	6037.74	7293.04	6183.18
MNXR115983_Tp	4524.95	12078	12716.1	11652.3	9155.91	9145.18	8121.51	8718.49	9775.51	9511.4	9426.88	7854.69	5007.26	7357.61	6943.51	9183.68	8124.33	5718.83	4212.59	7482.38	9647.18	8976.7	6037.74	7293.04	6183.18
MNXR115984_Tm	1624.91	1564.01	1664.69	1771.22	1715.71	1826.03	1614.97	1930.37	1981.53	2054.46	2094.31	1832.8	2194.87	1828.1	1963.99	2231.98	1932.81	2640.61	1930.77	1770.43	2151.45	1977.59	1773.25	2188.39	2154.21
MNXR115991_Tc	1767.36	852.602	772.428	812.022	786.401	527.432	477.233	244.082	218.388	101.493	194.862	208.26	143.096	149.103	126.297	125.123	107.657	74.5934	168.504	130.453	47.5751	77.5525	125.106	203.241	274.356
MNXR115996_Tc	0	0	0	0	0	0	0	0	0	0	0	0	0	0	0	0	0	0	0	0	0	0	0	0	0
MNXR116002_Tpl	980.319	176.466	104.557	218.976	449.811	871.18	1009.97	564.571	452.257	439.802	408.217	571.807	532.758	529.792	333.481	371.69	250.365	318.265	273.818	302.836	179.728	248.168	418.834	297.772	315.002
MNXR116005_Tc	2321.92	1976.77	1410.93	1225.85	1430.92	1285.35	1395.24	1339.26	979.154	1226.52	1068.58	983.654	869.584	881.136	510.865	647.697	598.371	731.016	666.993	400.676	333.026	372.252	435.152	803.511	538.551
MNXR116011_Tc	376.648	239.444	300.63	903.796	1607.2	4668.52	3630	10024.9	10723.7	18033.1	12570.4	12640.5	15970.6	20144	27219.2	26228.1	52035.8	59903.5	68917.9	63618.9	81617.8	65861.4	69238.2	94601.6	90588.4
MNXR116021_Tc	445.126	95.1616	64.0159	91.0203	134.309	618.392	583.979	1094.65	1490.57	2181.79	1458.76	957.687	1644.5	1518	2869.36	1987.25	3953.26	5624.35	3847.5	4407.43	2838.65	2834.54	2893.76	5218.09	3322.76
MNXR116032_Tc	0	0	0	0	0	0	0	0	0	0	0	0	0	0	0	0	0	0	0	0	0	0	0	0	0
MNXR116041_Tpl	2166.12	1973.87	2473.41	2274.38	1514.45	1449.39	1500.35	1119.59	1040.52	813.172	1124.97	946.261	689.063	1053.24	780.488	864.823	821.196	477.398	800.392	1211.34	1464.26	1027.57	750.638	1129.64	1387.02
MNXR116053_Tc	563.034	1140.04	1478.72	1175.16	904.74	735.403	540.295	616.571	678.939	661.24	636.458	476.247	367.647	369.586	488.16	658.737	721.05	840.419	421.259	656.922	1268.67	996.549	734.32	1025.66	792.585
MNXR116053_Tm	563.034	1140.04	1478.72	1175.16	904.74	735.403	540.295	616.571	678.939	661.24	636.458	476.247	367.647	369.586	488.16	658.737	721.05	840.419	421.259	656.922	1268.67	996.549	734.32	1025.66	792.585
MNXR116053_Tpl	563.034	1140.04	1478.72	1175.16	904.74	735.403	540.295	616.571	678.939	661.24	636.458	476.247	367.647	369.586	488.16	658.737	721.05	840.419	421.259	656.922	1268.67	996.549	734.32	1025.66	792.585
MNXR116057_Tc	563.034	1140.04	1478.72	1175.16	904.74	735.403	540.295	616.571	678.939	661.24	636.458	476.247	367.647	369.586	488.16	658.737	721.05	840.419	421.259	656.922	1268.67	996.549	734.32	1025.66	792.585
MNXR116109_Tc	12749.6	427.624	317.782	482.992	645.131	538.25	2014.69	922.204	673.41	391.208	239.066	283.567	352.237	621.792	127.716	246.566	97.6422	124.322	168.504	172.384	111.009	127.962	326.364	250.506	172.743
MNXR116110_Tc	11036.5	5963.68	7199.15	13756.5	8981.27	11481.4	15119.1	13286.5	14326.3	10470.4	18304.4	14852.5	12409.7	11327.9	3232.64	6780.58	2403.5	1591.33	1411.22	3540.85	1205.24	2815.16	2056.1	954.76	1270.17
MNXR116138_Tpl	17043.5	11333.7	6444.11	5424.47	8359.27	6988.42	6599.49	5759.26	4986.44	4836.59	3532.77	3425.65	2799.18	2576.79	2229.36	2001.97	1399.54	1089.06	1509.51	1299.87	777.061	1000.43	799.593	1403.78	1702.03
MNXR116157_Tc	987.211	905.252	999.046	1167.62	1436.86	1414.07	1257.95	1121.18	966.438	989.092	967.091	953.012	651.638	740.757	483.903	568.575	628.415	447.561	379.133	479.879	481.038	597.154	560.259	694.801	690.971
MNXR116157_Tpl	987.211	905.252	999.046	1167.62	1436.86	1414.07	1257.95	1121.18	966.438	989.092	967.091	953.012	651.638	740.757	483.903	568.575	628.415	447.561	379.133	479.879	481.038	597.154	560.259	694.801	690.971
MNXR116158_Tm	5219.94	5234.77	6298.31	4917.55	5248.88	5501.06	5661.77	6531.3	4965.99	5615.93	5379.44	5020.58	3908.72	5003.68	3717.96	3773.94	3437.51	3535.73	3615.8	2809.39	3203.39	3644.97	3116.78	3975.02	3612.36
MNXR116164_Tpl	81447.2	71331.6	38709.5	28671.8	38398.1	29966.1	41129.1	37393.8	33415.6	30724.6	25234.6	22373.2	18211.7	20951.4	10486.9	14821.6	6033.79	4754.09	5532.53	5050.38	3240.4	4214.98	6010.54	3700.88	5146.72
MNXR116172_Tc	498.847	453.319	569.071	643.361	600.294	584.172	576.753	326.326	257.643	241.737	322.965	257.08	210.241	172.103	136.231	101.203	90.1313	49.729	49.1469	74.5443	79.2919	65.9196	70.7123	99.2572	86.3714
MNXR116172_Tpl	498.847	453.319	569.071	643.361	600.294	584.172	576.753	326.326	257.643	241.737	322.965	257.08	210.241	172.103	136.231	101.203	90.1313	49.729	49.1469	74.5443	79.2919	65.9196	70.7123	99.2572	86.3714
MNXR116177_Tpl	2522.81	1691.73	1498.8	1337.41	925.828	1140.08	1870.18	592.694	482.113	324.161	531.81	431.582	275.185	373.551	259.69	172.965	112.664	99.4579	133.399	218.974	158.584	139.594	157.743	89.8042	116.855
MNXR116182_Tc	0	0	0	0	0	0	0	0	0	0	0	0	0	0	0	0	0	0	0	0	0	0	0	0	0
MNXR116202_Tc	0	0	0	0	0	0	0	0	0	0	0	0	0	0	0	0	0	0	0	0	0	0	0	0	0
MNXR116244_Tc	0	0	0	0	0	0	0	0	0	0	0	0	0	0	0	0	0	0	0	0	0	0	0	0	0
MNXR116251_Tc	144.887	155.809	152.136	169.603	250.191	407.551	485.445	369.837	275.335	560.363	698.254	454.953	678.055	366.413	359.025	423.211	776.13	1332.74	968.895	433.289	370.029	531.234	696.244	1814.99	477.583
MNXR116266_Tc	438.681	299.903	351.499	395.175	298.099	271.774	257.831	179.347	160.889	132.863	211.551	192.161	135.391	210.172	266.785	375.37	225.328	164.106	168.504	349.426	327.74	348.986	304.607	387.576	533.471
MNXR116514_Tc	0	0	0	0	0	0	0	0	0	0	0	0	0	0	0	0	0	0	0	0	0	0	0	0	0
MNXR116661_Tc	0	0	0	0	0	0	0	0	0	0	0	0	0	0	0	0	0	0	0	0	0	0	0	0	0
MNXR116785_Tm	0	0	0	0	0	0	0	0	0	0	0	0	0	0	0	0	0	0	0	0	0	0	0	0	0
MNXR116905_Tc	0.861566	5.16423	6.57886	1.88448	2.25212	3.09086	6.56894	0	0	0	0.451069	1.03871	2.20148	2.37931	1.41907	0	0	0	0	0	0	0	0	0	0
MNXR117162_Tc	0.861566	5.16423	6.57886	1.88448	2.25212	3.09086	6.56894	0	0	0	0.451069	1.03871	2.20148	2.37931	1.41907	0	0	0	0	0	0	0	0	0	0
MNXR118098_Tc	0	0	0	0	0	0	0	0	0	0	0	0	0	0	0	0	0	0	0	0	0	0	0	0	0
MNXR118114_Tc	0	0	0	0	0	0	0	0	0	0	0	0	0	0	0	0	0	0	0	0	0	0	0	0	0
MNXR118503_Tc	0	0	0	0	0	0	0	0	0	0	0	0	0	0	0	0	0	0	0	0	0	0	0	0	0
MNXR118514_Tpl	0	0	0	0	0	0	0	0	0	0	0	0	0	0	0	0	0	0	0	0	0	0	0	0	0
MNXR118676_Tc	0	0	0.352439	0.376896	0	0.441551	0.328447	0.530612	0	0	0	0	0	0	0	0	0	0	0	0	0	0	0	0	0
MNXR118970_Tc	0	0	0	0	0	0	0	0	0	0	0	0	0	0	0	0	0	0	0	0	0	0	0	0	0
MNXR119158_Tpl	0	0	0	0	0	0	0	0	0	0	0	0	0	0	0	0	0	0	0	0	0	0	0	0	0
MNXR119658_Tm	0	0	0	0	0	0	0	0	0	0	0	0	0	0	0	0	0	0	0	0	0	0	0	0	0
MNXR120740_Tc	0.861566	5.16423	6.57886	1.88448	2.25212	3.09086	6.56894	0	0	0	0.451069	1.03871	2.20148	2.37931	1.41907	0	0	0	0	0	0	0	0	0	0
MNXR120779_Tc	0	0	0	0	0	0	0	0	0	0	0	0	0	0	0	0	0	0	0	0	0	0	0	0	0
MNXR120787_Tc	4638.82	4004.92	3331.72	3679.07	4022.09	4365.39	4928.02	4877.92	5057.21	4995.29	4199.9	3431.36	4045.22	3867.17	4682.93	4353.55	4957.22	6862.6	4823.41	5138.9	6369.78	6200.32	4982.5	6593.52	5751.32
MNXR120798_Tc	5885.07	1833.55	843.621	1063.6	2314.77	2081.03	3269.36	2490.16	1996.46	2246.37	1438.91	1175.3	1481.59	1740.86	1411.97	1361.64	1334.44	1183.55	1621.85	1509.52	1057.23	1128.39	1038.93	1696.83	1890.01
MNXR120807_Tc	0	0	0	0	0	0	0	0	0	0	0	0	0	0	0	0	0	0	0	0	0	0	0	0	0
MNXR120942_Tc	1086.58	874.015	861.713	851.784	672.362	710.455	921.951	803.877	837.063	678.463	850.715	827.848	1057.81	1174.58	1264.39	942.105	658.459	979.661	1172.5	1141.46	903.928	872.465	870.305	656.988	843.392
MNXR121557_Tpl	39343	11663.9	7356.69	4867.42	3990.56	6985.11	14264.1	11033.5	8613.34	11866.6	11011.9	11040.9	14683.9	9966.91	13037	11343.9	16917.1	29892.1	21870.4	12765.7	13188.9	13478.6	15654.6	20546.2	14449.4
MNXR121604_Tc	0.143594	1.00765	0.822357	3.01517	4.09477	8.61024	10.8388	15.9184	14.3749	25.8345	18.9449	25.9676	4.40296	25.3793	7.09535	33.1209	10.0146	14.9187	21.0629	23.2951	15.8584	7.75525	16.3182	9.45307	20.3227
MNXR121605_Tc	0	0	0	0	0	0	0	0	0	0	0	0	0	0	0	0	0	0	0	0	0	0	0	0	0
MNXR121608_Tc	0	0	0	0	0	0	0	0	0	0	0	0	0	0	0	0	0	0	0	0	0	0	0	0	0
MNXR121609_Tc	0	0	0	0	0	0	0	0	0	0	0	0	0	0	0	0	0	0	0	0	0	0	0	0	0
MNXR121610_Tc	0	0	0	0	0	0	0	0	0	0	0	0	0	0	0	0	0	0	0	0	0	0	0	0	0
MNXR121611_Tc	0	0	0	0	0	0	0	0	0	0	0	0	0	0	0	0	0	0	0	0	0	0	0	0	0
MNXR121617_Tc	0	0	0	0	0	0	0	0	0	0	0	0	0	0	0	0	0	0	0	0	0	0	0	0	0
MNXR121618_Tc	0	0	0	0	0	0	0	0	0	0	0	0	0	0	0	0	0	0	0	0	0	0	0	0	0
MNXR121622_Tc	209.073	499.041	602.67	412.512	229.921	159.621	162.581	130.531	179.687	112.565	155.168	104.909	73.7495	128.483	126.297	147.204	115.168	99.4579	133.399	288.859	264.306	213.269	146.864	174.882	248.953
MNXR121625_Tc	0	0	0	0	0	0	0	0	0	0	0	0	0	0	0	0	0	0	0	0	0	0	0	0	0
MNXR121627_Tc	2038.18	2881.39	3676.29	6104.58	9836.26	10372.7	9265.82	12773.4	12388.4	15926.4	14718.8	14919.4	10075.1	11321.5	6096.32	6289.29	3560.18	2004.08	1656.95	2394.74	3050.1	2764.75	4520.15	1384.87	1265.09
MNXR121629_Tc	0	0	0	0	0	0	0	0	0	0	0	0	0	0	0	0	0	0	0	0	0	0	0	0	0
MNXR121632_Tc	0	0	0	0	0	0	0	0	0	0	0	0	0	0	0	0	0	0	0	0	0	0	0	0	0
MNXR121639_Tc	0	0	0	0	0	0	0	0	0	0	0	0	0	0	0	0	0	0	0	0	0	0	0	0	0
MNXR121642_Tc	0.861566	5.16423	6.57886	1.88448	2.25212	3.09086	6.56894	0	0	0	0.451069	1.03871	2.20148	2.37931	1.41907	0	0	0	0	0	0	0	0	0	0
MNXR121644_Tc	0	0	0	0	0	0	0	0	0	0	0	0	0	0	0	0	0	0	0	0	0	0	0	0	0
MNXR121645_Tc	0	0	0	0	0	0	0	0	0	0	0	0	0	0	0	0	0	0	0	0	0	0	0	0	0
MNXR121646_Tc	0	0	0	0	0	0	0	0	0	0	0	0	0	0	0	0	0	0	0	0	0	0	0	0	0
MNXR121647_Tc	0	0	0	0	0	0	0	0	0	0	0	0	0	0	0	0	0	0	0	0	0	0	0	0	0
MNXR121648_Tc	0	0	0	0	0	0	0	0	0	0	0	0	0	0	0	0	0	0	0	0	0	0	0	0	0
MNXR121650_Tc	1533.3	1622.83	1567.76	2084.61	2203.6	2396.96	2327.38	2838.24	2773.81	2807.35	2470.95	2574.43	1982.43	2109.65	1450.29	1764.61	1840.18	1427.22	1390.15	2082.58	2098.59	1562.68	1599.19	2259.28	2108.48
MNXR121651_Tc	1533.3	1622.83	1567.76	2084.61	2203.6	2396.96	2327.38	2838.24	2773.81	2807.35	2470.95	2574.43	1982.43	2109.65	1450.29	1764.61	1840.18	1427.22	1390.15	2082.58	2098.59	1562.68	1599.19	2259.28	2108.48
MNXR121668_Tc	1028.71	471.834	484.838	471.497	293.595	359.202	438.477	430.326	352.186	773.805	616.611	534.414	860.778	578.965	1192.02	973.386	1494.68	2282.56	2092.25	913.168	1009.65	1070.22	1506.72	3346.39	1341.3
MNXR121674_Tc	6105.2	6086.49	6127.03	6848.95	6058.21	7160.41	7214.99	10375.1	10180.2	10480.2	8087.66	6214.06	8324.89	7849.33	13028.5	9194.72	11158.8	13471.6	10875.5	10669.2	11539.6	9845.29	8436.52	11339	10740.5
MNXR121674_Tm	6105.2	6086.49	6127.03	6848.95	6058.21	7160.41	7214.99	10375.1	10180.2	10480.2	8087.66	6214.06	8324.89	7849.33	13028.5	9194.72	11158.8	13471.6	10875.5	10669.2	11539.6	9845.29	8436.52	11339	10740.5
MNXR121674_Tp	6105.2	6086.49	6127.03	6848.95	6058.21	7160.41	7214.99	10375.1	10180.2	10480.2	8087.66	6214.06	8324.89	7849.33	13028.5	9194.72	11158.8	13471.6	10875.5	10669.2	11539.6	9845.29	8436.52	11339	10740.5
MNXR121674_Tpl	6105.2	6086.49	6127.03	6848.95	6058.21	7160.41	7214.99	10375.1	10180.2	10480.2	8087.66	6214.06	8324.89	7849.33	13028.5	9194.72	11158.8	13471.6	10875.5	10669.2	11539.6	9845.29	8436.52	11339	10740.5
MNXR121675_Tc	962.37	527.381	499.406	693.111	716.176	761.896	502.195	990.653	1064.85	1477.49	1161.95	1059.48	1511.31	1043.72	1587.94	1221.79	1639.89	1999.1	1263.78	1127.48	1437.83	1496.76	1419.68	1035.11	1717.27
MNXR121699_Tc	4245.37	2081.81	1997.62	2115.33	1863.12	1789.16	1569.32	1264.45	1127.33	725.826	951.304	1134.27	637.328	679.688	192.993	228.166	97.6422	29.8374	42.1259	177.043	95.1503	135.717	32.6364	75.6246	45.7261
MNXR121700_Tc	0	0	0	0	0	0	0	0	0	0	0	0	0	0	0	0	0	0	0	0	0	0	0	0	0
MNXR121701_Tc	0	0	0	0	0	0	0	0	0	0	0	0	0	0	0	0	0	0	0	0	0	0	0	0	0
MNXR121702_Tc	0	0	0	0	0	0	0	0	0	0	0	0	0	0	0	0	0	0	0	0	0	0	0	0	0
MNXR121703_Tc	0	0	0	0	0	0	0	0	0	0	0	0	0	0	0	0	0	0	0	0	0	0	0	0	0
MNXR121704_Tc	0	0	0	0	0	0	0	0	0	0	0	0	0	0	0	0	0	0	0	0	0	0	0	0	0
MNXR121705_Tc	353.242	156.061	109.021	59.3611	63.2642	96.0373	407.274	74.2857	60.2641	138.399	133.065	84.1352	175.018	113.414	215.699	136.164	287.919	283.455	351.049	111.816	206.159	252.046	320.925	307.225	111.775
MNXR121706_Tc	344.052	301.541	431.972	498.633	481.75	425.655	583.322	583.143	597.113	501.927	1121.81	814.345	599.903	456.827	102.173	117.763	60.0875	268.536	126.378	107.157	105.723	89.1854	190.379	66.1715	40.6454
MNXR121715_Tc	0	0	0	0	0	0	0	0	0	0	0	0	0	0	0	0	0	0	0	0	0	0	0	0	0
MNXR121716_Tc	0	0	0	0	0	0	0	0	0	0	0	0	0	0	0	0	0	0	0	0	0	0	0	0	0
MNXR121717_Tc	0	0	0	0	0	0	0	0	0	0	0	0	0	0	0	0	0	0	0	0	0	0	0	0	0
MNXR121718_Tc	0	0	0	0	0	0	0	0	0	0	0	0	0	0	0	0	0	0	0	0	0	0	0	0	0
MNXR121719_Tc	0	0	0	0	0	0	0	0	0	0	0	0	0	0	0	0	0	0	0	0	0	0	0	0	0
MNXR121720_Tc	0	0	0	0	0	0	0	0	0	0	0	0	0	0	0	0	0	0	0	0	0	0	0	0	0
MNXR121721_Tc	0	0	0	0	0	0	0	0	0	0	0	0	0	0	0	0	0	0	0	0	0	0	0	0	0
MNXR121734_Tc	443.994	430.143	377.462	637.142	991.958	1114.47	1133.14	1879.43	2269.03	2617.9	2004.55	1475.48	3209.76	2572.03	5269	3113.36	6694.75	7399.67	11402.1	15374.8	13273.5	11574.7	6739.42	11027	14744.1
MNXR121735_Tc	443.994	430.143	377.462	637.142	991.958	1114.47	1133.14	1879.43	2269.03	2617.9	2004.55	1475.48	3209.76	2572.03	5269	3113.36	6694.75	7399.67	11402.1	15374.8	13273.5	11574.7	6739.42	11027	14744.1
MNXR121736_Tc	443.994	430.143	377.462	637.142	991.958	1114.47	1133.14	1879.43	2269.03	2617.9	2004.55	1475.48	3209.76	2572.03	5269	3113.36	6694.75	7399.67	11402.1	15374.8	13273.5	11574.7	6739.42	11027	14744.1
MNXR121737_Tc	443.994	430.143	377.462	637.142	991.958	1114.47	1133.14	1879.43	2269.03	2617.9	2004.55	1475.48	3209.76	2572.03	5269	3113.36	6694.75	7399.67	11402.1	15374.8	13273.5	11574.7	6739.42	11027	14744.1
MNXR121738_Tc	443.994	430.143	377.462	637.142	991.958	1114.47	1133.14	1879.43	2269.03	2617.9	2004.55	1475.48	3209.76	2572.03	5269	3113.36	6694.75	7399.67	11402.1	15374.8	13273.5	11574.7	6739.42	11027	14744.1
MNXR121743_Tc	11166.2	6789.2	7709.6	12147.2	15861.3	14383.7	12941.8	19965.9	20885.7	23283.7	20026.1	20023.6	13484.1	14505.8	11840.7	15629.4	17350.3	9627.53	11219.5	16409.1	16228.4	17251.5	13990.2	12274.8	12676.3
MNXR121753_Tc	0	0	0	0	0	0	0	0	0	0	0	0	0	0	0	0	0	0	0	0	0	0	0	0	0
MNXR121757_Tc	0	0	0	0	0	0	0	0	0	0	0	0	0	0	0	0	0	0	0	0	0	0	0	0	0
MNXR121758_Tc	0	0	0	0	0	0	0	0	0	0	0	0	0	0	0	0	0	0	0	0	0	0	0	0	0
MNXR121759_Tc	0	0	0	0	0	0	0	0	0	0	0	0	0	0	0	0	0	0	0	0	0	0	0	0	0
MNXR121760_Tc	0	0	0	0	0	0	0	0	0	0	0	0	0	0	0	0	0	0	0	0	0	0	0	0	0
MNXR121761_Tc	5.88737	62.7265	72.6024	154.904	288.272	325.644	249.948	547.592	296.898	118.101	144.342	549.995	178.32	504.413	21.286	38.641	22.5328	19.8916	14.042	4.65902	26.4306	23.2657	21.7576	9.45307	0
MNXR121763_Tc	0	0	0	0	0	0	0	0	0	0	0	0	0	0	0	0	0	0	0	0	0	0	0	0	0
MNXR121764_Tc	0	0	0	0	0	0	0	0	0	0	0	0	0	0	0	0	0	0	0	0	0	0	0	0	0
MNXR121767_Tc	0	0	0	0	0	0	0	0	0	0	0	0	0	0	0	0	0	0	0	0	0	0	0	0	0
MNXR121771_Tc	9093.98	2378.32	1526.41	1156.13	1325.07	1095.27	1022.46	744.979	802.232	1074.59	749.225	960.283	1243.84	1341.14	1497.12	1354.28	1236.8	1148.74	1369.09	1462.93	1120.66	1473.5	2262.79	515.192	706.214
MNXR121772_Tc	9093.98	2378.32	1526.41	1156.13	1325.07	1095.27	1022.46	744.979	802.232	1074.59	749.225	960.283	1243.84	1341.14	1497.12	1354.28	1236.8	1148.74	1369.09	1462.93	1120.66	1473.5	2262.79	515.192	706.214
MNXR121774_Tc	0	0	0	0	0	0	0	0	0	0	0	0	0	0	0	0	0	0	0	0	0	0	0	0	0
MNXR121787_Tc	2.72829	1.25957	0.822357	0.565344	1.63791	1.32465	0	0	4.42306	1.84532	1.35321	0	3.30222	1.5862	4.25721	9.20024	12.5182	4.9729	14.042	4.65902	15.8584	3.87762	5.43941	0	0
MNXR121788_Tc	2.72829	1.25957	0.822357	0.565344	1.63791	1.32465	0	0	4.42306	1.84532	1.35321	0	3.30222	1.5862	4.25721	9.20024	12.5182	4.9729	14.042	4.65902	15.8584	3.87762	5.43941	0	0
MNXR121794_Tc	846.776	1552.42	1251.63	594.93	213.133	114.362	171.449	196.857	249.35	131.633	140.733	74.7868	86.9584	134.827	95.0776	82.8022	67.5984	89.5121	112.336	83.8623	63.4335	81.4301	81.5911	146.523	76.2101
MNXR121796_Tc	1473.28	1865.67	2931.47	2792.99	1321.79	1370.35	1449.76	1465.55	1324.15	1818.87	1321.18	2059.75	1582.86	1573.51	1423.33	1930.21	1752.55	2222.88	2773.29	4346.86	4424.49	3412.31	2523.88	6168.13	7636.25
MNXR121818_Tc	0	0	0	0	0	0	0	0	0	0	0	0	0	0	0	0	0	0	0	0	0	0	0	0	0
MNXR121837_Tc	0	0	0	0	0	0	0	0	0	0	0	0	0	0	0	0	0	0	0	0	0	0	0	0	0
MNXR121840_Tc	1567.76	1290.18	1350.31	1275.23	1067.1	1059.06	1683.29	2169.14	2196.6	2190.4	2041.09	1882.65	2106.81	2943.99	2541.55	2673.59	2198.2	2849.47	2260.76	2641.66	2727.64	2497.19	2056.1	2925.73	1996.7
MNXR121843_Tc	341.755	261.99	253.403	306.039	322.668	369.578	313.338	211.184	183.557	100.878	212.904	143.341	110.074	113.414	95.0776	68.0818	57.5839	39.7832	98.2937	102.498	79.2919	65.9196	48.9546	94.5307	218.469
MNXR121846_Tc	3425.01	2089.88	3485.27	2965.6	2455.02	2432.28	4116.75	6568.45	5155.07	7693.76	5091.21	4555.76	4821.24	5304.27	4034.41	4557.8	5505.52	5410.51	5216.59	3908.92	3837.73	4951.73	4601.74	5544.23	5502.37
MNXR121847_Tc	0	0	0	0	0	0	0	0	0	0	0	0	0	0	0	0	0	0	0	0	0	0	0	0	0
MNXR121848_Tc	0	0	0	0	0	0	0	0	0	0	0	0	0	0	0	0	0	0	0	0	0	0	0	0	0
MNXR121854_Tc	0	0	0	0	0	0.220775	0	0	0	1.23021	0.451069	0	2.20148	0	0	0	0	0	0	0	0	0	0	0	0
MNXR121855_Tc	0	0	0	0	0	0.220775	0	0	0	1.23021	0.451069	0	2.20148	0	0	0	0	0	0	0	0	0	0	0	0
MNXR121856_Tc	0	0	0	0	0	0.220775	0	0	0	1.23021	0.451069	0	2.20148	0	0	0	0	0	0	0	0	0	0	0	0
MNXR121857_Tc	0.861566	5.16423	6.57886	1.88448	2.25212	3.09086	6.56894	0	0	0	0.451069	1.03871	2.20148	2.37931	1.41907	0	0	0	0	0	0	0	0	0	0
MNXR121858_Tc	0.861566	5.16423	6.57886	1.88448	2.25212	3.09086	6.56894	0	0	0	0.451069	1.03871	2.20148	2.37931	1.41907	0	0	0	0	0	0	0	0	0	0
MNXR121859_Tc	0	0	0	0	0	0.220775	0	0	0	1.23021	0.451069	0	2.20148	0	0	0	0	0	0	0	0	0	0	0	0
MNXR121860_Tc	0	0	0	0	0	0.220775	0	0	0	1.23021	0.451069	0	2.20148	0	0	0	0	0	0	0	0	0	0	0	0
MNXR121861_Tc	0	0	0	0	0	0.220775	0	0	0	1.23021	0.451069	0	2.20148	0	0	0	0	0	0	0	0	0	0	0	0
MNXR121862_Tc	0.861566	5.16423	6.57886	1.88448	2.25212	3.09086	6.56894	0	0	0	0.451069	1.03871	2.20148	2.37931	1.41907	0	0	0	0	0	0	0	0	0	0
MNXR121872_Tc	2038.18	2881.39	3676.29	6104.58	9836.26	10372.7	9265.82	12773.4	12388.4	15926.4	14718.8	14919.4	10075.1	11321.5	6096.32	6289.29	3560.18	2004.08	1656.95	2394.74	3050.1	2764.75	4520.15	1384.87	1265.09
MNXR121875_Tc	0	0	0	0	0	0	0	0	0	0	0	0	0	0	0	0	0	0	0	0	0	0	0	0	0
MNXR121881_Tm	0	0	0	0	0	0	0	0	0	0	0	0	0	0	0	0	0	0	0	0	0	0	0	0	0
MNXR121882_Tc	0	0	0	0	0	0	0	0	0	0	0	0	0	0	0	0	0	0	0	0	0	0	0	0	0
MNXR121882_Tpl	0	0	0	0	0	0	0	0	0	0	0	0	0	0	0	0	0	0	0	0	0	0	0	0	0
MNXR121894_Tc	4245.37	2081.81	1997.62	2115.33	1863.12	1789.16	1569.32	1264.45	1127.33	725.826	951.304	1134.27	637.328	679.688	192.993	228.166	97.6422	29.8374	42.1259	177.043	95.1503	135.717	32.6364	75.6246	45.7261
MNXR121895_Tc	0	0	0	0	0	0	0	0	0	0	0	0	0	0	0	0	0	0	0	0	0	0	0	0	0
MNXR121896_Tc	1473.28	1865.67	2931.47	2792.99	1321.79	1370.35	1449.76	1465.55	1324.15	1818.87	1321.18	2059.75	1582.86	1573.51	1423.33	1930.21	1752.55	2222.88	2773.29	4346.86	4424.49	3412.31	2523.88	6168.13	7636.25
MNXR121898_Tc	0	0	0	0	0	0	0	0	0	0	0	0	0	0	0	0	0	0	0	0	0	0	0	0	0
MNXR121906_Tc	0	0	0	0	0	0	0	0	0	0	0	0	0	0	0	0	0	0	0	0	0	0	0	0	0
MNXR121907_Tc	0	0	0	0	0	0	0	0	0	0	0	0	0	0	0	0	0	0	0	0	0	0	0	0	0
MNXR121908_Tc	0	0	0	0	0	0	0	0	0	0	0	0	0	0	0	0	0	0	0	0	0	0	0	0	0
MNXR121911_Tc	0	0	0	0	0	0	0	0	0	0	0	0	0	0	0	0	0	0	0	0	0	0	0	0	0
MNXR121912_Tc	0	0	0	0	0	0	0	0	0	0	0	0	0	0	0	0	0	0	0	0	0	0	0	0	0
MNXR121913_Tc	0	0	0	0	0	0	0	0	0	0	0	0	0	0	0	0	0	0	0	0	0	0	0	0	0
MNXR121916_Tc	726.889	897.065	779.477	939.601	1069.14	857.492	773.493	1160.98	1349.58	1480.56	1355.01	1219.96	1135.96	1199.17	1365.14	1775.65	1574.79	2123.43	1018.04	2688.25	1686.27	1539.42	1419.68	1266.71	1544.52
MNXR121918_Tc	0	0	0	0	0	0	0	0	0	0	0	0	0	0	0	0	0	0	0	0	0	0	0	0	0
MNXR121919_Tc	0	0	0	0	0	0	0	0	0	0	0	0	0	0	0	0	0	0	0	0	0	0	0	0	0
MNXR121920_Tc	0	0	0	0	0	0	0	0	0	0	0	0	0	0	0	0	0	0	0	0	0	0	0	0	0
MNXR121921_Tc	0	0	0	0	0	0	0	0	0	0	0	0	0	0	0	0	0	0	0	0	0	0	0	0	0
MNXR121922_Tc	0	0	0	0	0	0	0	0	0	0	0	0	0	0	0	0	0	0	0	0	0	0	0	0	0
MNXR121923_Tc	0	0	0	0	0	0	0	0	0	0	0	0	0	0	0	0	0	0	0	0	0	0	0	0	0
MNXR121924_Tc	0	0	0	0	0	0	0	0	0	0	0	0	0	0	0	0	0	0	0	0	0	0	0	0	0
MNXR121925_Tc	0	0	0	0	0	0	0	0	0	0	0	0	0	0	0	0	0	0	0	0	0	0	0	0	0
MNXR121926_Tc	0	0	0	0	0	0	0	0	0	0	0	0	0	0	0	0	0	0	0	0	0	0	0	0	0
MNXR121927_Tc	0	0	0	0	0	0	0	0	0	0	0	0	0	0	0	0	0	0	0	0	0	0	0	0	0
MNXR121928_Tc	0	0	0	0	0	0	0	0	0	0	0	0	0	0	0	0	0	0	0	0	0	0	0	0	0
MNXR121931_Tc	0	0	0	0	0	0	0	0	0	0	0	0	0	0	0	0	0	0	0	0	0	0	0	0	0
MNXR121932_Tc	0	0	0	0	0	0	0	0	0	0	0	0	0	0	0	0	0	0	0	0	0	0	0	0	0
MNXR121933_Tc	0	0	0	0	0	0	0	0	0	0	0	0	0	0	0	0	0	0	0	0	0	0	0	0	0
MNXR121934_Tc	0	0	0	0	0	0	0	0	0	0	0	0	0	0	0	0	0	0	0	0	0	0	0	0	0
MNXR121935_Tc	0	0	0	0	0	0	0	0	0	0	0	0	0	0	0	0	0	0	0	0	0	0	0	0	0
MNXR121937_Tc	251.721	214.63	269.146	341.468	280.901	306.215	271.626	290.775	295.792	273.108	481.741	387.437	343.431	340.241	266.785	344.089	237.846	154.16	252.755	354.085	195.587	290.822	342.683	335.584	203.227
MNXR121938_Tc	251.721	214.63	269.146	341.468	280.901	306.215	271.626	290.775	295.792	273.108	481.741	387.437	343.431	340.241	266.785	344.089	237.846	154.16	252.755	354.085	195.587	290.822	342.683	335.584	203.227
MNXR121940_Tc	404.936	543.882	638.384	724.959	705.734	603.379	600.401	318.367	253.22	290.946	374.838	297.07	410.576	226.827	317.871	279.687	550.802	686.26	645.93	344.767	417.604	376.13	560.259	699.527	873.876
MNXR121941_Tc	0	0	0	0	0	0	0	0	0	0	0	0	0	0	0	0	0	0	0	0	0	0	0	0	0
MNXR121942_Tc	0	0	0	0	0	0	0	0	0	0	0	0	0	0	0	0	0	0	0	0	0	0	0	0	0
MNXR121946_Tc	0	0	0	0	0	0	0	0	0	0	0	0	0	0	0	0	0	0	0	0	0	0	0	0	0
MNXR121957_Tc	0	0	0	0	0	0	0	0	0	0	0	0	0	0	0	0	0	0	0	0	0	0	0	0	0
MNXR121958_Tc	0	0	0.11748	0.565344	0.204739	0	0	1.59184	0	0	0	0	1.10074	0.793102	0	1.84005	0	0	0	0	0	0	0	0	0
MNXR121963_Tc	1.00516	0.881698	2.11463	1.31914	1.84265	4.63628	5.25515	19.6326	19.3509	31.9856	22.1024	25.9676	12.1081	30.931	2.83814	18.4005	0	4.9729	7.02098	4.65902	10.5723	3.87762	10.8788	0	25.4034
MNXR121964_Tc	1.00516	0.881698	2.11463	1.31914	1.84265	4.63628	5.25515	19.6326	19.3509	31.9856	22.1024	25.9676	12.1081	30.931	2.83814	18.4005	0	4.9729	7.02098	4.65902	10.5723	3.87762	10.8788	0	25.4034
MNXR121965_Tc	1.00516	0.881698	2.11463	1.31914	1.84265	4.63628	5.25515	19.6326	19.3509	31.9856	22.1024	25.9676	12.1081	30.931	2.83814	18.4005	0	4.9729	7.02098	4.65902	10.5723	3.87762	10.8788	0	25.4034
MNXR121971_Tc	1780.43	1429.23	1236.24	2347.12	3473.39	4015.24	3722.95	4634.37	5062.19	6979.01	6598.68	6138.23	6671.58	5035.41	5551.4	6841.3	6784.88	9314.23	6950.77	4933.9	5021.82	5847.46	8039.44	9694.12	4171.23
MNXR121976_Tc	1.00516	0.881698	2.11463	1.31914	1.84265	4.63628	5.25515	19.6326	19.3509	31.9856	22.1024	25.9676	12.1081	30.931	2.83814	18.4005	0	4.9729	7.02098	4.65902	10.5723	3.87762	10.8788	0	25.4034
MNXR121978_Tc	1.00516	0.881698	2.11463	1.31914	1.84265	4.63628	5.25515	19.6326	19.3509	31.9856	22.1024	25.9676	12.1081	30.931	2.83814	18.4005	0	4.9729	7.02098	4.65902	10.5723	3.87762	10.8788	0	25.4034
MNXR121988_Tc	0	0	0	0	0	0	0	0	0	0	0	0	0	0	0	0	0	0	0	0	0	0	0	0	0
MNXR121989_Tc	0	0	0	0	0	0	0	0	0	0	0	0	0	0	0	0	0	0	0	0	0	0	0	0	0
MNXR121990_Tpl	9721.2	4941.16	1923.61	1595.78	1123.2	1056.63	982.385	556.081	575.55	462.561	589.547	562.459	423.785	407.654	288.071	509.693	588.357	765.826	329.986	437.948	676.624	717.36	543.941	382.849	497.906
MNXR121991_Tpl	9721.2	4941.16	1923.61	1595.78	1123.2	1056.63	982.385	556.081	575.55	462.561	589.547	562.459	423.785	407.654	288.071	509.693	588.357	765.826	329.986	437.948	676.624	717.36	543.941	382.849	497.906
MNXR121992_Tpl	9721.2	4941.16	1923.61	1595.78	1123.2	1056.63	982.385	556.081	575.55	462.561	589.547	562.459	423.785	407.654	288.071	509.693	588.357	765.826	329.986	437.948	676.624	717.36	543.941	382.849	497.906
MNXR121996_Tc	2110.84	949.589	881.919	837.462	757.123	754.389	1210.33	691.387	443.411	282.949	342.361	395.747	553.672	402.896	246.918	303.608	415.605	666.368	730.182	479.879	364.743	341.231	527.622	1129.64	645.245
MNXR121997_Tpl	2110.84	949.589	360.427	319.042	420.124	725.247	1210.33	691.387	443.411	282.949	229.594	395.747	553.672	402.896	246.918	303.608	415.605	666.368	730.182	479.879	364.743	341.231	527.622	1129.64	645.245
MNXR121998_Tpl	714.095	1062.57	2897.05	1758.22	1906.53	1498.18	1457.65	2692.33	4055.94	5156.44	3857.09	4118.99	3773.33	2945.58	3566.12	4863.25	4741.91	5141.97	3622.83	3377.79	4699.37	4556.21	5020.57	6305.2	3561.55
MNXR121999_Tc	0	0	0	0	0	0.220775	0	0	0	1.23021	0.451069	0	2.20148	0	0	0	0	0	0	0	0	0	0	0	0
MNXR122005_Tc	0	0	0	0	0	0	0	0	0	0	0	0	0	0	0	0	0	0	0	0	0	0	0	0	0
MNXR122007_Tc	5163.94	3963.99	4532.24	5084.51	5706.27	5030.15	3996.54	3789.63	4094.09	3738.01	3665.38	3302.05	2208.08	2671.17	1595.03	2055.33	1910.28	2824.61	2267.78	1551.45	1940.01	2369.23	1697.09	3568.53	2606.39
MNXR122014_Tc	0	0	0	0	0	0	0	0	0	0	0	0	0	0	0	0	0	0	0	0	0	0	0	0	0
MNXR122020_Tc	9093.98	2378.32	1526.41	1156.13	1325.07	1095.27	1022.46	744.979	802.232	1074.59	749.225	960.283	1243.84	1341.14	1497.12	1354.28	1236.8	1148.74	1369.09	1462.93	1120.66	1473.5	2262.79	515.192	706.214
MNXR122033_Tc	203.33	28.5922	13.9801	6.40723	0.818954	3.75318	5.91205	2.12245	0	0	0.451069	0	0	0	0	0	0	0	0	0	0	0	0	0	0
MNXR122034_Tc	445.126	95.1616	64.0159	91.0203	134.309	618.392	583.979	1094.65	1490.57	2181.79	1458.76	957.687	1644.5	1518	2869.36	1987.25	3953.26	5624.35	3847.5	4407.43	2838.65	2834.54	2893.76	5218.09	3322.76
MNXR122045_Tc	313.179	290.708	297.458	278.526	237.497	254.554	227.942	216.49	255.984	172.845	190.802	211.896	230.054	193.517	296.585	235.526	242.854	303.347	203.608	302.836	354.171	275.311	250.213	288.319	472.503
MNXR122046_Tc	313.179	290.708	297.458	278.526	237.497	254.554	227.942	216.49	255.984	172.845	190.802	211.896	230.054	193.517	296.585	235.526	242.854	303.347	203.608	302.836	354.171	275.311	250.213	288.319	472.503
MNXR122047_Tc	313.179	290.708	297.458	278.526	237.497	254.554	227.942	216.49	255.984	172.845	190.802	211.896	230.054	193.517	296.585	235.526	242.854	303.347	203.608	302.836	354.171	275.311	250.213	288.319	472.503
MNXR122048_Tc	313.179	290.708	297.458	278.526	237.497	254.554	227.942	216.49	255.984	172.845	190.802	211.896	230.054	193.517	296.585	235.526	242.854	303.347	203.608	302.836	354.171	275.311	250.213	288.319	472.503
MNXR122049_Tc	12749.6	427.624	317.782	482.992	645.131	538.25	2014.69	922.204	673.41	391.208	239.066	283.567	352.237	621.792	127.716	246.566	97.6422	124.322	168.504	172.384	111.009	127.962	326.364	250.506	172.743
MNXR122054_Tc	0	0	0	0	0	0	0	0	0	0	0	0	0	0	0	0	0	0	0	0	0	0	0	0	0
MNXR122055_Tc	0	0	0	0	0	0	0	0	0	0	0	0	0	0	0	0	0	0	0	0	0	0	0	0	0
MNXR122058_Tc	9.19004	14.485	26.6679	71.7986	14.3317	8.16869	31.8594	16.449	13.8221	1.84532	13.5321	21.8128	14.3096	6.34482	0	0	0	0	0	0	0	0	0	0	0
MNXR122059_Tc	9.19004	14.485	26.6679	71.7986	14.3317	8.16869	31.8594	16.449	13.8221	1.84532	13.5321	21.8128	14.3096	6.34482	0	0	0	0	0	0	0	0	0	0	0
MNXR122070_Tc	344.052	301.541	431.972	498.633	481.75	425.655	583.322	583.143	597.113	501.927	1121.81	814.345	599.903	456.827	102.173	117.763	60.0875	268.536	126.378	107.157	105.723	89.1854	190.379	66.1715	40.6454
MNXR122071_Tc	344.052	301.541	431.972	498.633	481.75	425.655	583.322	583.143	597.113	501.927	1121.81	814.345	599.903	456.827	102.173	117.763	60.0875	268.536	126.378	107.157	105.723	89.1854	190.379	66.1715	40.6454
MNXR122072_Tc	344.052	301.541	431.972	498.633	481.75	425.655	583.322	583.143	597.113	501.927	1121.81	814.345	599.903	456.827	102.173	117.763	60.0875	268.536	126.378	107.157	105.723	89.1854	190.379	66.1715	40.6454
MNXR122085_Tc	3803.82	2670.92	1748.92	1048.15	1001.58	906.724	1303.28	521.061	310.167	170.385	224.181	239.422	228.954	155.448	100.754	130.643	155.226	109.404	182.545	144.43	137.439	131.839	130.546	198.514	233.711
MNXR122101_Tc	0	0	0	0	0	0	0	0	0	0	0	0	0	0	0	0	0	0	0	0	0	0	0	0	0
MNXR122102_Tc	0	0	0	0	0	0	0	0	0	0	0	0	0	0	0	0	0	0	0	0	0	0	0	0	0
MNXR122105_Tc	0	0	0	0	0	0	0	0	0	0	0	0	0	0	0	0	0	0	0	0	0	0	0	0	0
MNXR122131_Tc	1476.29	1327.71	1393.31	1614.24	1333.87	1251.58	1129.53	1095.71	823.241	765.193	792.076	765.007	569.082	615.447	980.577	813.301	1644.9	2745.04	2408.2	1910.2	3039.52	2411.88	2474.93	5501.69	3190.66
MNXR122132_Tc	1476.29	1327.71	1393.31	1614.24	1333.87	1251.58	1129.53	1095.71	823.241	765.193	792.076	765.007	569.082	615.447	980.577	813.301	1644.9	2745.04	2408.2	1910.2	3039.52	2411.88	2474.93	5501.69	3190.66
MNXR122133_Tc	1476.29	1327.71	1393.31	1614.24	1333.87	1251.58	1129.53	1095.71	823.241	765.193	792.076	765.007	569.082	615.447	980.577	813.301	1644.9	2745.04	2408.2	1910.2	3039.52	2411.88	2474.93	5501.69	3190.66
MNXR122134_Tc	1476.29	1327.71	1393.31	1614.24	1333.87	1251.58	1129.53	1095.71	823.241	765.193	792.076	765.007	569.082	615.447	980.577	813.301	1644.9	2745.04	2408.2	1910.2	3039.52	2411.88	2474.93	5501.69	3190.66
MNXR122135_Tc	1476.29	1327.71	1393.31	1614.24	1333.87	1251.58	1129.53	1095.71	823.241	765.193	792.076	765.007	569.082	615.447	980.577	813.301	1644.9	2745.04	2408.2	1910.2	3039.52	2411.88	2474.93	5501.69	3190.66
MNXR122136_Tc	1476.29	1327.71	1393.31	1614.24	1333.87	1251.58	1129.53	1095.71	823.241	765.193	792.076	765.007	569.082	615.447	980.577	813.301	1644.9	2745.04	2408.2	1910.2	3039.52	2411.88	2474.93	5501.69	3190.66
MNXR122158_Tc	0	0	0	0	0	0	0	0	0	0	0	0	0	0	0	0	0	0	0	0	0	0	0	0	0
MNXR122175_Tc	2960.05	900.34	465.572	430.227	523.926	723.922	810.936	874.449	955.933	1166.86	784.859	1141.02	1054.51	1107.96	1745.46	1768.29	3187.14	3968.37	4317.9	6420.13	7305.43	6948.7	5395.89	14647.5	13123.4
MNXR122178_Tc	0	0	0	0	0	0	0	0	0	0	0	0	0	0	0	0	0	0	0	0	0	0	0	0	0
MNXR122179_Tc	3651.03	1517.4	1037.23	1765.19	2052.5	3355.34	4594.64	4251.79	3924.91	2774.75	2922.02	4016.67	4317.1	2839.31	2491.89	2539.27	2448.57	1859.86	6009.96	10021.6	7099.27	6564.82	6005.1	9429.44	13418.1
MNXR122190_Tc	9.19004	14.485	26.6679	71.7986	14.3317	8.16869	31.8594	16.449	13.8221	1.84532	13.5321	21.8128	14.3096	6.34482	0	0	0	0	0	0	0	0	0	0	0
MNXR122191_Tc	9.19004	14.485	26.6679	71.7986	14.3317	8.16869	31.8594	16.449	13.8221	1.84532	13.5321	21.8128	14.3096	6.34482	0	0	0	0	0	0	0	0	0	0	0
MNXR122192_Tc	0	0	0	0	0	0	0	0	0	0	0	0	0	0	0	0	0	0	0	0	0	0	0	0	0
MNXR122193_Tc	0	0	0	0	0	0	0	0	0	0	0	0	0	0	0	0	0	0	0	0	0	0	0	0	0
MNXR122206_Tc	14989.5	16828.2	17755.2	23333.1	21502.7	21768	22108.8	32019.8	35837.3	38133	32059.7	32793.5	34999.1	31772.5	31926.2	30761.9	28691.8	26550.3	26700.8	24031.2	23195.5	24487.2	26272.3	11754.9	14916.9
MNXR122216_Tc	772.681	1366.88	1257.5	1275.42	972.508	846.674	846.736	1252.77	1595.62	1737.68	1226	1344.6	1719.35	1523.55	2122.93	2215.42	2103.06	2337.26	1804.39	1975.42	2119.74	2268.41	2844.81	1427.41	1803.64
MNXR122219_Tc	772.681	1366.88	1257.5	1275.42	972.508	846.674	846.736	1252.77	1595.62	1737.68	1226	1344.6	1719.35	1523.55	2122.93	2215.42	2103.06	2337.26	1804.39	1975.42	2119.74	2268.41	2844.81	1427.41	1803.64
MNXR122231_Tc	4638.82	4004.92	3331.72	3679.07	4022.09	4365.39	4928.02	4877.92	5057.21	4995.29	4199.9	3431.36	4045.22	3867.17	4682.93	4353.55	4957.22	6862.6	4823.41	5138.9	6369.78	6200.32	4982.5	6593.52	5751.32
MNXR122232_Tc	5885.07	1833.55	843.621	1063.6	2314.77	2081.03	3269.36	2490.16	1996.46	2246.37	1438.91	1175.3	1481.59	1740.86	1411.97	1361.64	1334.44	1183.55	1621.85	1509.52	1057.23	1128.39	1038.93	1696.83	1890.01
MNXR122233_Tc	4638.82	4004.92	3331.72	3679.07	4022.09	4365.39	4928.02	4877.92	5057.21	4995.29	4199.9	3431.36	4045.22	3867.17	4682.93	4353.55	4957.22	6862.6	4823.41	5138.9	6369.78	6200.32	4982.5	6593.52	5751.32
MNXR122234_Tc	5885.07	1833.55	843.621	1063.6	2314.77	2081.03	3269.36	2490.16	1996.46	2246.37	1438.91	1175.3	1481.59	1740.86	1411.97	1361.64	1334.44	1183.55	1621.85	1509.52	1057.23	1128.39	1038.93	1696.83	1890.01
MNXR122235_Tc	4638.82	4004.92	3331.72	3679.07	4022.09	4365.39	4928.02	4877.92	5057.21	4995.29	4199.9	3431.36	4045.22	3867.17	4682.93	4353.55	4957.22	6862.6	4823.41	5138.9	6369.78	6200.32	4982.5	6593.52	5751.32
MNXR122236_Tc	5885.07	1833.55	843.621	1063.6	2314.77	2081.03	3269.36	2490.16	1996.46	2246.37	1438.91	1175.3	1481.59	1740.86	1411.97	1361.64	1334.44	1183.55	1621.85	1509.52	1057.23	1128.39	1038.93	1696.83	1890.01
MNXR122237_Tc	4638.82	4004.92	3331.72	3679.07	4022.09	4365.39	4928.02	4877.92	5057.21	4995.29	4199.9	3431.36	4045.22	3867.17	4682.93	4353.55	4957.22	6862.6	4823.41	5138.9	6369.78	6200.32	4982.5	6593.52	5751.32
MNXR122238_Tc	5885.07	1833.55	843.621	1063.6	2314.77	2081.03	3269.36	2490.16	1996.46	2246.37	1438.91	1175.3	1481.59	1740.86	1411.97	1361.64	1334.44	1183.55	1621.85	1509.52	1057.23	1128.39	1038.93	1696.83	1890.01
MNXR122239_Tc	4638.82	4004.92	3331.72	3679.07	4022.09	4365.39	4928.02	4877.92	5057.21	4995.29	4199.9	3431.36	4045.22	3867.17	4682.93	4353.55	4957.22	6862.6	4823.41	5138.9	6369.78	6200.32	4982.5	6593.52	5751.32
MNXR122240_Tc	5885.07	1833.55	843.621	1063.6	2314.77	2081.03	3269.36	2490.16	1996.46	2246.37	1438.91	1175.3	1481.59	1740.86	1411.97	1361.64	1334.44	1183.55	1621.85	1509.52	1057.23	1128.39	1038.93	1696.83	1890.01
MNXR122241_Tc	0	0	0	0	0	0	0	0	0	0	0	0	0	0	0	0	0	0	0	0	0	0	0	0	0
MNXR122242_Tc	4638.82	4004.92	3331.72	3679.07	4022.09	4365.39	4928.02	4877.92	5057.21	4995.29	4199.9	3431.36	4045.22	3867.17	4682.93	4353.55	4957.22	6862.6	4823.41	5138.9	6369.78	6200.32	4982.5	6593.52	5751.32
MNXR122243_Tc	5885.07	1833.55	843.621	1063.6	2314.77	2081.03	3269.36	2490.16	1996.46	2246.37	1438.91	1175.3	1481.59	1740.86	1411.97	1361.64	1334.44	1183.55	1621.85	1509.52	1057.23	1128.39	1038.93	1696.83	1890.01
MNXR122244_Tc	0	0	0	0	0	0	0	0	0	0	0	0	0	0	0	0	0	0	0	0	0	0	0	0	0
MNXR122245_Tc	4638.82	4004.92	3331.72	3679.07	4022.09	4365.39	4928.02	4877.92	5057.21	4995.29	4199.9	3431.36	4045.22	3867.17	4682.93	4353.55	4957.22	6862.6	4823.41	5138.9	6369.78	6200.32	4982.5	6593.52	5751.32
MNXR122246_Tc	5885.07	1833.55	843.621	1063.6	2314.77	2081.03	3269.36	2490.16	1996.46	2246.37	1438.91	1175.3	1481.59	1740.86	1411.97	1361.64	1334.44	1183.55	1621.85	1509.52	1057.23	1128.39	1038.93	1696.83	1890.01
MNXR122247_Tc	5885.07	1833.55	843.621	1063.6	2314.77	2081.03	3269.36	2490.16	1996.46	2246.37	1438.91	1175.3	1481.59	1740.86	1411.97	1361.64	1334.44	1183.55	1621.85	1509.52	1057.23	1128.39	1038.93	1696.83	1890.01
MNXR122248_Tc	5885.07	1833.55	843.621	1063.6	2314.77	2081.03	3269.36	2490.16	1996.46	2246.37	1438.91	1175.3	1481.59	1740.86	1411.97	1361.64	1334.44	1183.55	1621.85	1509.52	1057.23	1128.39	1038.93	1696.83	1890.01
MNXR122249_Tc	5885.07	1833.55	843.621	1063.6	2314.77	2081.03	3269.36	2490.16	1996.46	2246.37	1438.91	1175.3	1481.59	1740.86	1411.97	1361.64	1334.44	1183.55	1621.85	1509.52	1057.23	1128.39	1038.93	1696.83	1890.01
MNXR122250_Tc	5885.07	1833.55	843.621	1063.6	2314.77	2081.03	3269.36	2490.16	1996.46	2246.37	1438.91	1175.3	1481.59	1740.86	1411.97	1361.64	1334.44	1183.55	1621.85	1509.52	1057.23	1128.39	1038.93	1696.83	1890.01
MNXR122252_Tc	4638.82	4004.92	3331.72	3679.07	4022.09	4365.39	4928.02	4877.92	5057.21	4995.29	4199.9	3431.36	4045.22	3867.17	4682.93	4353.55	4957.22	6862.6	4823.41	5138.9	6369.78	6200.32	4982.5	6593.52	5751.32
MNXR122253_Tc	5885.07	1833.55	843.621	1063.6	2314.77	2081.03	3269.36	2490.16	1996.46	2246.37	1438.91	1175.3	1481.59	1740.86	1411.97	1361.64	1334.44	1183.55	1621.85	1509.52	1057.23	1128.39	1038.93	1696.83	1890.01
MNXR122254_Tc	0	0	0	0	0	0	0	0	0	0	0	0	0	0	0	0	0	0	0	0	0	0	0	0	0
MNXR122255_Tc	0	0	0	0	0	0	0	0	0	0	0	0	0	0	0	0	0	0	0	0	0	0	0	0	0
MNXR122256_Tc	0	0	0	0	0	0	0	0	0	0	0	0	0	0	0	0	0	0	0	0	0	0	0	0	0
MNXR122257_Tc	0	0	0	0	0	0	0	0	0	0	0	0	0	0	0	0	0	0	0	0	0	0	0	0	0
MNXR122258_Tc	0	0	0	0	0	0	0	0	0	0	0	0	0	0	0	0	0	0	0	0	0	0	0	0	0
MNXR122259_Tc	0	0	0	0	0	0	0	0	0	0	0	0	0	0	0	0	0	0	0	0	0	0	0	0	0
MNXR122260_Tc	0	0	0	0	0	0	0	0	0	0	0	0	0	0	0	0	0	0	0	0	0	0	0	0	0
MNXR122261_Tc	0	0	0	0	0	0	0	0	0	0	0	0	0	0	0	0	0	0	0	0	0	0	0	0	0
MNXR122262_Tc	0	0	0	0	0	0	0	0	0	0	0	0	0	0	0	0	0	0	0	0	0	0	0	0	0
MNXR122263_Tc	0	0	0	0	0	0	0	0	0	0	0	0	0	0	0	0	0	0	0	0	0	0	0	0	0
MNXR122264_Tc	0	0	0	0	0	0	0	0	0	0	0	0	0	0	0	0	0	0	0	0	0	0	0	0	0
MNXR122265_Tc	0	0	0	0	0	0	0	0	0	0	0	0	0	0	0	0	0	0	0	0	0	0	0	0	0
MNXR122266_Tc	0	0	0	0	0	0	0	0	0	0	0	0	0	0	0	0	0	0	0	0	0	0	0	0	0
MNXR122267_Tc	0	0	0	0	0	0	0	0	0	0	0	0	0	0	0	0	0	0	0	0	0	0	0	0	0
MNXR122268_Tc	714.956	315.144	789.345	1197.4	769.817	3445.42	2154.61	6303.14	6020.33	11391.8	10608.2	7441.81	11503.8	13564.4	17245.9	15071.8	28934.6	58327.1	46682.5	43286.9	59780.8	49187.7	46545	68558.4	62461.8
MNXR122268.2_Tc	0	0	0	0	0	0	0	0	0	0	0	0	0	0	0	0	0	0	0	0	0	0	0	0	0
MNXR122271_Tc	289.199	321.568	376.17	383.68	429.951	516.835	498.583	679.183	820.477	855.614	857.481	757.216	1071.02	982.653	1211.89	1078.27	1166.7	1417.28	1607.8	1057.6	1046.65	1058.59	1098.76	954.76	447.099
MNXR122277_Tc	882.244	1241.81	1951.34	1553.19	1358.03	1218.68	1180.11	1300.53	906.727	763.963	864.247	761.371	615.313	740.757	590.333	662.417	510.744	576.856	652.951	843.282	708.341	814.301	712.562	1011.48	1143.15
MNXR122282_Tc	651.488	914.573	1240	384.245	112.811	58.5055	45.3257	102.939	152.595	96.5718	58.1878	69.5933	67.1451	103.103	158.936	145.364	50.0729	19.8916	14.042	102.498	79.2919	23.2657	141.425	66.1715	30.484
MNXR122284_Tc	0	0	0	0	0	0	0	0	0	0	0	0	0	0	0	0	0	0	0	0	0	0	0	0	0
MNXR122285_Tc	0	0	0	0	0	0	0	0	0	0	0	0	0	0	0	0	0	0	0	0	0	0	0	0	0
MNXR122287_Tc	4638.82	4004.92	3331.72	3679.07	4022.09	4365.39	4928.02	4877.92	5057.21	4995.29	4199.9	3431.36	4045.22	3867.17	4682.93	4353.55	4957.22	6862.6	4823.41	5138.9	6369.78	6200.32	4982.5	6593.52	5751.32
MNXR122288_Tc	5885.07	1833.55	843.621	1063.6	2314.77	2081.03	3269.36	2490.16	1996.46	2246.37	1438.91	1175.3	1481.59	1740.86	1411.97	1361.64	1334.44	1183.55	1621.85	1509.52	1057.23	1128.39	1038.93	1696.83	1890.01
MNXR122289_Tc	5885.07	1833.55	843.621	1063.6	2314.77	2081.03	3269.36	2490.16	1996.46	2246.37	1438.91	1175.3	1481.59	1740.86	1411.97	1361.64	1334.44	1183.55	1621.85	1509.52	1057.23	1128.39	1038.93	1696.83	1890.01
MNXR122290_Tc	5885.07	1833.55	843.621	1063.6	2314.77	2081.03	3269.36	2490.16	1996.46	2246.37	1438.91	1175.3	1481.59	1740.86	1411.97	1361.64	1334.44	1183.55	1621.85	1509.52	1057.23	1128.39	1038.93	1696.83	1890.01
MNXR122291_Tc	5885.07	1833.55	843.621	1063.6	2314.77	2081.03	3269.36	2490.16	1996.46	2246.37	1438.91	1175.3	1481.59	1740.86	1411.97	1361.64	1334.44	1183.55	1621.85	1509.52	1057.23	1128.39	1038.93	1696.83	1890.01
MNXR122292_Tc	5885.07	1833.55	843.621	1063.6	2314.77	2081.03	3269.36	2490.16	1996.46	2246.37	1438.91	1175.3	1481.59	1740.86	1411.97	1361.64	1334.44	1183.55	1621.85	1509.52	1057.23	1128.39	1038.93	1696.83	1890.01
MNXR122293_Tc	5885.07	1833.55	843.621	1063.6	2314.77	2081.03	3269.36	2490.16	1996.46	2246.37	1438.91	1175.3	1481.59	1740.86	1411.97	1361.64	1334.44	1183.55	1621.85	1509.52	1057.23	1128.39	1038.93	1696.83	1890.01
MNXR122296_Tc	313.179	290.708	297.458	278.526	237.497	254.554	227.942	216.49	255.984	172.845	190.802	211.896	230.054	193.517	296.585	235.526	242.854	303.347	203.608	302.836	354.171	275.311	250.213	288.319	472.503
MNXR122297_Tc	0	0	0	0	0	0	0	0	0	0	0	0	0	0	0	0	0	0	0	0	0	0	0	0	0
MNXR122298_Tc	0	0	0	0	0	0	0	0	0	0	0	0	0	0	0	0	0	0	0	0	0	0	0	0	0
MNXR122319_Tc	255.167	780.933	572.008	980.117	1340.63	1353.79	767.252	690.857	969.202	1697.08	1324.79	725.017	1306.58	1284.83	4434.59	1459.16	7776.32	4540.25	11697	23406.9	18205.4	14579.9	8773.76	10199.9	11055.5
MNXR122320_Tc	255.167	780.933	572.008	980.117	1340.63	1353.79	767.252	690.857	969.202	1697.08	1324.79	725.017	1306.58	1284.83	4434.59	1459.16	7776.32	4540.25	11697	23406.9	18205.4	14579.9	8773.76	10199.9	11055.5
MNXR122321_Tc	255.167	780.933	572.008	980.117	1340.63	1353.79	767.252	690.857	969.202	1697.08	1324.79	725.017	1306.58	1284.83	4434.59	1459.16	7776.32	4540.25	11697	23406.9	18205.4	14579.9	8773.76	10199.9	11055.5
MNXR122323_Tc	255.167	780.933	572.008	980.117	1340.63	1353.79	767.252	690.857	969.202	1697.08	1324.79	725.017	1306.58	1284.83	4434.59	1459.16	7776.32	4540.25	11697	23406.9	18205.4	14579.9	8773.76	10199.9	11055.5
MNXR122324_Tc	255.167	780.933	572.008	980.117	1340.63	1353.79	767.252	690.857	969.202	1697.08	1324.79	725.017	1306.58	1284.83	4434.59	1459.16	7776.32	4540.25	11697	23406.9	18205.4	14579.9	8773.76	10199.9	11055.5
MNXR122325_Tc	255.167	780.933	572.008	980.117	1340.63	1353.79	767.252	690.857	969.202	1697.08	1324.79	725.017	1306.58	1284.83	4434.59	1459.16	7776.32	4540.25	11697	23406.9	18205.4	14579.9	8773.76	10199.9	11055.5
MNXR122333_Tc	0	0	0	0	0	0	0	0	0	0	0	0	0	0	0	0	0	0	0	0	0	0	0	0	0
MNXR122334_Tc	0	0	0	0	0	0	0	0	0	0	0	0	0	0	0	0	0	0	0	0	0	0	0	0	0
MNXR122346_Tc	0	0	0	0	0	0	0	0	0	0	0	0	0	0	0	0	0	0	0	0	0	0	0	0	0
MNXR122407_Tc	78688	37966.3	14338.4	10675.2	11792.1	12565.9	23340.1	12474.7	8575.2	5706.35	5609.49	5175.87	3448.62	4132.06	3550.51	3113.36	3700.39	5932.67	3615.8	5814.46	6750.38	6049.09	4476.63	7430.11	6442.29
MNXR122421_Tc	9.33364	24.9395	23.8484	18.8448	24.7734	9.93489	6.24049	3.18367	6.63458	4.30575	2.70641	5.19353	3.30222	1.5862	0	0	0	0	0	0	0	11.6329	0	0	0
MNXR122422_Tc	0	0	0	0	0	0	0	0	0	0	0	0	0	0	0	0	0	0	0	0	0	0	0	0	0
MNXR122423_Tc	0	0	0	0	0	0	0	0	0	0	0	0	0	0	0	0	0	0	0	0	0	0	0	0	0
MNXR122441_Tc	1882.09	2257.9	2617.68	1988.13	2823.14	4606.48	4296.09	7268.85	7782.37	13106.1	10346.2	8108.14	8739.87	11503.2	16264	12372.5	27515.1	25152.9	25064.9	27548.8	29655.2	27899.5	24232.6	25769.1	24524.4
MNXR122442_Tc	1882.09	2257.9	2617.68	1988.13	2823.14	4606.48	4296.09	7268.85	7782.37	13106.1	10346.2	8108.14	8739.87	11503.2	16264	12372.5	27515.1	25152.9	25064.9	27548.8	29655.2	27899.5	24232.6	25769.1	24524.4
MNXR122443_Tc	1882.09	2257.9	2617.68	1988.13	2823.14	4606.48	4296.09	7268.85	7782.37	13106.1	10346.2	8108.14	8739.87	11503.2	16264	12372.5	27515.1	25152.9	25064.9	27548.8	29655.2	27899.5	24232.6	25769.1	24524.4
MNXR122464_Tc	0	0	0	0	0	0	0	0	0	0	0	0	0	0	0	0	0	0	0	0	0	0	0	0	0
MNXR122465_Tc	0	0	0	0	0	0	0	0	0	0	0	0	0	0	0	0	0	0	0	0	0	0	0	0	0
MNXR122466_Tc	0	0	0	0	0	0	0	0	0	0	0	0	0	0	0	0	0	0	0	0	0	0	0	0	0
MNXR122467_Tc	0	0	0	0	0	0	0	0	0	0	0	0	0	0	0	0	0	0	0	0	0	0	0	0	0
MNXR122468_Tc	0	0	0	0	0	0	0	0	0	0	0	0	0	0	0	0	0	0	0	0	0	0	0	0	0
MNXR122473_Tc	0	0	0	0	0	0	0	0	0	0	0	0	0	0	0	0	0	0	0	0	0	0	0	0	0
MNXR122485_Tc	9721.2	4941.16	1923.61	1595.78	1123.2	1056.63	982.385	556.081	575.55	462.561	589.547	562.459	423.785	407.654	288.071	509.693	588.357	765.826	329.986	437.948	676.624	717.36	543.941	382.849	497.906
MNXR122486_Tc	9721.2	4941.16	1923.61	1595.78	1123.2	1056.63	982.385	556.081	575.55	462.561	589.547	562.459	423.785	407.654	288.071	509.693	588.357	765.826	329.986	437.948	676.624	717.36	543.941	382.849	497.906
MNXR122487_Tc	9721.2	4941.16	1923.61	1595.78	1123.2	1056.63	982.385	556.081	575.55	462.561	589.547	562.459	423.785	407.654	288.071	509.693	588.357	765.826	329.986	437.948	676.624	717.36	543.941	382.849	497.906
MNXR122490_Tc	9721.2	4941.16	1923.61	1595.78	1123.2	1056.63	982.385	556.081	575.55	462.561	589.547	562.459	423.785	407.654	288.071	509.693	588.357	765.826	329.986	437.948	676.624	717.36	543.941	382.849	497.906
MNXR122491_Tc	9721.2	4941.16	1923.61	1595.78	1123.2	1056.63	982.385	556.081	575.55	462.561	589.547	562.459	423.785	407.654	288.071	509.693	588.357	765.826	329.986	437.948	676.624	717.36	543.941	382.849	497.906
MNXR122492_Tc	9721.2	4941.16	1923.61	1595.78	1123.2	1056.63	982.385	556.081	575.55	462.561	589.547	562.459	423.785	407.654	288.071	509.693	588.357	765.826	329.986	437.948	676.624	717.36	543.941	382.849	497.906
MNXR122523_Tc	0.861566	5.16423	6.57886	1.88448	2.25212	3.09086	6.56894	0	0	0	0.451069	1.03871	2.20148	2.37931	1.41907	0	0	0	0	0	0	0	0	0	0
MNXR122528_Tc	0	0	0	0	0	0	0	0.530612	0	0.615107	0	0	0	0	0	0	0	0	0	4.65902	0	0	0	0	0
MNXR122536_Tc	0	0.251914	0.352439	0.753792	1.02369	2.42853	2.62758	5.83673	2.76441	3.69064	3.15748	5.19353	5.5037	3.96551	0	1.84005	2.50365	0	0	0	0	0	0	0	0
MNXR122542_Tc	0	0.251914	0.352439	0.753792	1.02369	2.42853	2.62758	5.83673	2.76441	3.69064	3.15748	5.19353	5.5037	3.96551	0	1.84005	2.50365	0	0	0	0	0	0	0	0
MNXR122544_Tc	303.702	151.274	106.906	101.197	138.813	204.217	172.106	83.8367	60.2641	41.2122	46.009	73.7481	63.8429	40.4482	32.6386	23.9206	35.051	54.7019	49.1469	60.5672	26.4306	31.021	21.7576	42.5388	66.0487
MNXR122553_Tc	0	0	0	0	0	0	0	0	0	0	0	0	0	0	0	0	0	0	0	0	0	0	0	0	0
MNXR122572_Tc	1.72313	0.125957	0.352439	0	0	0	0	0	0	0	0	0	0	0	0	0	0	0	7.02098	0	0	0	0	0	0
MNXR122573_Tc	280.296	252.544	301.922	351.078	319.802	338.89	308.412	274.857	288.604	236.201	288.684	355.237	228.954	201.448	89.4014	172.965	102.649	89.5121	70.2098	46.5902	74.0058	81.4301	108.788	226.874	147.34
MNXR122574_Tc	2561.87	6789.2	7709.6	12147.2	15861.3	14383.7	12941.8	19965.9	20885.7	23283.7	20026.1	20023.6	13484.1	14505.8	11518.6	15629.4	17350.3	9627.53	11219.5	16409.1	16228.4	17251.5	13990.2	12274.8	12676.3
MNXR122575_Tc	0	0	0	0	0	0	0	0	0	0	0	0	0	0	0	0	0	0	0	0	0	0	0	0	0
MNXR122576_Tc	0	0	0	0	0	0	0	0	0	0	0	0	0	0	0	0	0	0	0	0	0	0	0	0	0
MNXR122577_Tc	0	0	0	0	0	0	0	0	0	0	0	0	0	0	0	0	0	0	0	0	0	0	0	0	0
MNXR122578_Tc	0	0	0	0	0	0	0	0	0	0	0	0	0	0	0	0	0	0	0	0	0	0	0	0	0
MNXR122581_Tc	0	0	0	0	0	0	0	0	0	0	0	0	0	0	0	0	0	0	0	0	0	0	0	0	0
MNXR122589_Tc	0	0	0	0	0	0	0	0	0	0	0	0	0	0	0	0	0	0	0	0	0	0	0	0	0
MNXR122590_Tc	14.6466	8.56507	20.2065	16.0181	18.8359	9.05179	17.0792	5.83673	4.42306	0.615107	2.70641	7.27094	3.30222	3.96551	0	3.6801	0	0	0	0	0	0	10.8788	0	0
MNXR122591_Tc	14.6466	8.56507	20.2065	16.0181	18.8359	9.05179	17.0792	5.83673	4.42306	0.615107	2.70641	7.27094	3.30222	3.96551	0	3.6801	0	0	0	0	0	0	10.8788	0	0
MNXR122643_Tc	0	0	0	0	0	0	0	0	0	0	0	0	0	0	0	0	0	0	0	0	0	0	0	0	0
MNXR122647_Tc	557.808	434.927	454.1	400.401	319.597	318.897	435.366	376.253	468.291	487.165	479.712	698.01	837.099	761.1	794.088	771.88	781.187	827.255	939.305	830.214	1062.51	845.322	1093.32	633.356	812.908
MNXR122651_Tc	0	0	0	0	0	0	0	0	0	0	0	0	0	0	0	0	0	0	0	0	0	0	0	0	0
MNXR122653_Tc	655.221	787.23	779.477	806.18	808.103	845.349	773.493	1160.98	1349.58	1480.56	1355.01	1219.96	1135.96	1199.17	1365.14	1775.65	1574.79	1447.11	905.706	1122.82	1326.82	1539.42	1419.68	1091.83	1000.89
MNXR122662_Tc	426.045	363.26	335.287	359.935	320.416	344.189	226.628	366.653	379.277	310.014	294.548	382.244	285.091	268.862	340.577	355.129	317.963	482.371	617.846	983.053	1051.94	1004.3	837.668	1659.01	2017.03
MNXR122670_Tc	0	0	0	0	0	0	0	0	0	0	0	0	0	0	0	0	0	0	0	0	0	0	0	0	0
MNXR122671_Tc	0	0	0	0	0	0	0	0	0	0	0	0	0	0	0	0	0	0	0	0	0	0	0	0	0
MNXR122673_Tc	0	0	0	0	0	0	0	0	0	0	0	0	0	0	0	0	0	0	0	0	0	0	0	0	0
MNXR122674_Tc	0	0	0	0	0	0	0	0	0	0	0	0	0	0	0	0	0	0	0	0	0	0	0	0	0
MNXR122675_Tc	0	0	0	0	0	0	0	0	0	0	0	0	0	0	0	0	0	0	0	0	0	0	0	0	0
MNXR122676_Tc	0	0	0	0	0	0	0	0	0	0	0	0	0	0	0	0	0	0	0	0	0	0	0	0	0
MNXR122677_Tc	0	0	0	0	0	0	0	0	0	0	0	0	0	0	0	0	0	0	0	0	0	0	0	0	0
MNXR122700_Tc	0	0	0	0	0	0	0	0	0	0	0	0	0	0	0	0	0	0	0	0	0	0	0	0	0
MNXR122721_Tc	160.682	123.438	128.17	125.883	103.802	88.0894	95.2496	93.9183	84.0381	99.6474	115.022	105.948	112.275	135.62	236.985	189.525	175.255	228.753	245.734	246.928	232.59	166.738	184.94	283.592	187.985
MNXR122722_Tc	112.578	120.163	149.669	155.281	152.326	162.491	148.786	185.184	210.095	223.284	215.611	266.428	304.905	321.206	336.319	382.73	302.941	422.696	379.133	330.79	343.598	368.374	473.228	326.131	294.679
MNXR122726_Tc	0	0	0	0	0	0	0	0	0	0	0	0	0	0	0	0	0	0	0	0	0	0	0	0	0
MNXR122727_Tc	0	0	0	0	0	0	0	0	0	0	0	0	0	0	0	0	0	0	0	0	0	0	0	0	0
MNXR122728_Tc	0	0	0	0	0	0	0	0	0	0	0	0	0	0	0	0	0	0	0	0	0	0	0	0	0
MNXR122729_Tc	160.682	123.438	128.17	125.883	103.802	88.0894	95.2496	93.9183	84.0381	99.6474	115.022	105.948	112.275	135.62	236.985	189.525	175.255	228.753	245.734	246.928	232.59	166.738	184.94	283.592	187.985
MNXR122734_Tc	0	0	0	0	0	0	0	0	0	0	0	0	0	0	0	0	0	0	0	0	0	0	0	0	0
MNXR122735_Tc	0	0	0	0	0	0	0	0	0	0	0	0	0	0	0	0	0	0	0	0	0	0	0	0	0
MNXR122736_Tc	0	0	0	0	0	0	0	0	0	0	0	0	0	0	0	0	0	0	0	0	0	0	0	0	0
MNXR122739_Tc	0	0	0	0	0	0	0	0	0	0	0	0	0	0	0	0	0	0	0	0	0	0	0	0	0
MNXR122740_Tc	0	0	0	0	0	0	0	0	0	0	0	0	0	0	0	0	0	0	0	0	0	0	0	0	0
MNXR122741_Tc	160.682	123.438	128.17	125.883	103.802	88.0894	95.2496	93.9183	84.0381	99.6474	115.022	105.948	112.275	135.62	236.985	189.525	175.255	228.753	245.734	246.928	232.59	166.738	184.94	283.592	187.985
MNXR122742_Tc	160.682	123.438	128.17	125.883	103.802	88.0894	95.2496	93.9183	84.0381	99.6474	115.022	105.948	112.275	135.62	236.985	189.525	175.255	228.753	245.734	246.928	232.59	166.738	184.94	283.592	187.985
MNXR122743_Tc	160.682	123.438	128.17	125.883	103.802	88.0894	95.2496	93.9183	84.0381	99.6474	115.022	105.948	112.275	135.62	236.985	189.525	175.255	228.753	245.734	246.928	232.59	166.738	184.94	283.592	187.985
MNXR122745_Tc	0	0	0	0	0	0	0	0	0	0	0	0	0	0	0	0	0	0	0	0	0	0	0	0	0
MNXR122746_Tc	0	0	0	0	0	0	0	0	0	0	0	0	0	0	0	0	0	0	0	0	0	0	0	0	0
MNXR122748_Tc	160.682	123.438	128.17	125.883	103.802	88.0894	95.2496	93.9183	84.0381	99.6474	115.022	105.948	112.275	135.62	236.985	189.525	175.255	228.753	245.734	246.928	232.59	166.738	184.94	283.592	187.985
MNXR122756_Tc	50.4016	51.5164	66.4934	57.0997	53.232	35.1033	32.1878	27.0612	14.3749	22.759	29.7705	28.0451	40.7273	39.6551	45.4102	27.6007	50.0729	84.5392	140.42	65.2263	74.0058	46.5315	32.6364	122.89	50.8067
MNXR122770_Tc	0	0	0	0	0	0	0	0	0	0	0	0	0	0	0	0	0	0	0	0	0	0	0	0	0
MNXR122780_Tc	655.221	787.23	779.477	806.18	808.103	845.349	773.493	1160.98	1349.58	1480.56	1355.01	1219.96	1135.96	1199.17	1365.14	1775.65	1574.79	1447.11	905.706	1122.82	1326.82	1539.42	1419.68	1091.83	1000.89
MNXR122837_Tc	0.861566	5.16423	6.57886	1.88448	2.25212	3.09086	6.56894	0	0	0	0.451069	1.03871	2.20148	2.37931	1.41907	0	0	0	0	0	0	0	0	0	0
MNXR122844_Tc	0	0	0	0	0	0	0	0	0	0	0	0	0	0	0	0	0	0	0	0	0	0	0	0	0
MNXR122853_Tc	0	0	0	0	0	0	0	0	0	0	0	0	0	0	0	0	0	0	0	0	0	0	0	0	0
MNXR122854_Tc	0	0	0	0	0	0	0	0	0	0	0	0	0	0	0	0	0	0	0	0	0	0	0	0	0
MNXR122881_Tc	17885.7	6974.61	4149.03	5213.98	6153.83	3962.92	4503.34	1857.14	1945.59	1419.67	2067.7	2219.71	1329.69	1995.44	2081.77	2016.69	1730.02	3396.49	2337.99	3503.58	3906.45	3392.92	2861.13	5104.66	3414.21
MNXR122906_Tc	1182.93	988.635	1023.25	962.78	1086.14	1417.6	1443.2	3038.81	3737.48	4483.52	2638.75	2707.39	3597.22	3110.55	3909.54	4870.61	5165.02	5102.19	4156.42	4579.82	4614.79	4951.73	4710.53	4291.69	4074.7
MNXR122907_Tc	1182.93	988.635	1023.25	962.78	1086.14	1417.6	1443.2	3038.81	3737.48	4483.52	2638.75	2707.39	3597.22	3110.55	3909.54	4870.61	5165.02	5102.19	4156.42	4579.82	4614.79	4951.73	4710.53	4291.69	4074.7
MNXR122908_Tc	1182.93	988.635	1023.25	962.78	1086.14	1417.6	1443.2	3038.81	3737.48	4483.52	2638.75	2707.39	3597.22	3110.55	3909.54	4870.61	5165.02	5102.19	4156.42	4579.82	4614.79	4951.73	4710.53	4291.69	4074.7
MNXR122913_Tc	0.430803	0	0	0.565344	0.409594	1.10404	1.31402	1.59356	0.552882	1.84532	1.80427	2.07741	2.20585	1.58798	1.41952	1.84032	0	0	0	0	0	0	0	0	0
MNXR122919_Tc	10478.1	6895.13	5329.11	6598.88	7355.03	8483.51	8568.52	10770.4	10213.9	11342	10066.9	8878.34	10005.7	9222.98	11139.7	10589.5	13344.4	17300.7	15003.8	14317.2	15472.5	15142.1	13196	19459.1	18315.8
MNXR122934_Tc	1473.28	1865.67	2931.47	2792.99	1321.79	1370.35	1449.76	1465.55	1324.15	1818.87	1321.18	2059.75	1582.86	1573.51	1423.33	1930.21	1752.55	2222.88	2773.29	4346.86	4424.49	3412.31	2523.88	6168.13	7636.25
MNXR122942_Tc	9093.98	2378.32	1526.41	1156.13	1325.07	1095.27	1022.46	744.979	802.232	1074.59	749.225	960.283	1243.84	1341.14	1497.12	1354.28	1236.8	1148.74	1369.09	1462.93	1120.66	1473.5	2262.79	515.192	706.214
MNXR122951_Tc	0	0	0	0	0	0	0	0	0	0	0	0	0	0	0	0	0	0	0	0	0	0	0	0	0
MNXR122952_Tc	0	0	0	0	0	0	0	0	0	0	0	0	0	0	0	0	0	0	0	0	0	0	0	0	0
MNXR122953_Tc	0	0	0	0	0	0	0	0	0	0	0	0	0	0	0	0	0	0	0	0	0	0	0	0	0
MNXR122961_Tc	0	0	0	0	0	0	0	0	0	0	0	0	0	0	0	0	0	0	0	0	0	0	0	0	0
MNXR122977_Tc	0	0	0	0	0	0	0	0	0	0	0	0	0	0	0	0	0	0	0	0	0	0	0	0	0
MNXR122978_Tc	0	0	0	0	0	0	0	0	0	0	0	0	0	0	0	0	0	0	0	0	0	0	0	0	0
MNXR122979_Tc	8016.3	7610.94	8251.88	7835.1	6561.46	5062.38	7589.42	5697.18	6186.2	8556.14	7266.26	5128.09	7972.65	5482.71	8212.15	7393.31	13840.2	17032.2	15010.9	10687.8	13606.5	12695.3	12875.1	19189.7	13143.7
MNXR122987_Tc	980.319	176.466	104.557	218.976	449.811	871.18	1009.97	564.571	452.257	439.802	408.217	571.807	532.758	529.792	333.481	371.69	250.365	318.265	273.818	302.836	179.728	248.168	418.834	297.772	315.002
MNXR123002_Tc	0	0	0	0	0	0	0	0	0	0	0	0	0	0	0	0	0	0	0	0	0	0	0	0	0
MNXR123003_Tc	0	0	0	0	0	0	0	0	0	0	0	0	0	0	0	0	0	0	0	0	0	0	0	0	0
MNXR123034_Tc	679.776	1731.28	1814.82	1911.62	2029.57	2294.74	1753.25	2647.75	2991.64	3267.45	2301.35	2375	2539.41	2168.34	2733.13	3221.92	3520.13	3122.98	2471.39	3014.39	3721.43	3675.99	3421.39	2859.55	2763.89
MNXR123055_Tc	679.776	1731.28	1814.82	1911.62	2029.57	2294.74	1753.25	2647.75	2991.64	3267.45	2301.35	2375	2539.41	2168.34	2733.13	3221.92	3520.13	3122.98	2471.39	3014.39	3721.43	3675.99	3421.39	2859.55	2763.89
MNXR123072_Tc	0.861566	5.16423	6.57886	1.88448	2.25212	3.09086	6.56894	0	0	0	0.451069	1.03871	2.20148	2.37931	1.41907	0	0	0	0	0	0	0	0	0	0
MNXR123073_Tc	0	0	0	0	0	0	0	0	0	0	0	0	0	0	0	0	0	0	0	0	0	0	0	0	0
MNXR123153_Tc	1049.96	867.339	1091.5	1199.66	946.097	911.14	851.663	426.612	379.277	334.003	510.61	431.063	285.091	348.172	324.967	323.849	302.941	203.889	407.217	591.695	533.899	554.5	331.804	727.886	995.812
MNXR123211_Tc	6106.5	3432.95	5353.19	5236.78	4724.96	4162.28	3876.33	3588	2692.54	2587.14	2837.22	2785.81	1768.89	2027.96	1165.06	1271.47	948.882	785.718	709.119	554.423	798.205	639.808	609.213	931.127	584.277
MNXR123211_Tpl	6106.5	3432.95	5353.19	5236.78	4724.96	4162.28	3876.33	3588	2692.54	2587.14	2837.22	2785.81	1768.89	2027.96	1165.06	1271.47	948.882	785.718	709.119	554.423	798.205	639.808	609.213	931.127	584.277
MNXR123212_Tpl	6106.5	3432.95	5353.19	5236.78	4724.96	4162.28	3876.33	3588	2692.54	2587.14	2837.22	2785.81	1768.89	2027.96	1165.06	1271.47	948.882	785.718	709.119	554.423	798.205	639.808	609.213	931.127	584.277
MNXR123224_Tc	914.265	843.029	926.209	994.251	920.709	1008.94	984.684	1144	1093.05	1132.41	996.41	1112.45	887.196	830.378	648.515	677.138	605.882	735.989	744.224	614.991	681.91	616.542	696.244	803.511	741.778
MNXR123228_Tc	0	0	0	0	0	0	0	0	0	0	0	0	0	0	0	0	0	0	0	0	0	0	0	0	0
MNXR123236_Tc	128.517	166.893	197.248	205.597	189.793	192.516	201.666	294.49	293.027	419.503	368.974	299.147	384.158	402.103	586.076	494.973	831.21	954.796	856.56	577.718	544.471	608.787	690.804	798.784	685.891
MNXR123243_Tc	0	0	0	0	0	0	0	0	0	0	0	0	0	0	0	0	0	0	0	0	0	0	0	0	0
MNXR123251_Tc	1160.96	1013.95	1088.1	1439.55	1115.62	978.035	932.461	970.489	927.183	617.568	894.018	1047.02	683.559	716.964	312.195	380.89	222.824	193.943	231.692	386.699	306.595	414.906	244.773	425.388	269.276
MNXR123252_Tc	59947.2	37546.9	21879.2	17119	18472.7	13931.6	15064.5	10603.2	7696.12	4201.8	4443.03	5131.73	2745.24	3021.72	867.051	1013.87	327.978	691.233	1011.02	368.063	364.743	414.906	761.517	1720.46	1275.25
MNXR123255_Tc	2160.66	1864.29	3504.89	2883.25	1996.2	1969.32	1940.46	4113.3	5204.28	5633.15	2695.13	1989.12	3619.23	3087.55	6411.35	5133.74	5853.52	5425.43	4247.69	5311.28	6131.91	6192.57	5564.51	3365.29	2850.26
MNXR123257_Tc	1117.31	947.447	855.839	962.78	1086.14	1417.6	1443.2	3038.81	3737.48	4483.52	2638.75	2707.39	3597.22	3110.55	3909.54	4870.61	5165.02	5102.19	4156.42	4579.82	4614.79	4951.73	4710.53	4291.69	4074.7
MNXR123258_Tc	0	0	0	0	0	0	0	0	0	0	0	0	0	0	0	0	0	0	0	0	0	0	0	0	0
MNXR123259_Tc	0	0	0	0	0	0	0	0	0	0	0	0	0	0	0	0	0	0	0	0	0	0	0	0	0
MNXR123273_Tc	0	0	0	0	0	0	0	0	0	0	0	0	0	0	0	0	0	0	0	0	0	0	0	0	0
MNXR123304_Tc	0	0	0	0	0	0	0	0	0	0	0	0	0	0	0	0	0	0	0	0	0	0	0	0	0
MNXR123434_Tc	0	0	0	0	0	0	0	0	0	0	0	0	0	0	0	0	0	0	0	0	0	0	0	0	0
MNXR123436_Tc	0	0	0	0	0	0	0	0	0	0	0	0	0	0	0	0	0	0	0	0	0	0	0	0	0
MNXR123437_Tc	1.00516	0.881698	2.11463	1.31914	1.84265	4.63628	5.25515	19.6326	19.3509	31.9856	22.1024	25.9676	12.1081	30.931	2.83814	18.4005	0	4.9729	7.02098	4.65902	10.5723	3.87762	10.8788	0	25.4034
MNXR123440_Tc	0	0	0	0	0	0	0	0	0	0	0	0	0	0	0	0	0	0	0	0	0	0	0	0	0
MNXR123443_Tc	1.00516	0.881698	2.11463	1.31914	1.84265	4.63628	5.25515	19.6326	19.3509	31.9856	22.1024	25.9676	12.1081	30.931	2.83814	18.4005	0	4.9729	7.02098	4.65902	10.5723	3.87762	10.8788	0	25.4034
MNXR123445_Tc	1.00516	0.881698	2.11463	1.31914	1.84265	4.63628	5.25515	19.6326	19.3509	31.9856	22.1024	25.9676	12.1081	30.931	2.83814	18.4005	0	4.9729	7.02098	4.65902	10.5723	3.87762	10.8788	0	25.4034
MNXR123451_Tpl	572.798	240.704	309.441	237.444	214.771	109.063	151.086	34.4898	22.1153	31.3705	39.243	47.7805	37.4251	20.6207	8.51442	7.36019	2.50365	4.9729	7.02098	13.9771	5.28613	3.87762	0	4.72653	0
MNXR123452_Tc	1.00516	0.881698	2.11463	1.31914	1.84265	4.63628	5.25515	19.6326	19.3509	31.9856	22.1024	25.9676	12.1081	30.931	2.83814	18.4005	0	4.9729	7.02098	4.65902	10.5723	3.87762	10.8788	0	25.4034
MNXR123477_Tc	1780.43	2095.92	1818.23	2347.12	3473.39	7638.17	6779.15	9803.06	8869.33	21832.6	21064.5	15266.4	23150.7	14857.2	23505.5	22231.5	36623.3	65100.2	48002.4	23174	28920.4	34809.4	42982.2	76862.9	29361.2
MNXR123478_Tc	1780.43	2095.92	1818.23	2347.12	3473.39	7638.17	6779.15	9803.06	8869.33	21832.6	21064.5	15266.4	23150.7	14857.2	23505.5	22231.5	36623.3	65100.2	48002.4	23174	28920.4	34809.4	42982.2	76862.9	29361.2
MNXR123479_Tc	1780.43	2095.92	1818.23	2347.12	3473.39	7638.17	6779.15	9803.06	8869.33	21832.6	21064.5	15266.4	23150.7	14857.2	23505.5	22231.5	36623.3	65100.2	48002.4	23174	28920.4	34809.4	42982.2	76862.9	29361.2
MNXR123480_Tc	1780.43	2095.92	1818.23	2347.12	3473.39	7638.17	6779.15	9803.06	8869.33	21832.6	21064.5	15266.4	23150.7	14857.2	23505.5	22231.5	36623.3	65100.2	48002.4	23174	28920.4	34809.4	42982.2	76862.9	29361.2
MNXR123481_Tc	1780.43	2095.92	1818.23	2347.12	3473.39	7638.17	6779.15	9803.06	8869.33	21832.6	21064.5	15266.4	23150.7	14857.2	23505.5	22231.5	36623.3	65100.2	48002.4	23174	28920.4	34809.4	42982.2	76862.9	29361.2
MNXR123633_Tc	160.682	123.438	128.17	125.883	103.802	88.0894	95.2496	93.9183	84.0381	99.6474	115.022	105.948	112.275	135.62	236.985	189.525	175.255	228.753	245.734	246.928	232.59	166.738	184.94	283.592	187.985
MNXR123636_Tc	0	0	0	0	0	0	0	0	0	0	0	0	0	0	0	0	0	0	0	0	0	0	0	0	0
MNXR123661_Tc	0	0	0	0	0	0	0	0	0	0	0	0	0	0	0	0	0	0	0	0	0	0	0	0	0
MNXR123669_Tc	14333.9	4680.3	3277.92	2273.25	2119.04	2130.04	2555.97	1774.37	1318.07	912.819	1097.9	1080.25	734.193	771.688	363.282	327.529	170.248	124.322	119.357	172.384	132.153	158.983	108.788	103.984	86.3714
MNXR123670_Tc	14333.9	4680.3	3277.92	2273.25	2119.04	2130.04	2555.97	1774.37	1318.07	912.819	1097.9	1080.25	734.193	771.688	363.282	327.529	170.248	124.322	119.357	172.384	132.153	158.983	108.788	103.984	86.3714
MNXR123671_Tc	14333.9	4680.3	3277.92	2273.25	2119.04	2130.04	2555.97	1774.37	1318.07	912.819	1097.9	1080.25	734.193	771.688	363.282	327.529	170.248	124.322	119.357	172.384	132.153	158.983	108.788	103.984	86.3714
MNXR123672_Tc	1171.44	764.432	570.951	251.955	175.87	139.751	142.218	76.9387	80.7208	70.1222	67.6603	55.5708	55.037	47.5861	17.0288	20.2405	12.5182	4.9729	7.02098	9.31804	21.1445	0	10.8788	4.72653	0
MNXR123677_Tc	8992.74	4278.25	3816.21	6354.65	7283.78	9357.56	11977.1	8489.79	8650.39	10611.2	9422.37	10922.5	8943.51	9824.16	10931.1	10710.9	15692.9	28673.7	30457	18668.7	19283.8	18356.7	22970.6	52611.1	36326.8
MNXR123681_Tc	8992.74	4278.25	3816.21	6354.65	7283.78	9357.56	11977.1	8489.79	8650.39	10611.2	9422.37	10922.5	8943.51	9824.16	10931.1	10710.9	15692.9	28673.7	30457	18668.7	19283.8	18356.7	22970.6	52611.1	36326.8
MNXR123682_Tc	2561.87	6789.2	7709.6	12147.2	15861.3	14383.7	12941.8	19965.9	20885.7	23283.7	20026.1	20023.6	13484.1	14505.8	11518.6	15629.4	17350.3	9627.53	11219.5	16409.1	16228.4	17251.5	13990.2	12274.8	12676.3
MNXR123683_Tc	8992.74	4278.25	3816.21	6354.65	7283.78	9357.56	11977.1	8489.79	8650.39	10611.2	9422.37	10922.5	8943.51	9824.16	10931.1	10710.9	15692.9	28673.7	30457	18668.7	19283.8	18356.7	22970.6	52611.1	36326.8
MNXR123688_Tc	2561.87	6789.2	7709.6	12147.2	15861.3	14383.7	12941.8	19965.9	20885.7	23283.7	20026.1	20023.6	13484.1	14505.8	11518.6	15629.4	17350.3	9627.53	11219.5	16409.1	16228.4	17251.5	13990.2	12274.8	12676.3
MNXR123689_Tc	8992.74	4278.25	3816.21	6354.65	7283.78	9357.56	11977.1	8489.79	8650.39	10611.2	9422.37	10922.5	8943.51	9824.16	10931.1	10710.9	15692.9	28673.7	30457	18668.7	19283.8	18356.7	22970.6	52611.1	36326.8
MNXR123705_Tc	4245.37	2081.81	1997.62	2115.33	1863.12	1789.16	1569.32	1264.45	1127.33	725.826	951.304	1134.27	637.328	679.688	192.993	228.166	97.6422	29.8374	42.1259	177.043	95.1503	135.717	32.6364	75.6246	45.7261
MNXR123707_Tc	14333.9	4680.3	3277.92	2273.25	2119.04	2130.04	2555.97	1774.37	1318.07	912.819	1097.9	1080.25	734.193	771.688	363.282	327.529	170.248	124.322	119.357	172.384	132.153	158.983	108.788	103.984	86.3714
MNXR123708_Tc	14333.9	4680.3	3277.92	2273.25	2119.04	2130.04	2555.97	1774.37	1318.07	912.819	1097.9	1080.25	734.193	771.688	363.282	327.529	170.248	124.322	119.357	172.384	132.153	158.983	108.788	103.984	86.3714
MNXR123709_Tc	14333.9	4680.3	3277.92	2273.25	2119.04	2130.04	2555.97	1774.37	1318.07	912.819	1097.9	1080.25	734.193	771.688	363.282	327.529	170.248	124.322	119.357	172.384	132.153	158.983	108.788	103.984	86.3714
MNXR123714_Tc	0	0	0	0	0	0	0	0	0	0	0	0	0	0	0	0	0	0	0	0	0	0	0	0	0
MNXR123719_Tc	0	0	0	0	0	0	0	0	0	0	0	0	0	0	0	0	0	0	0	0	0	0	0	0	0
MNXR123799_Tc	8992.74	4278.25	3816.21	6354.65	7283.78	9357.56	11977.1	8489.79	8650.39	10611.2	9422.37	10922.5	8943.51	9824.16	10931.1	10710.9	15692.9	28673.7	30457	18668.7	19283.8	18356.7	22970.6	52611.1	36326.8
MNXR123800_Tc	1476.29	1327.71	1393.31	1614.24	1333.87	1251.58	1129.53	1095.71	823.241	765.193	792.076	765.007	569.082	615.447	980.577	813.301	1644.9	2745.04	2408.2	1910.2	3039.52	2411.88	2474.93	5501.69	3190.66
MNXR123801_Tc	749.993	613.41	720.737	622.255	615.444	591.016	629.961	625.592	569.468	540.679	517.376	602.969	463.411	402.103	674.058	524.414	415.605	606.693	547.636	465.902	560.33	566.133	511.304	562.458	1087.26
MNXR123803_Tc	2561.87	6789.2	7709.6	12147.2	15861.3	14383.7	12941.8	19965.9	20885.7	23283.7	20026.1	20023.6	13484.1	14505.8	11518.6	15629.4	17350.3	9627.53	11219.5	16409.1	16228.4	17251.5	13990.2	12274.8	12676.3
MNXR123804_Tc	65.0483	60.8372	63.7914	100.066	95.6129	135.556	114.3	281.224	420.19	660.01	426.711	493.385	707.775	582.93	683.991	645.857	738.576	482.371	470.406	447.266	417.604	391.64	864.865	212.694	223.55
MNXR123825_Tc	0	0	0	0	0	0	0	0	0	0	0	0	0	0	0	0	0	0	0	0	0	0	0	0	0
MNXR123826_Tc	0	0	0	0	0	0	0	0	0	0	0	0	0	0	0	0	0	0	0	0	0	0	0	0	0
MNXR123827_Tc	0	0	0	0	0	0	0	0	0	0	0	0	0	0	0	0	0	0	0	0	0	0	0	0	0
MNXR123828_Tc	0	0	0	0	0	0	0	0	0	0	0	0	0	0	0	0	0	0	0	0	0	0	0	0	0
MNXR123829_Tc	0	0	0	0	0	0	0	0	0	0	0	0	0	0	0	0	0	0	0	0	0	0	0	0	0
MNXR123865_Tc	0	0	0	0	0	0	0	0	0	0	0	0	0	0	0	0	0	0	0	0	0	0	0	0	0
MNXR123892 _Tm	0	0	0	0	0	0	0	0	0	0	0	0	0	0	0	0	0	0	0	0	0	0	0	0	0
MNXR123894_Tc	3137.39	3770.27	4548.69	6381.03	6143.39	8664.11	9618.57	15084.8	16684.3	21295.6	21000.9	20369.5	17745	22149.8	21024.9	24520.5	22981	24277.7	17847.3	17755.5	18723.5	22575.5	20310.7	19922.3	15282.7
MNXR123914_Tm	354.678	513.778	704.76	528.785	199.006	179.049	146.487	136.898	163.653	76.2733	92.018	126.203	116.678	96.7585	99.3348	75.442	77.613	69.6205	91.2727	116.475	158.584	170.615	43.5152	85.0776	106.694
MNXR124067_Tc	76.105	51.2644	80.356	70.668	69.6111	56.0769	49.5955	18.5714	29.8556	21.5288	39.694	33.2386	9.90665	14.2758	8.51442	27.6007	12.5182	0	7.02098	0	0	7.75525	5.43941	0	0
MNXR124085_Tc	552.982	1028.44	1522.77	1796.66	1505.44	1419.36	1285.54	2026.41	2375.18	2958.05	2522.38	2157.39	1636.8	2832.96	2244.97	2717.75	2383.47	1437.17	1291.86	1444.3	1860.72	2194.74	1669.9	1332.88	1107.59
MNXR124214_Tc	3397.59	4159.6	3630.24	5038.53	6039.38	7344.98	5528.75	7943.79	7236.12	12507.6	11802.2	7689.02	10112.5	10787.8	11671.8	12830.7	24663.4	25888.9	23323.7	17247.7	23010.5	21699.2	26473.6	34565.1	24529.5
MNXR124214_Tv	3397.59	4159.6	3630.24	5038.53	6039.38	7344.98	5528.75	7943.79	7236.12	12507.6	11802.2	7689.02	10112.5	10787.8	11671.8	12830.7	24663.4	25888.9	23323.7	17247.7	23010.5	21699.2	26473.6	34565.1	24529.5
MNXR124242_Tc	0	0	0	0	0	0	0	0	0	0	0	0	0	0	0	0	0	0	0	0	0	0	0	0	0
MNXR124595_Tc	47.099	1.63744	0.234959	0.376896	0.204739	0.883102	1.31379	1.06122	3.31729	1.23021	2.25534	1.03871	0	0	1.41907	1.84005	2.50365	0	0	0	0	0	10.8788	0	0
MNXR125988_Tc	0	0	0	0	0	0	0	0	0	0	0	0	0	0	0	0	0	0	0	0	0	0	0	0	0
MNXR125989_Tc	0	0	0	0	0	0	0	0	0	0	0	0	0	0	0	0	0	0	0	0	0	0	0	0	0
MNXR126639_Tc	0	0	0	0	0	0	0	0	0	0	0	0	0	0	0	0	0	0	0	0	0	0	0	0	0
MNXR126640_Tc	0	0	0	0	0	0	0	0	0	0	0	0	0	0	0	0	0	0	0	0	0	0	0	0	0
MNXR126702_Tc	0	0	0	0	0	0	0	0	0	0	0	0	0	0	0	0	0	0	0	0	0	0	0	0	0
MNXR126702.2_Tc	0	0	0	0	0	0	0	0	0	0	0	0	0	0	0	0	0	0	0	0	0	0	0	0	0
MNXR128521_Tc	0	0	0	0	0	0	0	0	0	0	0	0	0	0	0	0	0	0	0	0	0	0	0	0	0
MNXR128521.2_Tc	0	0	0	0	0	0	0	0	0	0	0	0	0	0	0	0	0	0	0	0	0	0	0	0	0
MNXR128522_Tc	0	0	0	0	0	0	0	0	0	0	0	0	0	0	0	0	0	0	0	0	0	0	0	0	0
MNXR128522.2_Tc	0	0	0	0	0	0	0	0	0	0	0	0	0	0	0	0	0	0	0	0	0	0	0	0	0
MNXR128523_Tc	0	0	0	0	0	0	0	0	0	0	0	0	0	0	0	0	0	0	0	0	0	0	0	0	0
MNXR128523.2_Tc	0	0	0	0	0	0	0	0	0	0	0	0	0	0	0	0	0	0	0	0	0	0	0	0	0
MNXR128575_Tc	0	0	0	0	0	0	0	0	0	0	0	0	0	0	0	0	0	0	0	0	0	0	0	0	0
MNXR128575.2_Tc	0	0	0	0	0	0	0	0	0	0	0	0	0	0	0	0	0	0	0	0	0	0	0	0	0
MNXR128576_Tc	0	0	0	0	0	0	0	0	0	0	0	0	0	0	0	0	0	0	0	0	0	0	0	0	0
MNXR128576.2_Tc	0	0	0	0	0	0	0	0	0	0	0	0	0	0	0	0	0	0	0	0	0	0	0	0	0
MNXR128577_Tc	0	0	0	0	0	0	0	0	0	0	0	0	0	0	0	0	0	0	0	0	0	0	0	0	0
MNXR128577.2_Tc	0	0	0	0	0	0	0	0	0	0	0	0	0	0	0	0	0	0	0	0	0	0	0	0	0
MNXR128579_Tc	0	0	0	0	0	0	0	0	0	0	0	0	0	0	0	0	0	0	0	0	0	0	0	0	0
MNXR128579.2_Tc	0	0	0	0	0	0	0	0	0	0	0	0	0	0	0	0	0	0	0	0	0	0	0	0	0
MNXR128580_Tc	0	0	0	0	0	0	0	0	0	0	0	0	0	0	0	0	0	0	0	0	0	0	0	0	0
MNXR128580.2_Tc	0	0	0	0	0	0	0	0	0	0	0	0	0	0	0	0	0	0	0	0	0	0	0	0	0
MNXR128581_Tc	0	0	0	0	0	0	0	0	0	0	0	0	0	0	0	0	0	0	0	0	0	0	0	0	0
MNXR128581.2_Tc	0	0	0	0	0	0	0	0	0	0	0	0	0	0	0	0	0	0	0	0	0	0	0	0	0
MNXR128616_Tc	0	0	0	0	0	0	0	0	0	0	0	0	0	0	0	0	0	0	0	0	0	0	0	0	0
MNXR128616.2_Tc	0	0	0	0	0	0	0	0	0	0	0	0	0	0	0	0	0	0	0	0	0	0	0	0	0
MNXR128617_Tc	0	0	0	0	0	0	0	0	0	0	0	0	0	0	0	0	0	0	0	0	0	0	0	0	0
MNXR128617.2_Tc	0	0	0	0	0	0	0	0	0	0	0	0	0	0	0	0	0	0	0	0	0	0	0	0	0
MNXR128630_Tc	0	0	0	0	0	0	0	0	0	0	0	0	0	0	0	0	0	0	0	0	0	0	0	0	0
MNXR134417_Tpl	365.304	277.861	451.826	416.658	341.709	308.865	304.142	132.653	116.658	68.2769	160.58	122.048	64.9436	68.9999	46.8293	64.4017	55.0802	9.94579	14.042	46.5902	52.8613	46.5315	27.197	37.8123	35.5647
MNXR134449_Tc	1197	3070.2	3115.32	3594.08	3283.6	3218.68	2265.63	5408.53	3012.1	7598.42	5976.21	4132.49	6908.24	6213.95	6011.18	5268.06	8662.62	17569.2	9141.32	5148.22	9102.71	9201.6	12456.2	14538.8	6670.92
MNXR135567_Tc	0	0	0	0	0	0	0	0	0	0	0	0	0	0	0	0	0	0	0	0	0	0	0	0	0
MNXR136008_Tc	23545.7	5756.48	3713.88	1819.28	1195.26	1748.98	4028.4	1788.69	1221.32	581.891	824.102	727.094	603.205	586.896	212.86	314.648	152.722	213.835	133.399	130.453	137.439	158.983	135.985	127.616	172.743
MNXR136577_Tc	1132.67	568.569	317.312	335.437	362.797	553.263	865.786	592.163	424.061	328.467	311.237	299.667	255.371	459.999	366.12	288.888	212.81	109.404	175.525	279.541	142.725	240.413	168.622	241.053	294.679
MNXR137094_Tc	3757.58	1924.49	1802.84	2083.48	2027.53	1567.95	1631.4	1300	1284.34	991.553	1281.49	983.135	946.636	1036.58	1423.33	1170.27	1204.25	1506.79	1509.51	1681.91	1950.58	1473.5	1060.68	1744.09	1661.38
MNXR137466_Tp	5512.16	5714.66	6354.35	5527.18	6391.94	6747.78	6822.5	9820.57	8493.37	12685.4	11823.9	8995.19	11648	9878.88	10367.7	10646.5	13432.1	20413.7	15558.5	9350.65	9541.46	11028	12815.2	20669.1	14246.2
MNXR94783_Tc	0	0	0	0	0	0	0	0	0	0	0	0	0	0	0	0	0	0	0	0	0	0	0	0	0
MNXR94784_Tc	0	0	0	0	0	0	0	0	0	0	0	0	0	0	0	0	0	0	0	0	0	0	0	0	0
MNXR94818_Tc	0	0	0	0	0	0	0	0	0	0	0	0	0	0	0	0	0	0	0	0	0	0	0	0	0
MNXR94831_Tc	8016.3	7610.94	8251.88	7835.1	6561.46	5062.38	7589.42	5697.18	6186.2	8556.14	7266.26	5128.09	7972.65	5482.71	8212.15	7393.31	13840.2	17032.2	15010.9	10687.8	13606.5	12695.3	12875.1	19189.7	13143.7
MNXR94843_Tc	9658.02	10557.8	7369.96	4733.62	5908.14	7837.31	11084.4	11338.6	7886.31	13092.6	11090	8529.85	9614.96	8818.5	8931.62	7547.88	11066.1	20030.8	15734	7636.13	8299.22	9333.44	10057.5	23835.9	12615.3
MNXR94862_Tc	160.682	123.438	128.17	125.883	103.802	88.0894	95.2496	93.9183	84.0381	99.6474	115.022	105.948	112.275	135.62	236.985	189.525	175.255	228.753	245.734	246.928	232.59	166.738	184.94	283.592	187.985
MNXR94900_Tm	1278.42	1541.59	1708.27	1987.18	2506.41	2521.03	2173.99	2322.49	2432.13	2468.43	2162.42	2112.21	2007.75	1953.41	2069	2474.87	3402.45	4102.64	2660.95	4025.39	5508.14	5006.01	3660.72	6040.51	4882.53
MNXR94902_Tc	0	0	0	0	0	0	0	0	0	0	0	0	0	0	0	0	0	0	0	0	0	0	0	0	0
MNXR94922_Tc	268.665	806.124	812.371	1595.97	1881.14	1593.34	895.018	1988.73	3472.65	3022.02	1958.09	2179.2	3364.96	1829.69	4267.14	4368.27	4448.98	4778.95	2639.89	3648.01	5296.7	4839.27	2893.76	1838.62	2103.4
MNXR94925_Tc	0	0	0	0	0	0	0	0	0	0	0	0	0	0	0	0	0	0	0	0	0	0	0	0	0
MNXR94939_Tc	0	0	0	0	0	0	0	0	0	0	0	0	0	0	0	0	0	0	0	0	0	0	0	0	0
MNXR94989_Tc	6216.34	2624.94	3485.27	2965.6	2455.02	2432.28	4116.75	6568.45	5155.07	7693.76	5091.21	4555.76	4821.24	5304.27	4034.41	4557.8	5505.52	5410.51	5216.59	3908.92	3837.73	4951.73	4601.74	5544.23	5502.37
MNXR94998_Tc	6945.66	3321.99	3327.37	5083.57	5937.21	6480.64	5835.19	8014.36	9138.03	10060.1	8457.54	8087.88	8147.67	9809.88	8994.06	10179.1	10605.4	13934.1	9773.2	11209.6	12871.7	11539.8	12434.5	11476	11934.5
MNXR95033_Tc	268.665	806.124	812.371	1595.97	1881.14	1593.34	895.018	1988.73	3472.65	3022.02	1958.09	2179.2	3364.96	1829.69	4267.14	4368.27	4448.98	4778.95	2639.89	3648.01	5296.7	4839.27	2893.76	1838.62	2103.4
MNXR95132_Tc	235.351	405.077	450.064	298.69	218.456	174.413	180.646	190.49	170.288	185.147	169.602	143.341	130.988	239.517	218.537	242.886	235.343	203.889	175.525	167.725	264.306	248.168	157.743	132.343	137.178
MNXR95136_Tc	905.219	570.207	523.371	448.694	423.195	450.382	489.058	470.122	435.671	348.151	389.723	384.84	331.322	374.344	427.14	428.731	305.445	353.076	414.238	465.902	354.171	411.028	261.091	245.78	558.874
MNXR95149_Tc	6216.34	4272.04	6618.42	2965.6	2455.02	2432.28	4116.75	6568.45	5155.07	7693.76	5091.21	4555.76	4821.24	5304.27	4034.41	4557.8	5505.52	5410.51	5216.59	3908.92	3837.73	4951.73	4601.74	5544.23	5502.37
MNXR95158_Tc	8016.3	7610.94	8251.88	4685.57	3924.63	4683.31	7589.42	4587.67	2994.41	2938.98	3605.39	2516.78	2631.87	2628.34	1576.59	1735.17	1732.52	2769.9	4661.93	2296.9	2098.59	1845.75	2366.14	6673.87	5710.68
MNXR95159_Tc	164.703	347.515	405.422	219.165	143.317	115.686	119.226	147.51	215.624	202.985	167.798	137.109	187.126	184	236.985	200.565	255.372	293.401	386.154	260.905	327.74	310.21	310.046	236.327	381.05
MNXR95159_Tpl	164.703	347.515	405.422	219.165	143.317	115.686	119.226	147.51	215.624	202.985	167.798	137.109	187.126	184	236.985	200.565	255.372	293.401	386.154	260.905	327.74	310.21	310.046	236.327	381.05
MNXR95160_Tc	0	0	0	0	0	0	0	0	0	0	0	0	0	0	0	0	0	0	0	0	0	0	0	0	0
MNXR95167_Tc	1294.93	1299.87	1588.32	1509.47	1084.71	1627.78	1323.31	1414.08	1527.61	1873.62	1500.71	1326.95	1522.32	1309.41	2022.17	1403.96	1742.54	3560.59	2155.44	1639.97	1776.14	1861.26	1936.43	3067.52	1544.52
MNXR95186_Tm	19113.7	10825.5	9299.57	6274.75	6634.76	8173.77	9533.83	12839.7	13160.8	16510.1	13149.6	12323.7	14668.5	11764.1	12767.4	14644.9	16256.2	20055.7	19792.1	11768.7	13289.3	14013.7	15991.9	20858.2	18432.7
MNXR95187_Tc	0	0	0	0	0	0	0	0	0	0	0	0	0	0	0	0	0	0	0	0	0	0	0	0	0
MNXR95194_Tc	3861.11	5737.08	7115.5	7748.6	9624.76	10889.3	10952.1	13807.6	11825.6	15622.5	14541.5	13413.8	15429.1	13206.7	11664.7	12475.5	13011.4	17698.5	16064	10818.2	10091.2	10140	11819.8	16344.4	12198.7
MNXR95194_Tp	3861.11	5737.08	7115.5	7748.6	9624.76	10889.3	10952.1	13807.6	11825.6	15622.5	14541.5	13413.8	15429.1	13206.7	11664.7	12475.5	13011.4	17698.5	16064	10818.2	10091.2	10140	11819.8	16344.4	12198.7
MNXR95195_Tm	3861.11	5737.08	7115.5	7748.6	9624.76	10889.3	10952.1	13807.6	11825.6	15622.5	14541.5	13413.8	15429.1	13206.7	11664.7	12475.5	13011.4	17698.5	16064	10818.2	10091.2	10140	11819.8	16344.4	12198.7
MNXR95217_Tc	1572.5	1422.68	1386.02	1309.34	1268.56	1334.15	1402.8	1292.04	1178.74	1198.23	1228.71	1243.85	903.707	937.447	374.634	493.133	190.277	144.214	77.2308	135.112	121.581	143.472	163.182	99.2572	71.1294
MNXR95219_Tpl	13116.6	4773.76	3696.49	3627.81	2690.47	2222.77	2072.5	2882.28	3027.58	2465.96	2248.13	2073.78	1521.22	2135.03	1942.71	2404.94	1785.1	1879.75	2127.36	2450.64	2347.04	2264.53	1620.94	3275.49	2702.92
MNXR95227_Tc	5064.43	4826.54	4791.29	4365.21	4531.07	4610.01	4398.89	5372.98	5153.41	5488.6	4715.02	4837.77	4249.95	4604.75	4318.23	4795.17	5475.47	5723.8	3896.64	4216.41	4667.65	5145.61	4237.3	4787.98	4643.73
MNXR95228_Tc	5064.43	4826.54	4791.29	4365.21	4531.07	4610.01	4398.89	5372.98	5153.41	5488.6	4715.02	4837.77	4249.95	4604.75	4318.23	4795.17	5475.47	5723.8	3896.64	4216.41	4667.65	5145.61	4237.3	4787.98	4643.73
MNXR95249_Tc	451.461	476.495	435.967	330.161	397.398	419.915	425.996	504.612	427.378	538.834	381.153	351.602	329.121	357.689	268.204	298.088	295.43	477.398	280.839	265.564	327.74	275.311	359.001	449.021	442.019
MNXR95256_Tpl	1172.74	811.54	772.428	818.052	704.505	706.26	673.973	549.183	523.026	367.834	528.652	432.102	396.266	388.62	403.016	379.05	385.561	512.208	526.574	647.604	576.188	558.378	467.789	633.356	604.6
MNXR95259_Tpl	646.462	590.36	531.125	478.658	489.325	466.719	429.609	388.408	347.763	331.543	395.587	262.793	269.681	280.758	403.016	288.888	385.561	512.208	526.574	647.604	576.188	558.378	467.789	633.356	604.6
MNXR95260_Tpl	4855.36	4721.24	3290.37	3189.67	4437.71	4222.55	4703.69	4082	3397.46	3610.06	3504.8	2967.58	2667.09	2839.31	2162.66	1698.36	1314.41	1506.79	2092.25	2115.19	1532.98	1601.46	1425.12	1918.97	2032.27
MNXR95268_Tc	2097.2	1903.46	1786.39	1565.25	1824.43	2587.49	2157.24	2559.14	2472.49	2348.48	2033.42	2309.56	1524.52	2279.38	1477.25	1829.01	2431.04	2247.75	1326.97	1928.83	2362.9	2330.45	1985.38	2500.34	2296.46
MNXR95269_Tc	0	0	0	0	0	0	0	0	0	0	0	0	0	0	0	0	0	0	0	0	0	0	0	0	0
MNXR95271_Tpl	4855.36	4721.24	3290.37	3189.67	4437.71	4222.55	4703.69	4082	3397.46	3610.06	3504.8	2967.58	2667.09	2839.31	2162.66	1698.36	1314.41	1506.79	2092.25	2115.19	1532.98	1601.46	1425.12	1918.97	2032.27
MNXR95318_Tm	898.47	1295.97	1117.11	1041.36	1739.87	2482.84	2581.26	2447.18	1810.14	3449.52	2942.32	2293.98	3858.09	1985.13	2704.75	2942.24	5250.15	8652.84	5679.97	2487.92	3298.54	3935.79	5145.68	10823.8	5090.83
MNXR95319_Tm	898.47	1295.97	1117.11	1041.36	1739.87	2482.84	2581.26	2447.18	1810.14	3449.52	2942.32	2293.98	3858.09	1985.13	2704.75	2942.24	5250.15	8652.84	5679.97	2487.92	3298.54	3935.79	5145.68	10823.8	5090.83
MNXR95363_Tm	267.947	342.351	315.198	244.982	240.977	202.23	198.054	151.755	156.466	170.385	140.733	149.054	183.823	145.138	211.441	187.685	217.817	228.753	196.587	218.974	174.442	232.657	190.379	245.78	203.227
MNXR95377_Tpl	20818.3	11394.2	14449.3	13179.5	8974.31	11452.3	12797.3	12016.2	8419.29	9349.63	8614.06	7713.43	6410.7	6025.99	3126.21	3678.26	2568.74	1447.11	2211.61	2101.22	1522.4	1845.75	2665.31	841.323	1630.9
MNXR95386_Tc	5923.56	11457.8	15740.7	16683.5	13699.7	11300.8	10892.9	15028	16111.5	19060.3	19701.8	17280.9	15948.6	14862.7	16476.8	18236.7	15630.3	21105	14730	13697.5	19368.4	18713.4	18276.4	27735.3	18183.7
MNXR95386_Tm	5923.56	11457.8	15740.7	16683.5	13699.7	11300.8	10892.9	15028	16111.5	19060.3	19701.8	17280.9	15948.6	14862.7	16476.8	18236.7	15630.3	21105	14730	13697.5	19368.4	18713.4	18276.4	27735.3	18183.7
MNXR95388_Tpl	1099.22	1165.98	1579.51	1224.53	933.813	900.543	875.64	860.653	761.319	621.873	814.63	666.849	451.303	571.827	357.605	412.171	393.072	477.398	393.175	475.22	718.913	566.133	652.729	841.323	690.971
MNXR95394_Tc	1449.15	829.426	931.143	1962.68	2587.69	3080.92	2581.92	3941.92	5373.46	6144.31	4394.76	4663.79	4821.24	6746.92	6165.86	6226.72	8622.56	6703.46	6052.09	6890.69	6877.25	7336.46	6532.73	4211.34	4298.25
MNXR95413_Tp	3859.67	2021.48	1354.19	1907.66	2546.54	2753.73	2857.16	2797.92	2053.96	2122.12	2373.97	1735.16	1364.92	1528.31	905.366	997.306	791.152	979.661	786.35	806.01	681.91	822.056	690.804	1403.78	1031.38
MNXR95413_Tpl	3859.67	2021.48	1354.19	1907.66	2546.54	2753.73	2857.16	2797.92	2053.96	2122.12	2373.97	1735.16	1364.92	1528.31	905.366	997.306	791.152	979.661	786.35	806.01	681.91	822.056	690.804	1403.78	1031.38
MNXR95415_Tc	3094.03	4999.48	7330.02	6267.96	3752.45	3579.43	3446.07	2402.61	2142.97	1572.21	2030.71	1861.36	1227.32	1272.14	1087.01	954.985	1387.02	1278.03	1572.7	1607.36	1665.13	1473.5	1196.67	1715.73	1432.75
MNXR95432_Tc	378.084	362.252	366.301	390.464	558.936	574.237	536.354	451.551	477.69	527.762	412.277	505.33	586.694	330.724	381.73	325.689	307.948	323.238	463.385	344.767	354.171	333.476	500.425	335.584	264.195
MNXR95436_Tpl	177.913	109.457	110.078	78.7712	76.777	81.9077	43.0266	23.8775	15.4807	11.0719	14.4342	19.2161	13.2089	10.3103	7.09535	12.8803	7.51094	19.8916	7.02098	4.65902	5.28613	3.87762	10.8788	23.6327	0
MNXR95440_Tpl	1132.67	815.823	1342.32	1188.35	646.769	553.263	865.786	592.163	424.061	328.467	323.416	299.667	255.371	459.999	366.12	288.888	212.81	114.377	175.525	279.541	322.454	240.413	174.061	250.506	294.679
MNXR95443_Tc	0	0	0	0	0	0	0	0	0	0	0	0	0	0	0	0	0	0	0	0	0	0	0	0	0
MNXR95444_Tc	565.331	559.752	580.114	610.76	536.415	556.354	578.724	533.265	589.372	469.942	484.899	498.059	462.31	494.103	615.876	592.496	583.35	561.937	512.532	554.423	655.48	538.99	473.228	477.38	594.439
MNXR95450_Tc	1392.29	1620.56	1780.17	2269.1	2323.37	2499.4	2190.74	1973.35	1956.1	1925.9	2075.37	2185.96	1899.88	2025.58	1528.34	1955.97	1822.65	2188.07	1221.65	1686.56	1490.69	1787.58	1501.28	1517.22	1620.73
MNXR95450_Tm	1392.29	1620.56	1780.17	2269.1	2323.37	2499.4	2190.74	1973.35	1956.1	1925.9	2075.37	2185.96	1899.88	2025.58	1528.34	1955.97	1822.65	2188.07	1221.65	1686.56	1490.69	1787.58	1501.28	1517.22	1620.73
MNXR95450_Tpl	1392.29	1620.56	1780.17	2269.1	2323.37	2499.4	2190.74	1973.35	1956.1	1925.9	2075.37	2185.96	1899.88	2025.58	1528.34	1955.97	1822.65	2188.07	1221.65	1686.56	1490.69	1787.58	1501.28	1517.22	1620.73
MNXR95455_Tc	40877.2	32220.3	31028.1	30501	26290.1	28692.6	32685.1	36487.5	32940.7	32233.5	30755.7	28814.2	24734.7	29580.3	24298.7	27420.4	21659	31195	28498.2	26617	26124	26550.1	25918.8	41243.7	33562.9
MNXR95456_Tc	2157.65	1484.53	1634.14	1506.83	1221.68	1548.52	1501.33	1329.18	1422.01	1220.99	1122.71	1206.98	734.193	1163.48	1755.39	1685.48	3061.96	2337.26	1256.76	2669.62	3420.12	3168.02	2192.08	3507.09	3449.78
MNXR95459_Tc	404.793	666.438	1170.1	1392.06	1529.19	2152.78	1534.5	1922.41	1767.01	3388.63	3049.22	2259.7	3928.54	2427.69	3956.36	3367.29	5971.2	10254.1	6817.37	8139.31	11809.2	9697.94	6619.76	15952.1	6721.73
MNXR95478_Tpl	0	0	0	0	0	0	0	0	0	0	0	0	0	0	0	0	0	0	0	0	0	0	0	0	0
MNXR95482_Tc	2049.67	2310.55	2742.68	2609.81	3021.74	3041.18	2817.09	2690.2	2543.81	2389.69	2224.67	2237.37	1736.97	1832.86	1663.15	2082.93	2298.35	1889.7	1305.9	2133.83	2458.05	2314.94	1718.85	1956.79	1646.14
MNXR95492_Tc	8190.05	7677.45	7738.61	8471.86	6936.13	6252.36	6258.23	6181.63	6214.39	6040.97	6822.41	5763.26	4357.83	5589.78	5568.43	6515.61	4832.04	5435.38	2913.71	4360.84	4963.67	4707.44	3949.01	4362.59	3871.47
MNXR95493_Tpl	343.765	352.175	573.535	521.247	371.601	317.917	316.294	179.347	167.523	197.449	211.1	253.964	136.492	153.862	96.4967	132.483	100.146	74.5934	56.1678	83.8623	52.8613	62.042	87.0305	94.5307	20.3227
MNXR95494_Tpl	343.765	352.175	573.535	521.247	371.601	317.917	316.294	179.347	167.523	197.449	211.1	253.964	136.492	153.862	96.4967	132.483	100.146	74.5934	56.1678	83.8623	52.8613	62.042	87.0305	94.5307	20.3227
MNXR95495_Tpl	1100.65	825.521	886.501	995.759	761.423	732.091	728.167	422.367	416.32	297.097	466.405	406.653	362.143	353.724	387.406	404.811	275.401	353.076	266.797	419.312	507.468	213.269	288.288	368.67	447.099
MNXR95501_Tc	4741.06	2701.65	1564.83	1367	2006.23	2091.85	3034.19	4372.24	4580.63	5886.58	4213.43	4394.24	4747.49	4741.96	5135.61	7332.59	7440.84	6410.06	6241.65	4556.52	5571.58	5362.75	5385.01	6763.67	3688.57
MNXR95529_Tc	380.382	176.214	157.305	135.682	139.632	156.088	140.575	97.102	98.413	60.2805	65.856	64.9191	77.0517	69.793	62.439	58.8815	92.6349	39.7832	112.336	130.453	89.8642	85.3077	38.0758	51.9919	50.8067
MNXR95530_Tpl	737.932	603.207	706.17	723.263	609.302	638.482	602.372	422.367	401.945	331.543	528.652	383.282	384.158	388.62	403.016	379.05	385.561	512.208	526.574	647.604	576.188	558.378	467.789	633.356	604.6
MNXR95552_Tc	5295.76	5419.29	4002.76	1928.39	1865.78	2777.13	3264.11	3319.51	2321	6141.85	5673.54	3731.03	4311.6	4787.96	5755.74	4609.32	5648.23	13038.9	8713.04	4631.06	6068.47	8220.56	8768.32	22800.8	5791.97
MNXR95554_Tc	1028.71	471.834	484.838	471.497	293.595	359.202	438.477	430.326	352.186	773.805	616.611	534.414	860.778	578.965	1192.02	973.386	1494.68	2282.56	2092.25	913.168	1009.65	1070.22	1506.72	3346.39	1341.3
MNXR95618_Tp	49953.5	15841.2	4445.19	5798.16	10710.1	9941.96	12418.9	8988.57	6614.13	6346.68	4085.33	5127.05	4255.46	3315.17	1884.52	2022.21	2779.05	5614.4	4739.16	1481.57	1686.27	2625.15	3475.78	11121.5	6300.03
MNXR95625_Tc	1611.89	1648.43	1743.23	1439.08	1605.87	1672.51	1580.77	1641.54	1471.35	1588.88	1356.79	1219.5	1411.26	1410.5	1873.44	1458.48	1735.74	1785.8	1722.34	1456.06	1660.86	1478.94	1414.68	1876.37	1927.92
MNXR95631_Tpl	0	0	0	0	0	0	0	0	0	0	0	0	0	0	0	0	0	0	0	0	0	0	0	0	0
MNXR95637_Tc	0	0	0	0	0	0	0	0	0	0	0	0	0	0	0	0	0	0	0	0	0	0	0	0	0
MNXR95645_Tc	0	0	0	0	0	0	0	0	0	0	0	0	0	0	0	0	0	0	0	0	0	0	0	0	0
MNXR95655_Tm	1538.04	1249.62	1355.6	1731.46	1408.6	1635.95	1511.51	1818.41	1771.43	1868.7	1857.5	1727.37	1719.35	1434.72	1871.75	1626.6	1887.75	2506.34	1965.87	2688.25	2833.36	2419.64	1833.08	2765.02	2469.21
MNXR95678_Tc	470.128	531.034	597.971	463.77	419.509	374.656	354.066	203.224	180.792	132.863	159.227	150.612	135.391	176.862	192.993	171.125	167.744	109.404	175.525	181.702	216.731	155.105	135.985	127.616	152.42
MNXR95697_Tc	1567.76	1290.18	1350.31	1275.23	1067.1	1059.06	1683.29	2169.14	2196.6	2190.4	2041.09	1882.65	2106.81	2943.99	2541.55	2673.59	2198.2	2849.47	2260.76	2641.66	2727.64	2497.19	2056.1	2925.73	1996.7
MNXR95698_Tc	38925.1	14538.6	5267.55	4526.71	6730.37	6315.94	9744.69	6416.16	5402.76	3814.28	3253.56	3443.31	2424.93	2675.13	3124.79	2198.86	1887.75	2063.75	2689.04	2376.1	2621.92	2334.33	2012.58	2438.89	2001.79
MNXR95698_Tm	38925.1	14538.6	5267.55	4526.71	6730.37	6315.94	9744.69	6416.16	5402.76	3814.28	3253.56	3443.31	2424.93	2675.13	3124.79	2198.86	1887.75	2063.75	2689.04	2376.1	2621.92	2334.33	2012.58	2438.89	2001.79
MNXR95698_Tp	38925.1	14538.6	5267.55	4526.71	6730.37	6315.94	9744.69	6416.16	5402.76	3814.28	3253.56	3443.31	2424.93	2675.13	3124.79	2198.86	1887.75	2063.75	2689.04	2376.1	2621.92	2334.33	2012.58	2438.89	2001.79
MNXR95716_Tc	5163.94	3963.99	4532.24	5084.51	5706.27	5030.15	3996.54	3789.63	4094.09	3738.01	3665.38	3302.05	2208.08	2671.17	1595.03	2055.33	1910.28	2824.61	2267.78	1551.45	1940.01	2369.23	1697.09	3568.53	2606.39
MNXR95718_Tc	5163.94	3963.99	4532.24	5084.51	5706.27	5030.15	3996.54	3789.63	4094.09	3738.01	3665.38	3302.05	2208.08	2671.17	1595.03	2055.33	1910.28	2824.61	2267.78	1551.45	1940.01	2369.23	1697.09	3568.53	2606.39
MNXR95720_Tc	5163.94	3963.99	4532.24	5084.51	5706.27	5030.15	3996.54	3789.63	4094.09	3738.01	3665.38	3302.05	2208.08	2671.17	1595.03	2055.33	1910.28	2824.61	2267.78	1551.45	1940.01	2369.23	1697.09	3568.53	2606.39
MNXR95722_Tc	5163.94	3963.99	4532.24	5084.51	5706.27	5030.15	3996.54	3789.63	4094.09	3738.01	3665.38	3302.05	2208.08	2671.17	1595.03	2055.33	1910.28	2824.61	2267.78	1551.45	1940.01	2369.23	1697.09	3568.53	2606.39
MNXR95725_Tc	5163.94	3963.99	4532.24	5084.51	5706.27	5030.15	3996.54	3789.63	4094.09	3738.01	3665.38	3302.05	2208.08	2671.17	1595.03	2055.33	1910.28	2824.61	2267.78	1551.45	1940.01	2369.23	1697.09	3568.53	2606.39
MNXR95743_Tc	0	0	0	0	0	0	0	0	0	0	0	0	0	0	0	0	0	0	0	0	0	0	0	0	0
MNXR95748_Tc	0	0	0	0	0	0	0	0	0	0	0	0	0	0	0	0	0	0	0	0	0	0	0	0	0
MNXR95748.2_Tc	0	0	0	0	0	0	0	0	0	0	0	0	0	0	0	0	0	0	0	0	0	0	0	0	0
MNXR95749_Tc	8016.3	7610.94	8251.88	7835.1	6561.46	5062.38	7589.42	5697.18	6186.2	8556.14	7266.26	5128.09	7972.65	5482.71	8212.15	7393.31	13840.2	17032.2	15010.9	10687.8	13606.5	12695.3	12875.1	19189.7	13143.7
MNXR95749_Tm	8016.3	7610.94	8251.88	7835.1	6561.46	5062.38	7589.42	5697.18	6186.2	8556.14	7266.26	5128.09	7972.65	5482.71	8212.15	7393.31	13840.2	17032.2	15010.9	10687.8	13606.5	12695.3	12875.1	19189.7	13143.7
MNXR95760_Tc	8016.3	7610.94	8251.88	7835.1	6561.46	5062.38	7589.42	5697.18	6186.2	8556.14	7266.26	5128.09	7972.65	5482.71	8212.15	7393.31	13840.2	17032.2	15010.9	10687.8	13606.5	12695.3	12875.1	19189.7	13143.7
MNXR95795_Tc	212.52	149.133	141.68	141.713	133.49	140.634	142.546	59.9592	52.5238	35.6762	41.4983	62.8417	51.7347	39.6551	28.3814	18.4005	17.5255	39.7832	14.042	46.5902	47.5751	27.1434	32.6364	37.8123	40.6454
MNXR95800_Tc	3405.92	1901.95	2063.29	2199.94	2185.58	2069.99	2061.33	1966.45	1649.8	1483.64	1782.17	1948.09	1242.73	1311.79	536.408	905.304	405.591	442.588	329.986	428.63	311.882	364.497	538.501	311.951	320.082
MNXR95800_Tpl	3405.92	1901.95	2063.29	2199.94	2185.58	2069.99	2061.33	1966.45	1649.8	1483.64	1782.17	1948.09	1242.73	1311.79	536.408	905.304	405.591	442.588	329.986	428.63	311.882	364.497	538.501	311.951	320.082
MNXR95806_Tc	319.354	231.005	230.025	252.709	250.6	238.879	230.898	178.286	126.057	112.565	143.44	139.187	84.7569	103.896	55.3437	49.6813	42.562	19.8916	21.0629	18.6361	0	11.6329	38.0758	9.45307	5.08067
MNXR95812_Tc	1688.38	1245.71	1228.95	1253.56	1181.96	1194.62	990.596	884	1051.58	1022.31	1240.89	1265.66	1255.94	1015.96	969.224	1505.16	635.926	835.447	730.182	964.417	1020.22	849.2	1044.37	950.033	1260.01
MNXR95814_Tc	1688.38	1245.71	1228.95	1253.56	1181.96	1194.62	990.596	884	1051.58	1022.31	1240.89	1265.66	1255.94	1015.96	969.224	1505.16	635.926	835.447	730.182	964.417	1020.22	849.2	1044.37	950.033	1260.01
MNXR95816_Tc	1688.38	1245.71	1228.95	1253.56	1181.96	1194.62	990.596	884	1051.58	1022.31	1240.89	1265.66	1255.94	1015.96	969.224	1505.16	635.926	835.447	730.182	964.417	1020.22	849.2	1044.37	950.033	1260.01
MNXR95819_Tc	10453.4	6940.22	4766.85	3384.15	3749.17	3174.75	3853.67	2224.86	1760.38	1183.47	1263.44	1208.53	857.476	867.654	539.246	719.459	786.145	586.802	400.196	614.991	533.899	639.808	359.001	510.466	589.358
MNXR95824_Tc	1462.65	2321.51	2914.67	2357.29	1842.03	1765.76	2265.3	1797.18	1149.99	967.564	1454.25	1180.49	776.021	1053.24	469.712	485.773	405.591	338.157	589.762	451.925	385.887	535.112	380.758	392.302	360.728
MNXR95828_Tc	6307.96	4809.03	5532.35	6594.55	6303.08	5267.26	4726.02	4578.12	3944.26	3319.12	4005.04	3979.28	2818.99	3142.27	2470.6	2322.14	1727.52	1670.89	1670.99	1914.86	2125.02	1989.22	1343.53	2500.34	1971.3
MNXR95841_Tc	104.25	100.514	94.5711	98.5582	105.85	117.232	135.649	85.4285	46.995	54.7445	73.9752	47.7805	63.8429	59.4827	62.439	36.801	52.5766	49.729	84.2518	69.8853	26.4306	42.6539	54.3941	94.5307	76.2101
MNXR95842_Tpl	837.012	998.208	1123.69	1305	1186.66	1093.28	954.795	923.795	996.846	1288.03	1076.25	1074.02	1255.94	1142.86	1187.76	1035.95	1136.66	1327.76	1053.15	908.509	1152.38	1190.43	1381.61	1124.92	772.262
MNXR95843_Tpl	1132.67	815.823	1342.32	1188.35	646.769	553.263	865.786	592.163	424.061	328.467	323.416	299.667	255.371	459.999	366.12	288.888	212.81	258.591	175.525	279.541	322.454	240.413	244.773	321.404	294.679
MNXR95848_Tpl	1324.95	433.418	356.433	290.21	375.491	187.88	209.221	63.6734	19.9038	4.92086	33.3791	49.8579	23.1155	11.1034	9.93348	3.6801	10.0146	14.9187	14.042	51.2492	21.1445	27.1434	0	47.2653	86.3714
MNXR95850_Tc	6216.34	2624.94	3485.27	2965.6	2455.02	2432.28	4116.75	6568.45	5155.07	7693.76	5091.21	4555.76	4821.24	5304.27	4034.41	4557.8	5505.52	5410.51	5216.59	3908.92	3837.73	4951.73	4601.74	5544.23	5502.37
MNXR95851_Tc	0	0	0	0	0	0	0	0	0	0	0	0	0	0	0	0	0	0	0	0	0	0	0	0	0
MNXR95852_Tpl	740.66	506.347	533.71	622.632	608.483	634.729	587.592	465.347	386.465	290.331	381.153	365.624	249.868	187.965	82.306	88.3223	65.0948	19.8916	77.2308	93.1804	52.8613	31.021	54.3941	113.437	101.613
MNXR95854_Tc	235.064	412.761	408.829	365.4	405.792	405.564	343.884	387.877	437.883	482.859	434.379	402.498	460.109	470.31	449.845	533.614	648.444	412.75	589.762	484.538	555.043	473.07	429.713	609.723	492.825
MNXR95860_Tc	2601.36	2049.07	2099.12	2168.66	2254.79	2445.31	2326.06	2009.96	1575.71	1658.94	1707.29	1404.85	986.262	1789.24	1758.23	1551.16	2135.61	1884.73	2239.69	3200.75	2727.64	2578.62	1985.38	3554.35	3815.59
MNXR95862_Tc	19113.7	10825.5	9299.57	6274.75	6634.76	8173.77	9533.83	12839.7	13160.8	16510.1	13149.6	12323.7	14668.5	11764.1	12767.4	14644.9	16256.2	20055.7	19792.1	11768.7	13289.3	14013.7	15991.9	20858.2	18432.7
MNXR95865_Tc	1000.57	1855.34	1832.92	421.746	856.421	2143.73	2165.45	1048.49	963.12	2905.15	2177.31	1359.15	2811.29	1141.27	1884.52	2022.21	2779.05	5614.4	4739.16	1481.57	1686.27	2625.15	3475.78	11121.5	6300.03
MNXR95892_Tc	597.065	419.814	289.822	267.031	399.65	436.914	485.445	409.102	395.864	402.895	307.629	330.828	399.568	434.62	522.217	436.091	503.233	402.805	575.72	554.423	576.188	523.479	446.031	463.2	528.39
MNXR95898_Tc	195.001	178.481	232.14	176.199	135.742	131.361	125.467	90.7347	86.8025	62.1258	126.299	121.529	84.7569	87.2412	65.2772	64.4017	57.5839	49.729	49.1469	107.157	79.2919	69.7972	125.106	122.89	86.3714
MNXR95900_Tc	6216.34	2624.94	3485.27	2965.6	2455.02	2432.28	4116.75	6568.45	5155.07	7693.76	5091.21	4555.76	4821.24	5304.27	4034.41	4557.8	5505.52	5410.51	5216.59	3908.92	3837.73	4951.73	4601.74	5544.23	5502.37
MNXR95940_Tc	32223.6	16977.6	10464.8	12828.6	10317.8	13829.6	20072.4	13191	10766.8	12944.3	12703.9	11762.3	15971.7	10484.8	10312.4	11434.1	9105.76	18101.3	13733	12391.9	12768.4	9113.6	11988.4	23991.6	22337.9
MNXR95941_Tc	0	0	0	0	0	0	0	0	0	0	0	0	0	0	0	0	0	0	0	0	0	0	0	0	0
MNXR95942_Tc	5612.53	12441.8	13504.6	15906.3	15612.8	13510.6	9789.03	14274.5	14107.9	16737.1	14053.5	14190.3	13327.8	13717.5	16867.1	14957.8	20449.8	17464.8	16794.2	16176.1	18850.3	18224.8	15790.6	13532.1	18996.6
MNXR95945_Tm	1028.71	471.834	484.838	471.497	293.595	359.202	438.477	430.326	352.186	773.805	616.611	534.414	860.778	578.965	1192.02	973.386	1494.68	2282.56	2092.25	913.168	1009.65	1070.22	1506.72	3346.39	1341.3
MNXR95948_Tc	209.073	499.041	602.67	412.512	229.921	159.621	162.581	130.531	179.687	112.565	155.168	104.909	73.7495	128.483	126.297	147.204	115.168	99.4579	133.399	288.859	264.306	213.269	146.864	174.882	248.953
MNXR95949_Tc	438.681	299.903	351.499	395.175	298.099	271.774	257.831	179.347	160.889	132.863	211.551	192.161	135.391	210.172	266.785	375.37	225.328	164.106	168.504	349.426	327.74	348.986	304.607	387.576	533.471
MNXR95958_Tpl	900.48	687.976	707.579	1042.87	1099.65	979.801	821.446	1253.31	1529.82	1260.97	1033.85	1331.62	1625.79	1563.2	2445.06	2382.86	3274.77	6061.96	3833.46	4579.82	5598.01	5215.4	4400.48	5449.69	5187.37
MNXR96039_Tpl	763.922	640.239	645.668	626.401	576.134	643.339	601.715	342.245	298.003	217.748	324.769	291.357	178.32	237.138	184.479	147.204	200.292	139.241	168.504	256.246	169.156	151.227	146.864	236.327	203.227
MNXR96042_Tc	1535.89	803.731	695.832	641.853	713.719	908.491	1308.53	1871.47	1575.71	1658.94	1419.96	1097.91	986.262	1789.24	1758.23	1551.16	2135.61	1884.73	2239.69	3200.75	2727.64	2578.62	1985.38	3554.35	3815.59
MNXR96043_Tc	962.37	527.381	499.406	693.111	716.176	761.896	502.195	990.653	1064.85	1477.49	1161.95	1059.48	1511.31	1043.72	1587.94	1221.79	1639.89	1999.1	1263.78	1127.48	1437.83	1496.76	1419.68	1035.11	1717.27
MNXR96056_Tc	111.258	179.769	223.293	558.843	752.219	1193.01	680.804	1214.79	1276.78	2338.88	1809.64	1177.75	2692.61	1045.49	4029.17	2219.18	4767.43	10875.7	4586.46	2582.21	3850.22	5016.4	4211.91	16601.4	3879.88
MNXR96059_Tc	19968.1	15423.9	6908.15	5374.16	4275.56	5036.55	7011.36	4598.28	2967.87	4669.89	7681.7	3480.18	5741.46	5516.03	8955.75	5190.78	11211.3	15585.1	14898.5	7766.58	10746.7	11183.1	11178	36337.6	22390.5
MNXR96060_Tc	19968.1	15423.9	6908.15	5374.16	4275.56	5036.55	5713.66	4598.28	2967.87	4255.31	3998.72	3480.18	3893.31	2872.62	3385.9	3280.81	5540.57	7126.16	4591.72	3839.03	5212.12	5188.26	5950.71	10190.4	5619.22
MNXR96079_Tc	3664.96	2740.57	2932.06	3520.02	4146.16	5130.16	4177.85	5634.57	5672.02	5933.94	5714.14	5707.17	5697.43	4734.82	6165.86	6254.32	7663.66	11039.8	9183.44	5045.72	7612.02	7538.1	7849.06	15616.5	9424.65
MNXR96079_Tm	3664.96	2740.57	2932.06	3520.02	4146.16	5130.16	4177.85	5634.57	5672.02	5933.94	5714.14	5707.17	5697.43	4734.82	6165.86	6254.32	7663.66	11039.8	9183.44	5045.72	7612.02	7538.1	7849.06	15616.5	9424.65
MNXR96079_Tp	3664.96	2740.57	2932.06	3520.02	4146.16	5130.16	4177.85	5634.57	5672.02	5933.94	5714.14	5707.17	5697.43	4734.82	6165.86	6254.32	7663.66	11039.8	9183.44	5045.72	7612.02	7538.1	7849.06	15616.5	9424.65
MNXR96079_Tpl	3664.96	2740.57	2932.06	3520.02	4146.16	5130.16	4177.85	5634.57	5672.02	5933.94	5714.14	5707.17	5697.43	4734.82	6165.86	6254.32	7663.66	11039.8	9183.44	5045.72	7612.02	7538.1	7849.06	15616.5	9424.65
MNXR96080_Tpl	245.977	232.39	285.828	261.943	247.529	197.152	196.74	140.612	187.427	126.712	227.339	166.193	108.973	171.31	160.355	143.524	65.0948	59.6748	56.1678	130.453	137.439	124.084	81.5911	23.6327	81.2908
MNXR96085_Tpl	1003.58	1002.99	1216.97	906.246	808.103	799.207	889.434	497.714	479.902	426.269	579.172	432.621	414.979	545.654	692.506	675.298	538.284	591.775	582.741	582.377	576.188	449.804	473.228	628.629	619.842
MNXR96097_Tc	133.112	194.729	617.825	334.307	257.356	228.944	198.71	269.02	358.82	368.449	414.983	539.088	452.404	423.517	353.348	441.612	470.685	512.208	765.287	470.561	507.468	546.745	391.637	775.152	589.358
MNXR96099_Tc	4060.56	2186.74	2011.02	2229.53	2234.93	2351.48	2368.1	2635.55	2705.8	2705.24	2452.01	2321.51	2326.96	3028.06	3290.82	3468.49	3985.8	4888.36	3721.12	4155.85	4953.1	5110.71	3878.3	5071.57	4841.88
MNXR96118_Tc	5032.84	5033.74	5434.25	6000.56	6385.59	7048.25	6683.57	6099.38	5796.97	4582.55	5560.32	5782.47	4407.36	4525.44	3259.6	5577.19	3510.11	2814.66	1614.83	3554.83	3182.25	3858.24	3089.58	2415.26	2697.84
MNXR96118_Tm	5032.84	5033.74	5434.25	6000.56	6385.59	7048.25	6683.57	6099.38	5796.97	4582.55	5560.32	5782.47	4407.36	4525.44	3259.6	5577.19	3510.11	2814.66	1614.83	3554.83	3182.25	3858.24	3089.58	2415.26	2697.84
MNXR96118_Tpl	5032.84	5033.74	5434.25	6000.56	6385.59	7048.25	6683.57	6099.38	5796.97	4582.55	5560.32	5782.47	4407.36	4525.44	3259.6	5577.19	3510.11	2814.66	1614.83	3554.83	3182.25	3858.24	3089.58	2415.26	2697.84
MNXR96119_Tc	5032.84	5033.74	5434.25	6000.56	6385.59	7048.25	6683.57	6099.38	5796.97	4582.55	5560.32	5782.47	4407.36	4525.44	3259.6	5577.19	3510.11	2814.66	1614.83	3554.83	3182.25	3858.24	3089.58	2415.26	2697.84
MNXR96119_Tm	5032.84	5033.74	5434.25	6000.56	6385.59	7048.25	6683.57	6099.38	5796.97	4582.55	5560.32	5782.47	4407.36	4525.44	3259.6	5577.19	3510.11	2814.66	1614.83	3554.83	3182.25	3858.24	3089.58	2415.26	2697.84
MNXR96119_Tpl	5032.84	5033.74	5434.25	6000.56	6385.59	7048.25	6683.57	6099.38	5796.97	4582.55	5560.32	5782.47	4407.36	4525.44	3259.6	5577.19	3510.11	2814.66	1614.83	3554.83	3182.25	3858.24	3089.58	2415.26	2697.84
MNXR96128_Tc	1005.59	1026.04	987.651	919.249	1034.95	1016.45	1079.93	1257.55	1337.97	1468.88	1279.68	1284.36	1286.76	1447.41	1582.26	1540.12	1702.48	1581.38	1776.31	1905.54	1760.28	1814.73	1533.91	1635.38	1620.73
MNXR96132_Tpl	1764.63	838.873	858.541	748.327	670.928	724.806	908.484	317.837	178.581	110.719	318.454	193.719	135.391	170.517	139.069	195.045	115.168	109.404	147.441	135.112	132.153	124.084	206.697	137.07	264.195
MNXR96145_Tc	0	0	0	0	0	0	0	0	0	0	0	0	0	0	0	0	0	0	0	0	0	0	0	0	0
MNXR96223_Tc	710.792	692.637	643.201	545.934	615.444	497.628	566.243	636.204	879.635	775.035	603.53	843.948	763.913	867.654	753.526	829.862	706.028	735.989	674.014	428.63	660.766	550.623	609.213	652.262	381.05
MNXR96228_Tc	731.326	650.441	750.577	605.483	527.202	498.29	688.753	589.51	707.136	1022.31	1135.34	850.7	1535.53	866.861	1487.18	1232.83	2015.44	3336.81	2759.25	1495.55	1242.24	1690.64	1843.96	4816.34	3205.9
MNXR96228_Tm	731.326	650.441	750.577	605.483	527.202	498.29	688.753	589.51	707.136	1022.31	1135.34	850.7	1535.53	866.861	1487.18	1232.83	2015.44	3336.81	2759.25	1495.55	1242.24	1690.64	1843.96	4816.34	3205.9
MNXR96228_Tpl	731.326	650.441	750.577	605.483	527.202	498.29	688.753	589.51	707.136	1022.31	1135.34	850.7	1535.53	866.861	1487.18	1232.83	2015.44	3336.81	2759.25	1495.55	1242.24	1690.64	1843.96	4816.34	3205.9
MNXR96229_Tc	731.326	650.441	750.577	605.483	527.202	498.29	688.753	589.51	707.136	1022.31	1135.34	850.7	1535.53	866.861	1487.18	1232.83	2015.44	3336.81	2759.25	1495.55	1242.24	1690.64	1843.96	4816.34	3205.9
MNXR96229_Tm	731.326	650.441	750.577	605.483	527.202	498.29	688.753	589.51	707.136	1022.31	1135.34	850.7	1535.53	866.861	1487.18	1232.83	2015.44	3336.81	2759.25	1495.55	1242.24	1690.64	1843.96	4816.34	3205.9
MNXR96229_Tpl	731.326	650.441	750.577	605.483	527.202	498.29	688.753	589.51	707.136	1022.31	1135.34	850.7	1535.53	866.861	1487.18	1232.83	2015.44	3336.81	2759.25	1495.55	1242.24	1690.64	1843.96	4816.34	3205.9
MNXR96230_Tc	731.326	650.441	750.577	605.483	527.202	498.29	688.753	589.51	707.136	1022.31	1135.34	850.7	1535.53	866.861	1487.18	1232.83	2015.44	3336.81	2759.25	1495.55	1242.24	1690.64	1843.96	4816.34	3205.9
MNXR96230_Tm	731.326	650.441	750.577	605.483	527.202	498.29	688.753	589.51	707.136	1022.31	1135.34	850.7	1535.53	866.861	1487.18	1232.83	2015.44	3336.81	2759.25	1495.55	1242.24	1690.64	1843.96	4816.34	3205.9
MNXR96230_Tpl	731.326	650.441	750.577	605.483	527.202	498.29	688.753	589.51	707.136	1022.31	1135.34	850.7	1535.53	866.861	1487.18	1232.83	2015.44	3336.81	2759.25	1495.55	1242.24	1690.64	1843.96	4816.34	3205.9
MNXR96231_Tc	1473.28	1865.67	2931.47	2792.99	1321.79	1370.35	1449.76	1465.55	1324.15	1818.87	1321.18	2059.75	1582.86	1573.51	1423.33	1930.21	1752.55	2222.88	2773.29	4346.86	4424.49	3412.31	2523.88	6168.13	7636.25
MNXR96232_Tc	1799.67	1352.15	1045.69	859.134	831.239	773.155	877.939	718.449	693.314	461.946	552.108	453.914	385.259	306.137	307.938	288.888	282.912	149.187	273.818	456.584	417.604	376.13	228.455	397.029	208.308
MNXR96237_Tc	2700.15	1927.64	2232.58	2557.05	2313.96	2301.58	2072.17	1917.1	1456.84	928.197	1368.09	1389.27	905.908	769.309	353.348	393.77	225.328	164.106	161.483	260.905	216.731	232.657	190.379	231.6	157.501
MNXR96239_Tc	15510.2	7509.55	4438.5	3890.13	5210.8	4680.44	5080.09	2145.26	1151.65	736.898	1002.73	1014.82	1084.23	829.585	696.763	518.894	568.328	681.287	870.602	759.42	650.194	476.948	701.683	1072.92	1102.51
MNXR96239_Tpl	15510.2	7509.55	4438.5	3890.13	5210.8	4680.44	5080.09	2145.26	1151.65	736.898	1002.73	1014.82	1084.23	829.585	696.763	518.894	568.328	681.287	870.602	759.42	650.194	476.948	701.683	1072.92	1102.51
MNXR96259_Tc	0	0	0	0	0	0	0	0	0	0	0	0	0	0	0	0	0	0	0	0	0	0	0	0	0
MNXR96260_Tc	0	0	0	0	0	0	0	0	0	0	0	0	0	0	0	0	0	0	0	0	0	0	0	0	0
MNXR96321_Tc	501.144	501.308	384.393	449.637	404.768	414.837	408.916	354.979	352.186	272.492	303.118	365.105	261.976	233.172	184.479	209.766	195.284	183.997	210.629	214.315	227.303	248.168	223.016	345.037	355.647
MNXR96340_Tc	1018.95	813.681	865.002	843.116	965.957	993.489	924.907	953.51	813.842	940.499	844.851	904.193	717.682	777.24	709.535	802.261	778.634	731.016	681.035	601.013	755.916	810.423	848.547	869.682	899.279
MNXR96347_Tc	808.006	845.8	948.883	875.34	868.706	819.96	774.806	733.306	811.078	658.165	799.745	729.171	700.07	645.585	517.96	623.776	623.408	551.991	582.741	601.013	671.338	550.623	456.91	751.519	934.844
MNXR96365_Tc	0	0	0	0	0	0	0	0	0	0	0	0	0	0	0	0	0	0	0	0	0	0	0	0	0
MNXR96407_Tc	0	0	0	0	0	0	0	0	0	0	0	0	0	0	0	0	0	0	0	0	0	0	0	0	0
MNXR96432_Tc	0	0	0	0	0	0	0	0	0	0	0	0	0	0	0	0	0	0	0	0	0	0	0	0	0
MNXR96454_Tc	2441.39	1813.65	2104.29	929.048	474.175	338.89	404.647	304.571	223.364	151.316	195.764	146.457	83.6562	106.276	36.8958	46.0012	50.0729	19.8916	21.0629	32.6131	37.0029	34.8986	21.7576	99.2572	35.5647
MNXR96455_Tp	47937	18378.7	22631.1	24096.5	11942.2	9121.78	13028.5	8093.42	6029.73	4694.5	4945.06	7200.83	4279.67	4063.06	4156.45	2351.58	4261.21	8075.98	8263.69	2879.27	3182.25	3517	4422.24	11901.4	6452.45
MNXR96457_Tc	47937	18378.7	22631.1	24096.5	11942.2	9121.78	13028.5	8093.42	6029.73	4694.5	4945.06	7200.83	4279.67	4063.06	4156.45	2351.58	4261.21	8075.98	8263.69	2879.27	3182.25	3517	4422.24	11901.4	6452.45
MNXR96469_Tpl	490.231	367.668	424.806	416.47	319.597	381.058	375.415	295.02	254.879	198.065	231.398	200.99	179.42	172.103	146.164	195.045	115.168	134.268	119.357	186.361	163.87	139.594	114.228	165.429	172.743
MNXR96481_Tc	1898.32	3318.59	3132.83	4316.59	6578.25	6720.18	5817.78	7748.53	7306.89	9639.96	7343.85	7318.72	5940.69	6309.13	4521.15	5291.98	4203.62	2486.45	2337.99	2380.76	1844.86	3082.71	2697.95	680.621	635.084
MNXR96482_Tm	0	0	0	0	0	0	0	0	0	0	0	0	0	0	0	0	0	0	0	0	0	0	0	0	0
MNXR96482_Tpl	0	0	0	0	0	0	0	0	0	0	0	0	0	0	0	0	0	0	0	0	0	0	0	0	0
MNXR96485_Tpl	1999.84	1657.09	2036.74	2307.17	1932.94	1975.94	2207.82	1908.08	1597.83	1410.44	1700.08	1602.2	993.967	1299.1	757.783	927.384	728.561	472.425	610.825	712.83	687.197	752.259	560.259	529.372	350.566
MNXR96558_Tpl	96732.2	113150	56106.6	39099.5	67550.4	42182.7	41799.8	26098.7	19593.9	15636	13955.6	11972.1	7794.35	8589.3	4413.31	9154.24	4766.94	5047.49	4493.43	3312.56	3562.85	4990.5	4492.95	15224.2	88332.6
MNXR96674_Tc	651.488	914.573	1240	384.245	112.811	58.5055	45.3257	102.939	152.595	96.5718	58.1878	69.5933	67.1451	103.103	158.936	145.364	50.0729	19.8916	14.042	102.498	79.2919	23.2657	141.425	66.1715	30.484
MNXR96675_Tpl	2110.84	949.589	881.919	837.462	757.123	754.389	1210.33	691.387	443.411	282.949	342.361	395.747	553.672	402.896	246.918	303.608	415.605	666.368	730.182	479.879	364.743	341.231	527.622	1129.64	645.245
MNXR96676_Tpl	2110.84	949.589	881.919	837.462	757.123	754.389	1210.33	691.387	443.411	282.949	342.361	395.747	553.672	402.896	246.918	303.608	415.605	666.368	730.182	479.879	364.743	341.231	527.622	1129.64	645.245
MNXR96679_Tpl	2110.84	949.589	881.919	837.462	757.123	754.389	1210.33	691.387	443.411	282.949	342.361	395.747	553.672	402.896	246.918	303.608	415.605	666.368	730.182	479.879	364.743	341.231	527.622	1129.64	645.245
MNXR96682_Tc	0	0	0	0	0	0	0	0	0	0	0	0	0	0	0	0	0	0	0	0	0	0	0	0	0
MNXR96685_Tc	0	0	0	0	0	0	0	0	0	0	0	0	0	0	0	0	0	0	0	0	0	0	0	0	0
MNXR96686_Tc	1938.4	2019.3	1895.05	1941.88	1967.58	2129.37	2386.27	2648.41	3060.16	3311.33	2694.34	2938.4	3364.36	3413.75	3556.99	3821.99	3638.67	3697.16	2821.65	2840.95	2768.33	3652.79	3907.35	2063.68	2182
MNXR96697_Tc	5163.94	3963.99	4532.24	5084.51	5706.27	5030.15	3996.54	3789.63	4094.09	3738.01	3665.38	3302.05	2208.08	2671.17	1595.03	2055.33	1910.28	2824.61	2267.78	1551.45	1940.01	2369.23	1697.09	3568.53	2606.39
MNXR96702_Tc	683.653	797.559	816.718	846.508	1683.36	3547.42	3310.09	3352.94	3393.04	6673.3	5599.57	3784.52	5145.96	3547.55	5234.95	4841.17	8079.27	9418.67	7393.09	4342.21	4080.89	5417.04	7685.88	6347.74	4277.93
MNXR96708_Tc	1135.83	1552.67	1534.75	1669.27	1311.15	1271.67	1351.23	1061.22	1265.55	1006.93	937.772	868.358	971.953	1050.86	1367.98	1253.07	1822.65	1720.62	1621.85	2529.85	2833.36	2400.25	1876.59	2320.73	2159.29
MNXR96708_Tpl	1135.83	1552.67	1534.75	1669.27	1311.15	1271.67	1351.23	1061.22	1265.55	1006.93	937.772	868.358	971.953	1050.86	1367.98	1253.07	1822.65	1720.62	1621.85	2529.85	2833.36	2400.25	1876.59	2320.73	2159.29
MNXR96709_Tpl	4172.57	3458.65	3271.1	3981.34	4334.52	4770.29	4299.37	4377.55	4146.06	4044.94	4210.73	3446.94	3302.22	3931.41	5304.48	4936.85	5863.54	7185.83	5230.63	6252.4	8040.2	7134.83	5270.78	8616.47	6894.47
MNXR96720_Tc	2772.95	1027.05	610.071	317.158	460.252	983.996	1627.13	940.775	799.467	967.564	608.943	836.677	759.51	661.447	417.206	620.096	475.693	372.967	554.657	493.856	417.604	403.273	380.758	392.302	843.392
MNXR96730_Tc	2957.9	2286.87	2013.01	1876.94	1468.39	1493.55	1815.33	1322.82	1156.63	797.179	997.313	709.955	1071.02	975.516	1683.02	1063.55	1324.43	1556.52	2183.52	2236.33	2056.3	1578.19	1528.47	2486.16	2819.77
MNXR96800_Tc	689.971	541.614	688.43	699.33	724.57	736.065	689.739	564.041	368.219	286.025	413.63	435.218	231.155	242.689	102.173	125.123	62.5911	54.7019	49.1469	83.8623	63.4335	73.6749	81.5911	61.445	20.3227
MNXR96807_Tpl	442.271	362.126	367.476	420.239	454.315	386.798	337.315	209.592	168.629	140.244	201.177	159.441	127.686	98.3447	43.9911	44.1612	60.0875	14.9187	70.2098	83.8623	42.289	69.7972	48.9546	51.9919	30.484
MNXR96813_Tc	0	0	0	0	0	0	0	0	0	0	0	0	0	0	0	0	0	0	0	0	0	0	0	0	0
MNXR96880_Tpl	1116.02	1209.82	1311.07	1329.12	1308.69	1063.48	957.095	855.347	768.506	762.733	1052.34	1035.07	856.375	888.274	563.37	780.181	670.977	561.937	596.783	610.332	586.76	783.28	805.032	571.911	391.212
MNXR96884_Tpl	1999.84	1657.09	2036.74	2307.17	1932.94	1975.94	2207.82	1908.08	1597.83	1410.44	1700.08	1602.2	993.967	1299.1	757.783	927.384	728.561	472.425	610.825	712.83	687.197	752.259	560.259	529.372	350.566
MNXR96920_Tm	1568.05	2318.61	2703.67	2995.94	3189.83	3704.39	2984.27	4310.69	4612.14	5940.09	5290.13	4552.65	6677.08	4749.1	6445.41	6719.86	7964.1	9284.4	6747.16	5059.69	5249.12	5529.49	6434.82	8233.62	6086.65
MNXR96920_Tp	1568.05	2318.61	2703.67	2995.94	3189.83	3704.39	2984.27	4310.69	4612.14	5940.09	5290.13	4552.65	6677.08	4749.1	6445.41	6719.86	7964.1	9284.4	6747.16	5059.69	5249.12	5529.49	6434.82	8233.62	6086.65
MNXR96927_Tc	0	0	0	0	0	0	0	0	0	0	0	0	0	0	0	0	0	0	0	0	0	0	0	0	0
MNXR96945_Tc	447.009	492.743	699.591	1294.83	1369.09	1694.89	1482.28	1393.92	1416.48	1903.76	2461.93	2049.37	1725.96	1721.03	2594.06	1979.89	3026.91	7419.56	3503.47	2138.49	2516.2	3517	3600.89	7770.42	2906.14
MNXR96955_Tc	0	0	0	0	0	0	0	0	0	0	0	0	0	0	0	0	0	0	0	0	0	0	0	0	0
MNXR96956_Tc	5947.68	15397.1	14631.4	6230.09	7560.18	5794.47	6504.56	7889.67	5820.74	8479.87	6955.93	6897.52	4666.03	5562.03	3312.11	3050.8	4266.21	5932.67	6038.04	2245.65	2553.2	3621.7	4074.11	8365.97	4547.2
MNXR96958_Tc	1384.82	965.459	1168.92	2388.01	3106.7	3336.8	2484.7	1494.73	1342.4	898.057	1618.43	1409.52	986.262	666.206	286.652	502.333	302.941	114.377	196.587	414.653	375.315	376.13	266.531	543.552	899.279
MNXR96959_Tc	1174.6	796.047	611.951	491.661	485.845	496.745	500.882	350.204	250.456	161.158	219.67	210.338	180.521	123.724	70.9535	47.8413	30.0438	24.8645	21.0629	60.5672	58.1474	42.6539	38.0758	70.898	25.4034
MNXR96992_Tc	1572.5	1422.68	1386.02	1309.34	1268.56	1334.15	1402.8	1292.04	1178.74	1198.23	1228.71	1243.85	903.707	937.447	374.634	493.133	190.277	144.214	77.2308	135.112	121.581	143.472	163.182	99.2572	71.1294
MNXR96994_Tc	1101.08	1260.32	1265.84	971.072	925.009	1861.8	2394.71	3896.28	4080.82	8089.27	7152.59	6359.48	9608.35	5753.96	10011.5	8861.67	11479.2	26639.8	17075	7920.33	7627.88	9124.05	13016.5	31804.9	14393.5
MNXR97007_Tc	3094.03	4999.48	7330.02	6267.96	3752.45	3579.43	3446.07	2402.61	2142.97	1572.21	2030.71	1861.36	1227.32	1272.14	1087.01	954.985	1387.02	1278.03	1572.7	1607.36	1665.13	1473.5	1196.67	1715.73	1432.75
MNXR97007_Tm	3094.03	4999.48	7330.02	6267.96	3752.45	3579.43	3446.07	2402.61	2142.97	1572.21	2030.71	1861.36	1227.32	1272.14	1087.01	954.985	1387.02	1278.03	1572.7	1607.36	1665.13	1473.5	1196.67	1715.73	1432.75
MNXR97007_Tpl	3094.03	4999.48	7330.02	6267.96	3752.45	3579.43	3446.07	2402.61	2142.97	1572.21	2030.71	1861.36	1227.32	1272.14	1087.01	954.985	1387.02	1278.03	1572.7	1607.36	1665.13	1473.5	1196.67	1715.73	1432.75
MNXR97012_Tpl	1101.08	1260.32	1265.84	971.072	925.009	1861.8	2394.71	3896.28	4080.82	8089.27	7152.59	6359.48	9608.35	5753.96	10011.5	8861.67	11479.2	26639.8	17075	7920.33	7627.88	9124.05	13016.5	31804.9	14393.5
MNXR97019_Tpl	0	0	0	0	0	0	0	0	0	0	0	0	0	0	0	0	0	0	0	0	0	0	0	0	0
MNXR97021_Tpl	0	0	0	0	0	0	0	0	0	0	0	0	0	0	0	0	0	0	0	0	0	0	0	0	0
MNXR97039_Tc	353.529	310.106	242.36	266.277	288.272	403.798	398.078	603.836	664.011	813.172	627.887	675.159	740.797	625.758	679.734	813.301	628.415	810.582	435.301	377.381	343.598	546.745	815.911	174.882	213.388
MNXR97040_Tc	404.793	588.47	549.1	939.036	1529.19	2152.78	1534.5	1922.41	1699.56	3388.63	3049.22	2259.7	3928.54	2427.69	3956.36	3367.29	5971.2	10254.1	6817.37	4235.05	5545.15	6669.51	6619.76	15952.1	6721.73
MNXR97042_Tc	0	0	0	0	0	0	0	0	0	0	0	0	0	0	0	0	0	0	0	0	0	0	0	0	0
MNXR97053_Tc	741.809	641.246	613.243	590.407	614.011	613.314	594.161	643.632	620.334	754.121	585.487	574.404	562.478	685.24	1108.29	1087.47	1291.88	994.579	631.888	861.919	1252.81	1190.43	821.35	883.862	1026.3
MNXR97076_Tc	0	0	0	0	0	0	0	0	0	0	0	0	0	0	0	0	0	0	0	0	0	0	0	0	0
MNXR97079_Tc	0	0	0	0	0	0	0	0	0	0	0	0	0	0	0	0	0	0	0	0	0	0	0	0	0
MNXR97141_Tpl	1688.38	1245.71	1228.95	1253.56	1181.96	1194.62	990.596	779.469	797.809	524.071	780.8	828.887	574.586	395.758	207.184	336.729	132.693	89.5121	63.1888	88.5214	79.2919	116.329	152.303	28.3592	127.017
MNXR97143_Tpl	1570.2	1186.51	1164.69	1258.83	1325.48	1322.44	1142.67	1004.45	887.376	709.834	764.561	738	635.127	517.103	313.614	380.89	237.846	278.482	266.797	260.905	253.734	263.678	282.849	217.421	243.872
MNXR97144_Tpl	0	0	0	0	0	0	0	0	0	0	0	0	0	0	0	0	0	0	0	0	0	0	0	0	0
MNXR97173_Tc	0	0	0	0	0	0	0	0	0	0	0	0	0	0	0	0	0	0	0	0	0	0	0	0	0
MNXR97180_Tc	0	0	0	0	0	0	0	0	0	0	0	0	0	0	0	0	0	0	0	0	0	0	0	0	0
MNXR97185_Tc	14.9338	17.1301	21.4988	27.5134	16.9933	21.636	16.0939	13.2653	15.4807	19.6834	19.847	12.9838	24.2163	13.4827	7.09535	27.6007	25.0365	14.9187	28.0839	13.9771	21.1445	15.5105	5.43941	18.9061	0
MNXR97203_Tc	23.4059	6.67571	5.05162	5.84188	5.52794	5.96094	8.21117	4.77551	7.18747	7.99639	9.02137	4.15482	12.1081	8.72412	29.8005	5.52015	20.0292	14.9187	28.0839	32.6131	21.1445	19.3881	10.8788	4.72653	0
MNXR97207_Tc	0	0	0	0	0	0	0	0	0	0	0	0	0	0	0	0	0	0	0	0	0	0	0	0	0
MNXR97218_Tpl	5640.96	6674.71	8024.68	10088.7	7791.33	7597.76	6458.58	6989.75	8680.25	7867.22	8233.81	8070.22	6374.38	11031.3	14898.8	13379	16268.7	24068.8	12258.6	31201.5	43880.1	32541	19048.8	25731.3	24798.8
MNXR97317_Tc	1812.59	1916.18	2122.62	1240.74	593.537	516.173	472.635	331.632	278.653	278.644	325.672	279.412	298.3	201.448	166.031	149.044	97.6422	54.7019	70.2098	102.498	105.723	120.206	146.864	75.6246	116.855
MNXR97320_Tc	168.149	130.113	109.843	120.795	114.039	99.7905	111.015	109.306	143.196	118.716	132.163	165.674	268.58	226.034	224.213	217.126	200.292	268.536	231.692	284.2	158.584	221.025	228.455	151.249	436.938
MNXR97323_Tc	493.678	459.994	467.921	366.154	329.22	238.879	253.233	158.653	159.783	120.561	185.389	181.254	111.175	134.034	93.6586	121.443	60.0875	49.729	77.2308	93.1804	42.289	58.1644	103.349	70.898	76.2101
MNXR97358_Tpl	3803.82	2670.92	1748.92	1048.15	1001.58	906.724	1303.28	521.061	310.167	217.133	324.769	342.773	258.674	288.689	184.479	237.366	177.759	139.241	182.545	228.292	200.873	213.269	184.94	198.514	233.711
MNXR97359_Tpl	3803.82	2670.92	1748.92	1048.15	1001.58	906.724	1303.28	521.061	310.167	217.133	324.769	342.773	258.674	288.689	184.479	237.366	177.759	139.241	182.545	228.292	200.873	213.269	184.94	198.514	233.711
MNXR97361_Tc	471.277	594.264	708.989	669.367	570.811	545.094	497.926	600.653	568.916	614.492	548.95	568.172	577.888	564.689	469.712	605.376	568.328	596.748	484.448	461.243	481.038	461.437	451.471	515.192	553.793
MNXR97368_Tc	0	0	0	0	0	0	0	0	0	0	0	0	0	0	0	0	0	0	0	0	0	0	0	0	0
MNXR97403_Tm	135.41	161.477	117.832	83.6709	75.7533	77.2714	107.731	110.367	117.211	100.878	98.3329	73.2287	84.7569	77.724	48.2484	55.2015	30.0438	84.5392	49.1469	32.6131	21.1445	34.8986	76.1517	28.3592	71.1294
MNXR97408_Tc	415.562	333.66	381.456	310.562	248.962	259.411	259.145	184.653	157.571	105.183	112.316	123.087	84.7569	91.2067	35.4767	47.8413	12.5182	14.9187	28.0839	55.9082	42.289	50.4091	38.0758	51.9919	25.4034
MNXR97415_Tc	131.676	157.698	168.466	95.1662	82.7144	96.4788	123.168	97.6326	62.4757	134.708	110.963	109.583	48.4325	75.3447	58.1818	82.8022	127.686	89.5121	63.1888	46.5902	42.289	62.042	54.3941	51.9919	60.9681
MNXR97428_Tpl	7446.66	2151.85	870.524	1104.87	1623.58	2557.02	1905.65	2641.92	2203.23	1113.96	747.872	2240.49	3076.57	889.861	492.417	463.692	262.883	198.916	126.378	316.813	280.165	465.315	353.561	66.1715	81.2908
MNXR97432_Tc	513.781	608.12	714.393	712.145	658.644	756.597	669.047	813.959	784.54	802.715	656.305	786.3	701.171	677.309	509.446	598.016	610.89	591.775	554.657	656.922	676.624	535.112	641.85	860.229	914.521
MNXR97435_Tc	195.001	178.481	232.14	176.199	135.742	131.361	125.467	90.7347	86.8025	62.1258	126.299	121.529	84.7569	87.2412	65.2772	64.4017	57.5839	49.729	49.1469	107.157	79.2919	69.7972	125.106	122.89	86.3714
MNXR97439_Tm	131.676	157.698	168.466	95.1662	82.7144	96.4788	123.168	97.6326	62.4757	134.708	110.963	109.583	48.4325	75.3447	58.1818	82.8022	127.686	89.5121	63.1888	46.5902	42.289	62.042	54.3941	51.9919	60.9681
MNXR97447_Tpl	4060.56	2186.74	2011.02	2229.53	2234.93	2351.48	2368.1	2635.55	2705.8	2705.24	2452.01	2321.51	2326.96	3028.06	3290.82	3468.49	3985.8	4888.36	3721.12	4155.85	4953.1	5110.71	3878.3	5071.57	4841.88
MNXR97449_Tpl	1303.12	1194.07	1421.15	2104.77	2557.39	3336.58	3708.17	3563.59	3208.37	3792.75	3986.09	3750.25	2558.12	3852.89	2128.6	3002.96	3570.2	3630.21	2211.61	2879.27	3573.42	3869.87	3454.02	3398.38	2565.74
MNXR97512_Tc	726.889	897.065	779.477	939.601	1069.14	857.492	773.493	1160.98	1349.58	1480.56	1355.01	1219.96	1135.96	1199.17	1365.14	1775.65	1574.79	2123.43	1018.04	2688.25	1686.27	1539.42	1419.68	1266.71	1544.52
MNXR97512_Tpl	726.889	897.065	779.477	939.601	1069.14	857.492	773.493	1160.98	1349.58	1480.56	1355.01	1219.96	1135.96	1199.17	1365.14	1775.65	1574.79	2123.43	1018.04	2688.25	1686.27	1539.42	1419.68	1266.71	1544.52
MNXR97523_Tpl	7585.66	7035.45	6772.46	6389.51	7348.89	7183.37	7471.51	7495.96	6261.39	6328.84	6497.64	5862.97	4797.02	5180.54	3801.69	3694.82	2769.03	3495.95	3075.19	2753.48	2574.34	3171.9	3078.7	3634.71	3165.26
MNXR97524_Tpl	0	0	0	0	0	0	0	0	0	0	0	0	0	0	0	0	0	0	0	0	0	0	0	0	0
MNXR97525_Tpl	0	0	0	0	0	0	0	0	0	0	0	0	0	0	0	0	0	0	0	0	0	0	0	0	0
MNXR97527_Tc	160.682	123.438	128.17	125.883	103.802	88.0894	95.2496	93.9183	84.0381	99.6474	115.022	105.948	112.275	135.62	236.985	189.525	175.255	228.753	245.734	246.928	232.59	166.738	184.94	283.592	187.985
MNXR97678_Tc	1143.44	642.002	719.327	604.164	538.053	559.666	550.149	504.081	417.426	329.082	369.425	387.957	336.826	368.792	255.432	287.048	230.335	273.509	217.65	246.928	269.593	267.556	271.97	236.327	243.872
MNXR97679_Tc	0	0	0	0	0	0	0	0	0	0	0	0	0	0	0	0	0	0	0	0	0	0	0	0	0
MNXR97680_Tc	9.90801	23.302	48.8715	33.7322	25.1828	26.2723	10.8388	11.6735	9.39899	0.615107	6.31496	6.75159	1.10074	1.5862	1.41907	0	0	0	0	0	0	0	0	0	0
MNXR97750_Tc	43.6527	47.1079	31.837	39.7625	53.0273	27.1554	19.0499	14.3265	20.4566	3.69064	11.7278	25.4483	15.4103	7.13792	2.83814	3.6801	2.50365	0	0	4.65902	0	0	10.8788	4.72653	0
MNXR97752_Tc	725.008	355.954	310.968	341.844	307.722	412.85	437.82	350.735	452.81	497.622	554.814	497.54	384.158	433.827	644.257	443.452	923.845	1108.96	877.623	1216	1511.83	918.997	886.623	1252.53	1107.59
MNXR97762_Tc	136.702	135.278	134.984	119.853	137.994	131.361	126.781	121.51	104.495	102.723	92.4691	82.5771	78.1525	96.7585	82.306	141.684	97.6422	104.431	63.1888	83.8623	74.0058	89.1854	152.303	75.6246	60.9681
MNXR97776_Tp	563.895	577.638	591.392	486.572	399.035	400.045	364.248	219.143	282.523	113.18	167.346	247.212	133.189	138	130.554	123.283	157.73	164.106	217.65	149.089	148.012	131.839	114.228	103.984	116.855
MNXR97778_Tc	655.221	787.23	779.477	806.18	808.103	845.349	773.493	1160.98	1349.58	1480.56	1355.01	1219.96	1135.96	1199.17	1365.14	1775.65	1574.79	1447.11	905.706	1122.82	1326.82	1539.42	1419.68	1091.83	1000.89
MNXR97779_Tc	0	0	0	0	0	0	0	0	0	0	0	0	0	0	0	0	0	0	0	0	0	0	0	0	0
MNXR97804_Tc	1783.73	1046.58	922.567	689.154	595.175	557.016	612.554	660.612	669.54	555.442	600.372	602.969	598.802	617.033	630.067	515.214	595.868	686.26	674.014	731.466	581.474	628.175	462.349	751.519	650.326
MNXR97814_Tc	1007.6	1272.92	1349.61	1307.45	1378.3	1247.16	1087.49	1706.98	2006.41	2194.09	1773.6	2424.86	2138.74	1863	1508.47	2369.98	2123.09	1675.87	1678.01	1635.32	1617.56	1775.95	1718.85	2093.85	2118.64
MNXR97816_Tc	1007.6	1272.92	1349.61	1307.45	1378.3	1247.16	1087.49	1706.98	2006.41	2194.09	1773.6	2424.86	2138.74	1863	1508.47	2369.98	2123.09	1675.87	1678.01	1635.32	1617.56	1775.95	1718.85	2093.85	2118.64
MNXR97817_Tc	184.519	160.343	203.005	148.874	112.811	86.7647	88.6807	61.0204	70.216	69.5071	71.2688	73.2287	64.9436	61.862	86.5632	82.8022	35.051	39.7832	35.1049	55.9082	42.289	15.5105	65.2729	51.9919	91.4521
MNXR97818_Tc	0	0	0	0	0	0	0	0	0	0	0	0	0	0	0	0	0	0	0	0	0	0	0	0	0
MNXR97822_Tc	246.839	241.207	380.164	269.857	120.591	136.881	119.555	44.0408	66.3458	31.9856	63.1496	65.9578	40.7273	23	45.4102	16.5604	17.5255	14.9187	28.0839	32.6131	15.8584	3.87762	32.6364	23.6327	0
MNXR97824_Tc	572.798	240.704	309.441	237.444	214.771	109.063	151.086	34.4898	22.1153	31.3705	39.243	47.7805	37.4251	20.6207	8.51442	7.36019	2.50365	4.9729	7.02098	13.9771	5.28613	3.87762	0	4.72653	0
MNXR97830_Tpl	5678.3	2984.42	1938.77	1371.9	1185.23	1360.2	1835.36	1378.53	1308.12	931.887	863.345	1039.74	1280.16	1278.48	963.548	1067.23	753.597	959.769	1011.02	1001.69	803.491	791.035	870.305	912.221	812.908
MNXR97831_Tpl	1535.02	2158.77	2150.35	2428.15	2755.78	2703.62	2625.93	2692.33	2480.23	2865.78	2563.42	2420.18	2453.55	2142.96	2399.65	2220.94	2999.37	2929.04	3033.06	4547.2	3885.3	2993.53	2284.55	3251.86	2789.29
MNXR97842_Tc	0	0	0	0	0	0	0	0	0	0	0	0	0	0	0	0	0	0	0	0	0	0	0	0	0
MNXR97894_Tm	5512.16	5714.66	6354.35	5527.18	6391.94	6747.78	6822.5	9820.57	8493.37	12685.4	11823.9	8995.19	11648	9878.88	10367.7	10646.5	13432.1	20413.7	15558.5	9350.65	9541.46	11028	12815.2	20669.1	14246.2
MNXR97895_Tc	0	0	0	0	0	0	0	0	0	0	0	0	0	0	0	0	0	0	0	0	0	0	0	0	0
MNXR97932_Tc	7652.29	6613.11	9563.66	8494.85	5602.06	6964.14	6867.5	3601.79	3108.3	1997.87	3360.46	2250.88	1670.92	2179.44	2684.88	2173.1	2461.08	2655.53	1965.87	4696.29	3092.38	3226.18	2050.66	3488.18	3490.42
MNXR97932_Tpl	7652.29	6613.11	9563.66	8494.85	5602.06	6964.14	6867.5	3601.79	3108.3	1997.87	3360.46	2250.88	1670.92	2179.44	2684.88	2173.1	2461.08	2655.53	1965.87	4696.29	3092.38	3226.18	2050.66	3488.18	3490.42
MNXR97969_Tc	683.653	797.559	816.718	846.508	1683.36	3547.42	3310.09	3352.94	3393.04	6673.3	5599.57	3784.52	5145.96	3547.55	5234.95	4841.17	8079.27	9418.67	7393.09	4342.21	4080.89	5417.04	7685.88	6347.74	4277.93
MNXR99131_Tc	1182.93	988.635	1023.25	962.78	1086.14	1417.6	1443.2	3038.81	3737.48	4483.52	2638.75	2707.39	3597.22	3110.55	3909.54	4870.61	5165.02	5102.19	4156.42	4579.82	4614.79	4951.73	4710.53	4291.69	4074.7
MNXR99133_Tc	1182.93	988.635	1023.25	962.78	1086.14	1417.6	1443.2	3038.81	3737.48	4483.52	2638.75	2707.39	3597.22	3110.55	3909.54	4870.61	5165.02	5102.19	4156.42	4579.82	4614.79	4951.73	4710.53	4291.69	4074.7
MNXR99153_Tc	10478.1	6895.13	5329.11	6598.88	7355.03	8483.51	8568.52	10770.4	10213.9	11342	10066.9	8878.34	10005.7	9222.98	11139.7	10589.5	13344.4	17300.7	15003.8	14317.2	15472.5	15142.1	13196	19459.1	18315.8
MNXR99175_Tc	10478.1	6895.13	5329.11	6598.88	7355.03	8483.51	8568.52	10770.4	10213.9	11342	10066.9	8878.34	10005.7	9222.98	11139.7	10589.5	13344.4	17300.7	15003.8	14317.2	15472.5	15142.1	13196	19459.1	18315.8
MNXR99205_Tc	10478.1	6895.13	5329.11	6598.88	7355.03	8483.51	8568.52	10770.4	10213.9	11342	10066.9	8878.34	10005.7	9222.98	11139.7	10589.5	13344.4	17300.7	15003.8	14317.2	15472.5	15142.1	13196	19459.1	18315.8
MNXR99209_Tc	404.218	355.828	343.275	374.257	383.68	392.097	474.606	367.714	362.691	353.072	304.922	281.489	374.251	343.413	359.025	277.847	365.532	462.479	477.427	433.289	502.182	391.64	337.243	430.115	274.356
MNXR99237_Tc	0	0	0	0	0	0	0	0	0	0	0	0	0	0	0	0	0	0	0	0	0	0	0	0	0
MNXR99239_Tc	0	0	0	0	0	0	0	0	0	0	0	0	0	0	0	0	0	0	0	0	0	0	0	0	0
MNXR99461_Tpl	0	0	0	0	0	0	0	0	0	0	0	0	0	0	0	0	0	0	0	0	0	0	0	0	0
MNXR99464_Tc	78688	37966.3	14338.4	10675.2	11792.1	12565.9	23340.1	12474.7	8575.2	5706.35	5609.49	5175.87	3448.62	4132.06	3550.51	3113.36	3700.39	5932.67	3615.8	5814.46	6750.38	6049.09	4476.63	7430.11	6442.29
MNXR99464_Tpl	78688	37966.3	14338.4	10675.2	11792.1	12565.9	23340.1	12474.7	8575.2	5706.35	5609.49	5175.87	3448.62	4132.06	3550.51	3113.36	3700.39	5932.67	3615.8	5814.46	6750.38	6049.09	4476.63	7430.11	6442.29
MNXR99466_Tc	1859.55	963.696	658.238	828.04	1147.76	965.451	1051.69	737.551	563.387	594.809	783.957	684.507	731.992	560.723	689.668	441.612	1039.01	1178.58	1158.46	726.807	824.636	791.035	832.229	1682.65	1920.49
MNXR99471_Tc	3626.76	3312.92	3154.09	2823.51	3202.93	2576.45	2782.27	1810.45	1676.89	2005.86	1774.5	1501.97	1838.23	2190.55	2775.7	2585.27	3081.99	2973.79	3033.06	3494.26	3774.3	3765.17	3198.37	3752.87	3576.79
MNXR99475_Tm	5175.72	8311.64	12161.7	13600.1	11533.7	12523.9	12162.7	10635.1	10345	8473.72	9454.85	10161.7	7763.51	6915.85	3669.71	5010.45	3442.51	3028.49	2352.03	2054.63	2320.61	3074.96	3426.83	3010.8	2088.16
MNXR99475_Tpl	5175.72	8311.64	12161.7	13600.1	11533.7	12523.9	12162.7	10635.1	10345	8473.72	9454.85	10161.7	7763.51	6915.85	3669.71	5010.45	3442.51	3028.49	2352.03	2054.63	2320.61	3074.96	3426.83	3010.8	2088.16
MNXR99561_Tc	5065.58	2932.78	2372.26	2737.39	1607.2	4668.52	3630	10024.9	10723.7	18033.1	12570.4	12640.5	15970.6	20144	27219.2	26228.1	52035.8	59903.5	68917.9	63618.9	81617.8	65861.4	69238.2	94601.6	90588.4
MNXR99582_Tc	991.806	239.696	167.761	201.451	215.385	236.23	269.327	281.224	227.787	153.777	147.95	260.715	260.875	222.069	181.641	202.405	265.386	268.536	168.504	274.882	274.879	236.535	201.258	226.874	360.728
MNXR99596_Tc	1567.62	1735.81	1797.67	1889.57	2342.41	2631.2	2428.54	1893.22	1681.31	1687.85	1723.53	1475.48	1120.55	1272.14	1133.84	1392.92	1672.44	1178.58	1600.78	1779.75	1966.44	1841.87	1588.31	2519.24	2138.96
MNXR99597_Tc	0	0	0	0	0	0	0	0	0	0	0	0	0	0	0	0	0	0	0	0	0	0	0	0	0
MNXR99601_Tc	4172.57	3458.65	3271.1	3981.34	4334.52	4770.29	4299.37	4377.55	4146.06	4044.94	4210.73	3446.94	3302.22	3931.41	5304.48	4936.85	5863.54	7185.83	5230.63	6252.4	8040.2	7134.83	5270.78	8616.47	6894.47
MNXR99603_Tc	703.038	598.673	504.457	339.395	296.257	288.774	351.438	240.898	225.023	129.173	149.304	133.474	182.723	137.207	134.812	84.6422	135.197	149.187	182.545	158.407	116.295	112.451	76.1517	146.523	315.002
MNXR99607_Tc	0	0	0	0	0	0	0	0	0	0	0	0	0	0	0	0	0	0	0	0	0	0	0	0	0
MNXR99615_Tc	530.145	188.178	107.141	82.5312	84.1476	182.069	223.344	120.449	52.5238	27.0647	42.4004	76.8145	96.865	39.6551	18.4479	11.0403	5.00729	59.6748	49.1469	23.2951	5.28613	19.3881	27.197	0	0
MNXR99634_Tc	726.889	897.065	667.301	939.601	1069.14	857.492	652.953	605.959	708.242	439.802	488.056	529.221	607.608	495.689	1223.24	537.294	1106.61	2123.43	1018.04	2688.25	1686.27	1310.64	511.304	1266.71	1544.52
MNXR99634_Tpl	726.889	897.065	667.301	939.601	1069.14	857.492	652.953	605.959	708.242	439.802	488.056	529.221	607.608	495.689	1223.24	537.294	1106.61	2123.43	1018.04	2688.25	1686.27	1310.64	511.304	1266.71	1544.52
MNXR99635_Tpl	0	0	0	0	0	0	0	0	0	0	0	0	0	0	0	0	0	0	0	0	0	0	0	0	0
MNXR99650_Tpl	4524.08	3027.37	1923.61	1595.78	1123.2	1056.63	2150.34	1620.49	1349.58	1480.56	1355.01	1219.96	1135.96	1199.17	1365.14	1775.65	1574.79	2123.43	1018.04	2688.25	1686.27	1539.42	1419.68	1266.71	1544.52
MNXR99673_Tc	2891.27	2832.52	2519.58	2059.55	2060.9	1519.82	1584.1	1766.41	1874.27	1487.33	1313.96	1107.26	990.665	1256.27	1014.63	1449.96	675.984	681.287	674.014	759.42	650.194	663.074	761.517	713.707	782.424
MNXR99705_Tc	440.691	1047.46	1275.24	1621.03	1325.07	1199.03	897.646	1051.67	1169.35	1076.44	1092.94	797.207	702.272	744.723	1274.32	1365.32	1379.51	1462.03	968.895	1602.7	1966.44	1981.47	1300.02	1763	1905.25
MNXR99705_Tm	440.691	1047.46	1275.24	1621.03	1325.07	1199.03	897.646	1051.67	1169.35	1076.44	1092.94	797.207	702.272	744.723	1274.32	1365.32	1379.51	1462.03	968.895	1602.7	1966.44	1981.47	1300.02	1763	1905.25
MNXR99706_Tc	598.214	565.546	617.59	667.294	663.762	612.652	568.542	533.265	440.094	407.816	492.116	445.605	313.711	366.413	205.765	191.365	207.803	169.078	217.65	181.702	163.87	205.514	141.425	146.523	198.146
MNXR99846_Tc	0	0	0	0	0	0	0	0	0	0	0	0	0	0	0	0	0	0	0	0	0	0	0	0	0
MNXR99850_Tpl	1602.51	1240.8	1554.72	1779.7	1575.26	1213.16	981.4	618.694	617.569	483.474	654.049	560.382	555.873	426.689	702.439	533.614	743.583	845.392	723.161	810.669	888.069	744.504	614.653	1030.38	1046.62
MNXR99889_Tc	566.049	409.738	490.242	479.788	440.393	423.226	398.735	201.102	192.956	119.946	209.747	152.69	83.6562	112.62	89.4014	90.1624	40.0583	29.8374	63.1888	88.5214	52.8613	81.4301	59.8335	80.3511	25.4034
MNXR99889_Tpl	566.049	409.738	490.242	479.788	440.393	423.226	398.735	201.102	192.956	119.946	209.747	152.69	83.6562	112.62	89.4014	90.1624	40.0583	29.8374	63.1888	88.5214	52.8613	81.4301	59.8335	80.3511	25.4034
MNXR99896_Tc	2033.73	2089.37	2631.07	1167.62	1436.86	1414.07	1257.95	1121.18	966.438	989.092	967.091	953.012	651.638	740.757	483.903	568.575	628.415	447.561	379.133	479.879	481.038	597.154	560.259	694.801	690.971
MNXR99896_Tpl	2033.73	2089.37	2631.07	1167.62	1436.86	1414.07	1257.95	1121.18	966.438	989.092	967.091	953.012	651.638	740.757	483.903	568.575	628.415	447.561	379.133	479.879	481.038	597.154	560.259	694.801	690.971
MNXR99897_Tc	0	0	0	0	0	0	0	0	0	0	0	0	0	0	0	0	0	0	0	0	0	0	0	0	0
MNXR99897_Tm	0	0	0	0	0	0	0	0	0	0	0	0	0	0	0	0	0	0	0	0	0	0	0	0	0
MNXR99897_Tpl	0	0	0	0	0	0	0	0	0	0	0	0	0	0	0	0	0	0	0	0	0	0	0	0	0
MNXR99907_Tc	2166.98	2915.15	3173.48	3846.79	3949	4273.77	4062.23	4062.9	4227.34	3621.14	3576.52	3557.57	3062.26	3721.24	3688.16	3277.13	3404.96	3844.05	3075.19	3983.46	4413.92	3815.58	3165.73	3809.59	3429.45
MNXR99907_Tpl	2166.98	2915.15	3173.48	3846.79	3949	4273.77	4062.23	4062.9	4227.34	3621.14	3576.52	3557.57	3062.26	3721.24	3688.16	3277.13	3404.96	3844.05	3075.19	3983.46	4413.92	3815.58	3165.73	3809.59	3429.45
MNXR99985_Tc	1582.41	2666.25	2893.17	2671.44	2574.79	2833.87	3444.1	4201.39	3721.45	4565.94	4627.06	4180.27	5090.92	3879.06	4082.66	5054.61	4809.5	7618.48	6325.9	4556.52	4191.9	4505.8	4851.95	8640.11	6152.69
MNXR99987_Tc	1012.05	1855.85	1710.03	380.288	432.613	461.641	507.451	640.449	636.92	692.611	691.939	655.943	988.464	912.861	1851.89	1332.2	2080.53	2496.39	1986.94	2674.28	2584.92	2481.68	1925.55	3043.89	3073.81
NADHox_Tc	0	0	0	0	0	0	0	0	0	0	0	0	0	0	0	0	0	0	0	0	0	0	0	0	0
MNXR101898_Tc	0	0	0	0	0	0	0	0	0	0	0	0	0	0	0	0	0	0	0	0	0	0	0	0	0
NADPHox_Tc	0	0	0	0	0	0	0	0	0	0	0	0	0	0	0	0	0	0	0	0	0	0	0	0	0
NADPHox_Tm	0	0	0	0	0	0	0	0	0	0	0	0	0	0	0	0	0	0	0	0	0	0	0	0	0
NADPHox_Tp	0	0	0	0	0	0	0	0	0	0	0	0	0	0	0	0	0	0	0	0	0	0	0	0	0
NADPHox_Tpl	0	0	0	0	0	0	0	0	0	0	0	0	0	0	0	0	0	0	0	0	0	0	0	0	0
Plastidial_ATP_Synthase_Tpl	0	0	0	0	0	0	0	0	0	0	0	0	0	0	0	0	0	0	0	0	0	0	0	0	0
RXN-6884_Tm	0	0	0	0	0	0	0	0	0	0	0	0	0	0	0	0	0	0	0	0	0	0	0	0	0
RXN-8334_Tc	0	0	0	0	0	0	0	0	0	0	0	0	0	0	0	0	0	0	0	0	0	0	0	0	0
RXN-8335_Tc	0	0	0	0	0	0	0	0	0	0	0	0	0	0	0	0	0	0	0	0	0	0	0	0	0
RXN-8682_Tc	0	0	0	0	0	0	0	0	0	0	0	0	0	0	0	0	0	0	0	0	0	0	0	0	0
RXN1A0-6321_Tc	0	0	0	0	0	0	0	0	0	0	0	0	0	0	0	0	0	0	0	0	0	0	0	0	0
RXN1A0-6322_Tc	0	0	0	0	0	0	0	0	0	0	0	0	0	0	0	0	0	0	0	0	0	0	0	0	0
RXN1F-146_Tc	4058.55	3310.78	3044.6	2391.22	2503.75	2050.34	2167.09	1971.22	1849.94	1762.9	1876.45	1411.6	1111.75	1374.45	786.164	1030.43	515.751	477.398	491.469	670.899	518.04	550.623	494.986	694.801	523.309
TAG_Synth_Tc	0	0	0	0	0	0	0	0	0	0	0	0	0	0	0	0	0	0	0	0	0	0	0	0	0
MNXR105118_Tc	741.809	641.246	613.243	590.407	614.011	613.314	594.161	643.632	620.334	754.121	585.487	574.404	562.478	685.24	1108.29	1087.47	1291.88	994.579	631.888	861.919	1252.81	1190.43	821.35	883.862	1026.3
MNXR105118_Tpl	741.809	641.246	613.243	590.407	614.011	613.314	594.161	643.632	620.334	754.121	585.487	574.404	562.478	685.24	1108.29	1087.47	1291.88	994.579	631.888	861.919	1252.81	1190.43	821.35	883.862	1026.3
MNXR114005_Tpl	0	0	0	0	0	0	0	0	0	0	0	0	0	0	0	0	0	0	0	0	0	0	0	0	0
MNXR114030_Tpl	0	0	0	0	0	0	0	0	0	0	0	0	0	0	0	0	0	0	0	0	0	0	0	0	0
MNXR108194_Tpl	0	0	0	0	0	0	0	0	0	0	0	0	0	0	0	0	0	0	0	0	0	0	0	0	0
MNXR103045_Tpl	380.525	221.054	262.567	273.438	228.898	239.1	251.59	126.816	103.389	62.7409	166.895	140.745	106.772	60.2758	55.3437	55.2015	30.0438	39.7832	14.042	65.2263	37.0029	65.9196	59.8335	51.9919	81.2908
MNXR114031_Tpl	0	0	0	0	0	0	0	0	0	0	0	0	0	0	0	0	0	0	0	0	0	0	0	0	0
MNXR104907_Tc	0	0	0	0	0	0	0	0	0	0	0	0	0	0	0	0	0	0	0	0	0	0	0	0	0
MNXR104908_Tc	380.525	221.054	262.567	273.438	228.898	239.1	251.59	126.816	103.389	62.7409	166.895	140.745	106.772	60.2758	55.3437	55.2015	30.0438	39.7832	14.042	65.2263	37.0029	65.9196	59.8335	51.9919	81.2908
MNXR104886_Tc	110.424	69.7801	64.7312	51.6347	47.4994	57.8432	63.7187	91.2653	118.317	145.78	110.061	95.0416	139.794	163.379	359.025	167.444	508.24	377.94	638.909	601.013	713.627	527.357	446.031	628.629	970.408
MNXR104823_Tc	0	0	0	0	0	0	0	0	0	0	0	0	0	0	0	0	0	0	0	0	0	0	0	0	0
MNXR106921_Pc	5562.4	4987.08	5188.33	5104.34	4652.73	4197.54	3876.4	3978.88	3527.45	2838.57	2795.76	2760.99	2554.87	3002.98	2053.12	2339.2	1610.7	1618.56	1581.64	1463.81	1467.03	1643.57	1700.74	1612.48	1831.35
MNXR106920_Pr	412.951	457.195	402.241	584.933	521.518	605.311	531.182	657.665	755.182	853.402	1004.23	1074.54	978.738	986.929	1082.92	943.743	1062.61	1191.63	1157.46	1262.64	1034.68	1068.76	1027.8	1121.83	1313.55
MNXR108886_Pm	3592.18	3298.54	3025.55	4023.72	6268.07	11012.4	9339.67	11118.1	12615.3	16777.2	19305.8	16419.7	16055.9	14396.8	17241.4	15461.8	16405	17919.4	14729.3	13115.4	11352.1	11349.6	12764.7	12524	10672
MNXR107340_Pm	11692	9559.03	8823.07	6531.27	6905.57	5596.71	7711.6	5111.85	4037.22	3417.35	3583.63	4273.29	4130.17	3932.09	3409.33	3193.15	2950.71	3125.49	2785.46	3171.32	2644.42	2837.4	2577.39	2507.85	2747.02
MNXR94941_Pm	17463.4	23272.1	33010	39863.7	22369.2	17707.2	28893.2	40592.3	27769.8	18018.4	21296.2	26638.5	27607.6	31844.3	17074	21277.3	10636.9	11388.6	11605.5	12016.4	11410.9	13335.5	17915.5	10900.3	6871.08
MNXR94876_Pm	17463.4	23272.1	33010	39863.7	22369.2	17707.2	28893.2	40592.3	27769.8	18018.4	21296.2	26638.5	27607.6	31844.3	17074	21277.3	10636.9	11388.6	11605.5	12016.4	11410.9	13335.5	17915.5	10900.3	6871.08
MNXR94953_Pm	17463.4	23272.1	33010	39863.7	22369.2	17707.2	28893.2	40592.3	27769.8	18018.4	21296.2	26638.5	27607.6	31844.3	17074	21277.3	10636.9	11388.6	11605.5	12016.4	11410.9	13335.5	17915.5	10900.3	6871.08
MNXR94951_Pr	1736.39	1604.39	1866.92	1909.04	2308.17	2125.02	2632.52	2248.02	2124.79	1525.39	1428.47	1288.39	1099.85	1401.08	1150.39	1174.64	926.745	912.569	899.866	879.924	822.71	840.102	871.397	727.542	835.253
MNXR107539_Pm	716.446	2249.51	3455.48	4415.61	8276.07	7198.38	4099.12	5321.11	5225.69	6516.4	4624.11	4416.64	3848.66	4218.08	4600.72	5346.35	4031.91	3743.78	3683.61	3958.02	4623.54	4799.32	4020.52	4043.24	3377.69
MNXR109080_Pp	1000.04	1093.9	983.741	1062.19	1102.16	1126.52	974.39	1273.48	1357.37	1429.27	1233.06	1117.19	1205.42	1144.77	1190.53	1204.88	1307.98	1343.12	1315.45	1223.39	1315.92	1366.9	1324.84	1548.23	1750.93
MNXR109082_Pm	17463.4	23272.1	33010	39863.7	22369.2	17707.2	28893.2	40592.3	27769.8	18018.4	21296.2	26638.5	27607.6	31844.3	17074	21277.3	10636.9	11388.6	11605.5	12016.4	11410.9	13335.5	17915.5	10900.3	6871.08
MNXR110773_Pm	253.741	221.585	250.672	291.982	260.759	274.8	253.898	243.336	235.612	238.836	206.171	196.664	209.496	260.212	233.153	182.335	249.508	226.874	295.376	228.977	287.529	228.659	300.98	268.211	292.056
MNXR106388_Pc	4288.72	4277.44	5083.39	5530.19	5058.27	3743.28	3703.8	2921.23	3121.7	2056.32	1902.55	1844.61	1601.5	1787.1	1433.08	1559.47	996.483	837.186	805.415	953.524	950.733	1040.97	981.8	684.981	880.401
MNXR109249_Pc	791.075	889.147	1002.69	1061.22	755.746	1498.81	1269.49	1403.82	1799.22	8148.72	7569.97	6146.34	3833.93	2250.48	2891.78	3679.68	5539.8	5584.86	3412.28	2297.94	2455.54	2583.47	3681.42	4275.31	2244.74
MNXR94939_Pc	1074.67	897.561	878.809	1285.3	1896.57	2467.85	2602.46	2297.64	2984.62	3010	3029.12	2418.61	2207.89	1785.54	1712.35	1935.13	1926.33	1915.02	1878.73	1409.84	1464.93	1373.22	1751.99	1586.78	2009.12
MNXR96811_Pc	8925.72	7323.54	6899.31	6791.24	7144.34	6611.28	7767.28	8796.57	9296.57	6684.5	5979.52	5762.49	6495.18	5802.8	4679.29	5107.21	4488.05	4623	3989.29	4018.54	4014.91	4213.14	4493.67	4423.87	4057.75
MNXR94881_Pc	791.075	889.147	1002.69	1061.22	755.746	1498.81	1269.49	1403.82	1799.22	8148.72	7569.97	6146.34	3833.93	2250.48	2891.78	3679.68	5539.8	5584.86	3412.28	2297.94	2455.54	2583.47	3681.42	4275.31	2244.74
MNXR94946_Pm	17463.4	23272.1	33010	39863.7	22369.2	17707.2	28893.2	40592.3	27769.8	18018.4	21296.2	26638.5	27607.6	31844.3	17074	21277.3	10636.9	11388.6	11605.5	12016.4	11410.9	13335.5	17915.5	10900.3	6871.08
MNXR106923_Pg	5746.49	4888.9	5051.33	4952.05	4564.04	4371.09	4369.72	4353.74	4253.86	4140.1	3533.22	3423.25	3455.86	3628.12	3608.32	3643.03	3918.26	3653.9	4047.68	3485.35	3628.74	3692.66	3749.77	4330.72	4334.28
MNXR108883_Pc	791.075	889.147	1002.69	1061.22	755.746	1498.81	1269.49	1403.82	1799.22	8148.72	7569.97	6146.34	3833.93	2250.48	2891.78	3679.68	5539.8	5584.86	3412.28	2297.94	2455.54	2583.47	3681.42	4275.31	2244.74
MNXR94879_Pc	791.075	889.147	1002.69	1061.22	755.746	1498.81	1269.49	1403.82	1799.22	8148.72	7569.97	6146.34	3833.93	2250.48	2891.78	3679.68	5539.8	5584.86	3412.28	2297.94	2455.54	2583.47	3681.42	4275.31	2244.74
MNXR94944_Pm	17463.4	23272.1	33010	39863.7	22369.2	17707.2	28893.2	40592.3	27769.8	18018.4	21296.2	26638.5	27607.6	31844.3	17074	21277.3	10636.9	11388.6	11605.5	12016.4	11410.9	13335.5	17915.5	10900.3	6871.08
MNXR107211_Pc	4726.55	4605.61	3971.4	2429.95	1923.86	1391.68	1777.29	1147.92	914.296	745.635	763.511	781.324	769.242	745.471	721.665	760.492	639.009	567.547	510.039	585.526	564.564	691.031	550.702	542.846	366.834
MNXR100014_Pc	462.704	583.415	1228.58	2764.61	3729.46	3060.3	1342.99	2329.33	2159.06	1807.91	1584.8	1344.66	1073.67	1519.07	1401.48	1515.49	1071.9	984.327	1147.16	1323.16	1280.24	1269.63	1077.75	900.192	870.525
MNXR100022_Pc	3129.47	2788.05	3066.36	2764.61	3729.46	3060.3	2898.67	2329.33	2267.38	2189.05	2086.63	2035.94	2134.24	2113.73	1892.56	1819.68	1607.08	1583.04	1693.26	1671.53	1771.34	1752.21	1574.56	1349.08	1482.86
MNXR100024_Pc	786.1	577.805	364.349	459.798	466.941	475.142	1234.97	978.726	912.46	611.654	378.357	281.371	585.933	996.306	1034.24	598.315	414.297	379.814	836.326	1573.4	1418.75	835.049	466.585	513.937	1024.31
MNXR100024_Pe	21548.1	21796.7	16926.2	12032.4	14024.9	8259.01	15912.1	10159.1	8570.15	5475.76	5550.75	9112.88	8619.6	7065.57	5150.72	5240.98	4061.35	4189.55	4274.37	5137.25	4409.47	4072.92	5022.03	3564.63	4323
MNXR100030_Pc	17851.4	11177.4	10398.5	1915.83	1386.42	1434	5010.04	927.308	747.226	870.878	1121.48	873.14	1293.8	943.951	1193.95	948.324	833.76	887.199	1085.34	1295.35	1210.98	894.425	799.109	869.677	866.292
MNXR100030_Pm	44031.6	28144.2	37173.8	41353.7	30589.2	29914.7	55769.6	36813.1	34066.4	27039.2	27866.5	24136.9	24395.6	28013.8	24283.8	28220.7	17728.5	18030.3	18407.8	17364.6	17140.5	18016.1	17627.7	14956.4	12871.6
MNXR100040_Pc	5751.47	5306.83	6613.66	7433.4	6988.19	5319.77	7152.58	4258.08	3844.45	2982.96	3120.88	2828.52	2562.23	2357.53	1609.01	1769.29	1259.42	1190.91	1047.55	843.942	726.167	918.427	1067.23	626.36	763.297
MNXR100041_Pc	10289	3438.78	3828.58	2838.33	2970.68	4553.76	15010.1	3065.32	3263.07	4662.71	6777.58	4920.15	4221.83	2784.97	3066.86	2983.33	3798.93	3718.41	2462.61	3133.71	2581.46	2656.74	2612.88	2471.71	1839.81
MNXR100060_Pc	283.593	215.976	294.394	457.858	498.019	552.279	564.59	496.836	428.997	386.132	390.252	369.041	380.529	413.369	331.368	443.468	267.588	349.371	322.853	281.314	327.405	363.834	364.068	313.18	280.769
MNXR100060_Pm	24.8766	22.439	33.5201	39.7716	44.7232	56.7814	47.8843	42.4493	63.0338	31.2068	31.1522	27.2486	22.9136	37.508	18.7889	32.9852	21.1798	23.1948	13.7384	8.17773	29.3825	15.1597	34.1724	33.7271	39.5052
MNXR100066_Pm	13070.2	13222.2	11710.2	7625.47	5699.56	4062.01	6854.14	3345.13	2565.41	1534.96	1837.41	2069.12	2465.67	2606.02	2071.9	1950.71	1743.97	1626.53	1741.34	1903.78	1918.26	1979.61	1624.5	1707.23	1536.47
MNXR100074_Pc	7283.86	8305.25	7894.71	6697.15	5353.9	4871.95	5723.85	5719.89	6105.1	4973.53	5004.74	4679.65	5080.27	6002.84	5379.61	5933.67	4024.67	3976.45	3680.18	4113.4	4321.33	4830.9	4153.26	3721.22	3420.02
MNXR100078_Pc	517.433	560.976	574.214	579.113	484.375	585.491	604.679	611.629	537.929	941.614	1677.69	1621.29	1050.75	789.23	866.852	919.92	1254.77	1524.33	2158.65	1471.99	1422.95	1279.73	1214.44	1784.32	2636.97
MNXR100078_Pm	0	16.8293	7.28697	13.5805	28.8048	170.88	132.517	147.078	233.776	530.516	862.065	1054.99	760.24	411.806	424.459	446.216	546.025	713.239	625.098	549.544	438.639	349.937	415.326	551.679	688.519
MNXR100085_Pc	9074.98	10462.2	23162.4	37323.2	15854.8	15351.9	33944.4	8098.25	10082.3	16926.2	21399.8	16503.8	10954.3	10402.2	16282.3	19113.1	18607.2	19949.7	13542.6	18938	16420.6	20478.3	16624.9	20592	10872.4
MNXR100086_Pc	17891.2	14781.7	15828.8	20232.1	16988	15513.6	14776.2	14353.8	14902.3	12146.5	11530.3	9968.84	8465.75	10273.3	7946.85	9256.01	6637.54	7836.93	7624.82	7413.93	7035.01	6420.15	7575.76	8208.53	7496.11
MNXR100097_Pc	16547.9	10742.7	14627.9	18524.8	17066.1	14017.5	14117	14630.7	15519.8	10156.8	10274	8593.38	6417.44	8334.59	6700.81	8580.73	4514.91	4424.4	3546.23	3763.39	3947.75	4833.43	4031.03	3139.83	2964.3
MNXR100098_Pc	16547.9	10742.7	14627.9	18524.8	17066.1	14017.5	14117	14630.7	15519.8	10156.8	10274	8593.38	6417.44	8334.59	6700.81	8580.73	4514.91	4424.4	3546.23	3763.39	3947.75	4833.43	4031.03	3139.83	2964.3
MNXR100099_Pc	577.137	603.049	674.774	569.413	552.597	606.918	815.147	538.688	608.919	593.346	573.2	517.131	477.912	519.642	461.182	493.862	414.297	402.284	451.651	405.616	442.836	390.363	427.155	395.892	612.33
MNXR100108_Pc	487.581	589.025	585.873	738.199	771.665	801.903	778.399	944.647	1080.75	1036.07	817.319	707.871	673.496	693.116	645.655	749.497	617.83	513.184	499.735	520.104	503.7	573.543	537.558	411.149	457.132
MNXR100108_Pg	487.581	589.025	585.873	738.199	771.665	801.903	778.399	944.647	1080.75	1036.07	817.319	707.871	673.496	693.116	645.655	749.497	617.83	513.184	499.735	520.104	503.7	573.543	537.558	411.149	457.132
MNXR100113_Pc	223.889	221.585	237.555	311.382	378.252	522.817	407.574	630.163	736.21	736.481	633.805	624.349	607.21	636.073	581.602	651.458	622.479	521.882	515.191	528.282	606.539	601.336	492.871	524.376	579.88
MNXR100136_Pe	228.865	232.805	381.837	403.536	529.856	586.027	435.413	405.959	294.362	209.294	257.713	205.549	256.96	329.758	285.25	202.492	171.505	185.558	173.448	153.741	132.221	123.805	184.005	126.075	108.639
MNXR100140_Pc	626.89	642.317	690.805	819.682	1022.57	1075.1	985.526	1379.9	1475.48	1301.53	1067.1	1036.63	918.999	1116.64	919.802	1039.03	730.961	637.131	540.95	572.441	543.576	612.706	688.706	449.695	467.008
MNXR100141_Pc	1990.13	2092.44	1941.25	1823.67	1425.84	1339.18	1240.54	1276.47	1243.54	1205.83	1144.7	1102.98	1144.04	1105.7	1141	1200.29	1056.41	1029.27	1009.77	1017.31	1074.56	1179.93	1080.37	998.162	1017.26
MNXR100142_Pc	77022.8	81978	68660.6	62676.4	26705.6	18156.5	21844.1	10878.2	8170.76	5157.1	8105.73	9915.38	10951.2	9707.38	8288.21	7378.9	6068.11	6863.29	7041.32	8662.4	7683.71	7263.88	5621.14	6336.02	6387.38
MNXR100142_Pm	44877.4	50400.9	36956.6	15119	8376.88	7113.74	44692.8	9768.12	6943.51	4510.84	4467.79	4651.81	8099.95	7057.75	5317.26	4647.25	3954.94	4083	4803.29	6375.36	5907.98	4161.35	4010	3885.84	4262.33
MNXR100144_Pc	4169.32	3974.51	3650.77	2882.95	2542.4	1822.9	2365.26	1616.66	1352.47	1212.07	1205.31	1201.31	1078.58	1074.45	959.942	923.585	969.621	927.065	966.841	811.231	870.981	947.484	933.17	929.904	1070.87
MNXR100146_Pe	4547.44	3772.56	4414.45	4562.09	4457.92	3808.64	4114.71	3650.64	3757.55	3184.76	3025.72	2622.38	2427.2	2648.22	2485.26	2600.33	2082.33	1819.34	1916.51	2016.63	1916.16	2132.47	1903.14	1583.57	1688.85
MNXR100208_Pc	422.902	586.22	421.187	379.285	338.835	302.12	288.42	278.611	291.914	274.204	251.483	212.065	245.503	245.365	213.51	250.138	251.058	265.29	262.747	214.257	256.047	295.615	273.379	252.15	372.478
MNXR100208_Pe	422.902	586.22	421.187	379.285	338.835	302.12	288.42	278.611	291.914	274.204	251.483	212.065	245.503	245.365	213.51	250.138	251.058	265.29	262.747	214.257	256.047	295.615	273.379	252.15	372.478
MNXR100208_Pr	353.247	445.976	348.317	301.682	291.08	238.375	272.829	249.913	185.43	179.751	166.522	158.16	217.679	198.48	169.954	181.419	250.541	307.33	300.528	209.35	249.751	271.612	261.55	423.195	474.062
MNXR100250_Pc	432.853	364.634	364.349	727.529	635.221	667.985	728.287	619.401	879.413	986.551	933.998	773.623	445.178	420.402	321.12	475.537	368.322	376.915	317.701	225.705	218.27	327.198	302.294	281.862	313.22
MNXR100277_Pc	7139.58	6215.61	6272.63	5591.3	4523.11	5868.3	10149.2	6898.91	7225.63	5878.95	14662.5	12895.7	10091.8	7820.41	6953.6	5524.1	8916.69	10842.1	8045.56	7345.24	6571.18	4517.6	6809.51	7969.23	6944.45
MNXR100284_Pc	3666.81	2872.2	5287.43	8633.34	17063.8	8815.04	6463.27	9598.33	11059.1	10432.6	7748.39	6562.77	4706.29	5826.24	5458.18	6136.16	4522.66	3959.78	3304.09	3709.42	3605.65	4055.23	3948.23	2717.44	2830.26
MNXR100287_Pc	11846.2	11124.2	9579.46	5294.47	3051.03	2353.75	3223.84	1281.85	1065.45	1051.88	1559.31	1731.47	1704.61	1501.88	1682.46	1560.38	1570.92	1699.02	1445.97	1822	1817.52	1836.85	1445.76	1728.11	1286.74
MNXR100289_Pc	4975.32	6574.64	9183.04	20232.1	9995.26	8686.48	5600.24	8483.28	8470.4	8690.06	8699.38	7193.04	7289.8	7816.51	7354.15	7661.73	6637.54	7836.93	7624.82	7413.93	7035.01	6420.15	7575.76	8208.53	7496.11
MNXR100291_Pc	4975.32	6574.64	9183.04	20232.1	9995.26	8686.48	5600.24	8483.28	8470.4	8690.06	8699.38	7193.04	7289.8	7816.51	7354.15	7661.73	6637.54	7836.93	7624.82	7413.93	7035.01	6420.15	7575.76	8208.53	7496.11
MNXR100293_Pm	716.446	2249.51	3455.48	4415.61	8276.07	7198.38	4099.12	5321.11	5225.69	6516.4	4624.11	4416.64	3848.66	4218.08	4600.72	5346.35	4031.91	3743.78	3683.61	3958.02	4623.54	4799.32	4020.52	4043.24	3377.69
MNXR100310_Pc	4005.13	4621.99	7960.04	10967.9	14974.5	10698.1	5874.8	7822.89	7572.97	7483.34	5918.88	5299.88	4749.67	6145.5	5375	6479.61	4689.75	4567.19	4071.77	4438.49	4175.1	4888.03	5043.27	4479.64	3188.27
MNXR100310_Pm	159.21	1719.39	1594.39	5786.28	23555.5	57108.7	30536.8	42414.6	30337.6	38625.3	32891	20882.5	30595.4	36462.4	42912.2	26183.8	21460.3	23716.6	30920	33895.1	30408.8	19065.9	20930.6	17221.7	21702.5
MNXR100313_Pc	9467.89	5833.9	5489.78	4206.56	3813.37	3555.48	8166.74	3485.2	3334.75	2522.55	2456.28	2461.14	2277.69	2558.87	2223.91	2426.18	1672.33	1698.17	1520.35	1830.33	1670.48	1787.65	1656.45	1402.73	1345.29
MNXR100313_Pr	9467.89	5833.9	5489.78	4206.56	3813.37	3555.48	8166.74	3485.2	3334.75	2522.55	2456.28	2461.14	2277.69	2558.87	2223.91	2426.18	1672.33	1698.17	1520.35	1830.33	1670.48	1787.65	1656.45	1402.73	1345.29
MNXR100325_Pc	1398.06	1102.32	1179.03	983.619	1222.69	3566.51	4772.84	3270.39	4463.77	3904.18	2999.1	6091.84	4498.43	2598.99	1708.94	1969.95	982.535	1419.23	922.191	1090.91	1133.32	903.268	1073.8	713.89	695.574
MNXR100328_Pc	666.692	779.756	721.41	709.098	755.746	762.263	626.951	771.262	764.361	638.283	584.528	633.826	538.469	627.477	579.894	743.083	549.641	586.392	496.3	660.761	606.539	586.177	632.19	574.164	623.618
MNXR100330_Pm	66480.2	83397.5	57803.2	28199	14047.6	13272.9	95238.6	26294.7	14467.8	7909.05	8442.8	8188.21	24651.8	21722.6	13880.7	8108.86	5919.49	6833.03	19525.7	16635.1	14389	6660.18	6172.06	6427.42	16185.8
MNXR100332_Pc	1990.13	2092.44	1941.25	1823.67	1425.84	3566.51	4772.84	3270.39	4463.77	3904.18	2999.1	6091.84	4498.43	2598.99	1708.94	1969.95	1056.41	1419.23	1009.77	1090.91	1133.32	1179.93	1080.37	998.162	1017.26
MNXR100336_Pc	1398.06	1102.32	1179.03	983.619	1222.69	3566.51	4772.84	3270.39	4463.77	3904.18	2999.1	6091.84	4498.43	2598.99	1708.94	1969.95	982.535	1419.23	922.191	1090.91	1133.32	903.268	1073.8	713.89	695.574
MNXR100338_Pp	1194.08	1946.59	2406.16	2711.26	3625.61	4515.73	3326.29	4883.46	4050.69	3271.31	2859.77	2351.08	2821.65	3541.38	3221.44	3327.84	2531.76	2468.79	2390.48	2613.6	2346.4	2431.87	2505.1	2258.11	2298.36
MNXR100348_Pp	1199.05	2061.59	1958.74	2813.11	4504.16	6956.79	4870.84	6643.02	5322.38	7391.85	8690.89	7890.25	8607.33	9166.79	10939.4	7469.31	8508.07	9815.73	11665.6	9199.95	7889.2	6271.08	7440.39	7620.72	7878.46
MNXR100352_Pp	437.828	507.683	394.954	342.424	400.235	381.399	335.19	414.329	427.773	436.895	421.404	494.029	614.575	509.483	623.45	637.714	891.617	902.421	935.93	721.276	866.784	859.052	760.994	1076.86	1134.36
MNXR100353_Pc	1054.77	936.83	983.741	1189.27	1268.93	1350.43	1174.84	1352.4	1410.61	1492.1	1349.74	1297.27	1105.58	1113.52	1056.45	1146.24	1197.43	1347.47	1112.81	1087.64	1150.11	1298.68	1198.66	1518.52	1566.1
MNXR100364_Pm	17055.4	18775.9	19616.5	16061.9	13548.9	9648.01	10790.7	7493.2	5812.57	3983.65	4919.78	4797.53	4861.77	4695.53	4325.72	3701.67	3324.19	3234.22	3269.74	3328.34	3269.85	3079.95	3086.03	2912.58	2624.27
MNXR100364_Pp	13831.4	11595.4	12347	11445.5	11863	10886.5	12913.2	10791.7	11021.7	8474.11	8093.9	7190.08	7638.41	7771.18	6459.11	6149.91	4579.48	4206.95	5955.6	4731.64	4239.47	3913.74	4460.82	3110.12	5838.3
MNXR100377_Pc	19.9013	81.3415	169.058	432.637	734.522	796.01	471.048	915.351	1056.89	956.593	700.64	557.412	498.371	597.783	574.77	692.689	449.425	424.754	340.026	356.549	444.935	495.218	453.442	277.044	316.042
MNXR100377_Pg	19.9013	81.3415	169.058	432.637	734.522	796.01	471.048	915.351	1056.89	956.593	700.64	557.412	498.371	597.783	574.77	692.689	449.425	424.754	340.026	356.549	444.935	495.218	453.442	277.044	316.042
MNXR100381_Pc	129.358	140.244	166.143	182.367	242.567	251.231	174.833	265.458	214.805	245.494	246.385	262.416	296.24	288.343	324.536	329.852	367.288	368.217	315.984	371.269	386.17	392.89	373.268	432.028	251.14
MNXR100381_Pe	4562.37	3200.37	2917.7	2231.09	1505.43	1029.03	1232.74	874.695	978.554	892.931	880.19	895.058	907.542	869.716	861.728	692.689	676.203	680.621	827.74	765.436	659.007	636.709	692.649	549.27	778.817
MNXR100382_Pc	4935.51	2490.73	3449.65	5454.53	6340.84	5761.7	5207.14	4498.43	4581.88	4950.23	5045.52	4102.1	3252.91	3478.08	3152.27	3182.16	3506.03	3361.79	2711.62	2965.25	2675.91	2694.64	3175.41	2721.46	2553.73
MNXR100383_Pc	9761.57	11730	8995.04	4925.85	3093.48	2121.27	2816.27	1239.4	839.635	487.242	772.007	988.651	1115.4	1030.69	902.722	842.955	887.484	1065.51	800.263	858.662	936.042	1119.29	979.171	1155.55	760.475
MNXR100384_Pc	9761.57	11730	8995.04	4925.85	3093.48	2121.27	2816.27	1239.4	839.635	487.242	772.007	988.651	1115.4	1030.69	902.722	842.955	887.484	1065.51	800.263	858.662	936.042	1119.29	979.171	1155.55	760.475
MNXR100389_Pc	31180.3	26744.5	35159.6	41420.6	42615.9	37000	39440	39882	36882.1	22094	25103.5	22817.2	25524.1	29729	22160.7	23691.6	15121.8	15094.7	16015.6	15640.7	14764.7	14260.3	15480.1	13204.2	13990.5
MNXR100409_Pc	2512.53	2827.32	2629.14	2134.08	2055.75	1540.06	2217.16	1714.12	1618.68	1167.97	1262.51	1232.7	1216.06	1301.06	1128.19	973.98	773.837	758.178	688.638	695.107	726.167	807.256	738.65	729.951	668.766
MNXR100410_Pc	2184.16	2574.88	2432.39	2225.27	1913.24	1478.99	1629.18	1343.43	1166.43	1242.86	1328.21	1368.35	1425.55	1444.84	1446.75	1356.06	1444.36	1422.13	1452.84	1489.98	1477.52	1480.6	1567.99	1532.98	1245.82
MNXR100410_Pe	1303.53	1848.42	1438.45	1116.51	973.298	882.789	727.174	612.227	440.625	217.616	273.573	231.613	207.859	293.812	124.69	136.522	98.6668	73.9333	96.1689	55.6086	96.5425	89.6951	103.832	77.8935	43.7379
MNXR100411_Pc	2184.16	2574.88	2432.39	2225.27	1913.24	1478.99	1629.18	1343.43	1166.43	1242.86	1328.21	1368.35	1425.55	1444.84	1446.75	1356.06	1444.36	1422.13	1452.84	1489.98	1477.52	1480.6	1567.99	1532.98	1245.82
MNXR100411_Pe	1303.53	1848.42	1438.45	1116.51	973.298	882.789	727.174	612.227	440.625	217.616	273.573	231.613	207.859	293.812	124.69	136.522	98.6668	73.9333	96.1689	55.6086	96.5425	89.6951	103.832	77.8935	43.7379
MNXR100455_Pc	2442.88	2019.51	1989.34	1384.24	1303.8	929.393	1147	801.754	673.789	661.168	692.144	698.394	634.215	618.1	602.953	546.088	545.508	518.258	537.516	578.983	545.675	481.322	437.67	428.816	524.855
MNXR100460_Pc	29105.6	26640.7	32466.4	46339.7	43095.7	35831.7	33679.4	29337.9	29627.1	30004.7	31961.5	38222.7	32075.8	27494.9	26075.6	25961.2	21520.2	27547.4	25896.9	25908.7	23157.6	21638	20707.2	21596.6	20245
MNXR100463_Pc	308.47	417.927	326.456	389.955	394.929	530.316	527.841	555.428	841.471	1553.68	2102.49	2635.41	2293	1683.17	2844.81	3194.98	4371.3	5071.68	2900.52	4532.1	4697	5142.94	3969.26	5870.12	3033.43
MNXR100464_Pc	403.001	538.537	517.375	874.005	1530.44	2163.58	1091.32	1586.77	2372.64	2983.37	2180.65	1695.93	1491.02	1711.3	1880.6	2246.66	1756.37	1469.24	1476.88	1627.37	1641.22	1781.27	1692.85	1312.95	1736.82
MNXR100472_Pc	6492.79	4967.44	5861.64	4397.18	3712.03	3602.94	3713.82	2750.24	2387.33	1931.08	2459.89	2237.94	4239.01	2781.06	4670.75	2391.43	1837.48	2104.92	3376.22	3395.39	3420.96	2472.3	2277.72	1455.89	3524.43
MNXR100541_Pm	1403.04	2011.1	2256.05	2869.37	6125.56	11323.6	10013.4	12174	10431.8	9590.89	8361.24	7687.07	8673.61	10131.1	9566.12	7341.95	6120.44	6709.08	6805.67	6498.03	5276.26	4652.78	5334.84	4390.14	4648.91
MNXR100543_Pm	13055.2	11878.7	15770.5	18737.3	21161.7	22011.3	17760.6	22853.3	24082.6	22460.2	19125.2	16510.9	16821.8	19956.6	18713.8	20939.2	16271.2	14569.9	14433.9	15151.7	14009.2	15015.7	15263.2	11961.9	10861.1
MNXR100544_Pm	13055.2	11878.7	15770.5	18737.3	21161.7	22011.3	17760.6	22853.3	24082.6	22460.2	19125.2	16510.9	16821.8	19956.6	18713.8	20939.2	16271.2	14569.9	14433.9	15151.7	14009.2	15015.7	15263.2	11961.9	10861.1
MNXR100545_Pm	13055.2	11878.7	15770.5	18737.3	21161.7	22011.3	17760.6	22853.3	24082.6	22460.2	19125.2	16510.9	16821.8	19956.6	18713.8	20939.2	16271.2	14569.9	14433.9	15151.7	14009.2	15015.7	15263.2	11961.9	10861.1
MNXR100546_Pm	13055.2	11878.7	15770.5	18737.3	21161.7	22011.3	17760.6	22853.3	24082.6	22460.2	19125.2	16510.9	16821.8	19956.6	18713.8	20939.2	16271.2	14569.9	14433.9	15151.7	14009.2	15015.7	15263.2	11961.9	10861.1
MNXR100547_Pm	13055.2	11878.7	15770.5	18737.3	21161.7	22011.3	17760.6	22853.3	24082.6	22460.2	19125.2	16510.9	16821.8	19956.6	18713.8	20939.2	16271.2	14569.9	14433.9	15151.7	14009.2	15015.7	15263.2	11961.9	10861.1
MNXR100548_Pm	13055.2	11878.7	15770.5	18737.3	21161.7	22011.3	17760.6	22853.3	24082.6	22460.2	19125.2	16510.9	16821.8	19956.6	18713.8	20939.2	16271.2	14569.9	14433.9	15151.7	14009.2	15015.7	15263.2	11961.9	10861.1
MNXR100550_Pm	1621.95	2011.1	2256.05	2968.32	6125.56	11323.6	10013.4	12174	10431.8	9590.89	8361.24	7687.07	8673.61	10131.1	9566.12	7341.95	6120.44	6709.08	6805.67	6498.03	5276.26	4652.78	5334.84	4390.14	4648.91
MNXR100551_Pm	13055.2	11878.7	15770.5	18737.3	21161.7	22011.3	17760.6	22853.3	24082.6	22460.2	19125.2	16510.9	16821.8	19956.6	18713.8	20939.2	16271.2	14569.9	14433.9	15151.7	14009.2	15015.7	15263.2	11961.9	10861.1
MNXR100552_Pm	7487.85	4162.44	5256.82	31841.5	8397.35	7848.15	6080.2	9142.74	8098.31	9525.98	7349.08	8013.46	7026.29	9064.43	4242.88	8174.83	4697.26	4401.93	3475.82	3606.38	3055.78	4477.18	5688.39	2708.61	1945.63
MNXR100555_Pm	1403.04	2011.1	2256.05	2869.37	6125.56	11323.6	10013.4	12174	10431.8	9590.89	8361.24	7687.07	8673.61	10131.1	9566.12	7341.95	6120.44	6709.08	6805.67	6498.03	5276.26	4652.78	5334.84	4390.14	4648.91
MNXR100569_Pc	1651.81	1730.61	1641.03	1178.6	1024.84	853.863	968.822	797.569	673.789	634.955	564.704	583.476	621.94	596.221	534.63	526.847	515.03	429.103	461.954	485.757	501.601	447.212	452.127	428.013	373.888
MNXR100569_Pm	1651.81	1730.61	1641.03	1178.6	1024.84	853.863	968.822	797.569	673.789	634.955	564.704	583.476	621.94	596.221	534.63	526.847	515.03	429.103	461.954	485.757	501.601	447.212	452.127	428.013	373.888
MNXR100577_Pc	761.223	914.391	929.818	892.435	621.577	519.603	923.165	540.481	455.312	264.218	390.818	447.825	559.746	604.816	485.095	448.049	457.173	379.814	348.612	420.335	457.527	539.434	400.869	387.862	301.933
MNXR100587_Pc	7602.28	5475.12	4933.28	3556.16	2897.15	2286.79	2377.51	1718.3	1476.09	1128.02	1274.97	1295.49	1365.81	1221.35	1318.64	1299.25	1189.17	1260.49	1289.69	1202.13	1261.35	1308.79	1105.35	1318.57	1537.88
MNXR100596_Pc	5452.95	4964.64	4698.64	3266.12	2669.75	2456.06	3670.39	2186.44	1716.6	1596.12	1562.71	1535.99	2011.49	1879.31	1708.08	1540.23	1660.29	1622.91	1880.45	1949.57	1935.05	1657.46	1644.22	1933.69	2271.55
MNXR100596_Pm	5452.95	4964.64	4698.64	3266.12	2669.75	2456.06	3670.39	2186.44	1716.6	1596.12	1562.71	1535.99	2011.49	1879.31	1708.08	1540.23	1660.29	1622.91	1880.45	1949.57	1935.05	1657.46	1644.22	1933.69	2271.55
MNXR100612_Pc	3666.81	2872.2	5287.43	8633.34	17063.8	8815.04	6463.27	9598.33	11059.1	10432.6	7748.39	6562.77	4706.29	5826.24	5458.18	6136.16	4522.66	3959.78	3304.09	3709.42	3605.65	4055.23	3948.23	2717.44	2830.26
MNXR100614_Pc	18229.6	14145	16593.9	21207	32419.8	23136.3	12203.8	18608.9	16799.4	12721.6	10797.9	10225.3	7827.45	11449.3	10282.7	12703.9	8547.33	8361.71	6062.08	8573.54	8185.12	10206.3	8077.83	7514.72	5089.12
MNXR100626_Pe	1099.54	1133.17	1079.93	1033.09	881.578	662.628	719.378	698.321	614.427	441.472	362.498	417.022	443.542	492.292	388.589	430.64	454.074	421.855	425.891	385.989	455.429	468.689	479.728	459.331	493.815
MNXR100628_Pc	11343.7	11334.5	8645.27	3407.74	5377.4	4923.37	7475.52	2791.49	2893.44	1574.9	2842.78	3415.55	3139.16	2365.35	2786.74	1967.2	1871.05	2473.87	3450.06	3840.26	3515.41	2555.68	2141.03	2641.96	3637.3
MNXR100635_Pm	19234.6	17589.4	15903.1	11655	10585.8	9228.58	11637	7949.38	6360.91	5203.22	4952.63	4730	4888.78	5308.16	4568.27	4338.47	3445.07	3647.37	3910.3	4298.22	3861.7	3577.7	3459.3	3510.83	3455.29
MNXR100639_Pc	293.544	215.976	574.214	161.996	268.339	1501.49	1742.77	514.175	750.286	1316.1	1282.9	1810.26	999.196	768.914	535.484	784.315	570.821	655.252	602.773	709.827	919.252	675.872	826.71	842.375	764.708
MNXR100642_Pc	0	0	0	0	0	0	0	0	0	0	0	0	0	0	0	0	0	0	0	0	0	0	0	0	0
MNXR100652_Pe	174.136	182.317	211.322	489.869	1034.7	1125.45	576.839	1008.02	963.255	1044.8	814.487	625.533	469.729	627.477	713.124	732.088	565.139	541.452	513.473	567.535	598.144	636.709	537.558	403.922	462.775
MNXR100658_Pc	2383.18	2134.51	1888.78	1292.09	1227.24	874.219	1154.79	614.618	496.315	449.378	606.051	704.317	469.729	464.943	440.685	434.305	538.793	624.084	470.541	490.664	413.454	457.319	471.842	560.512	519.211
MNXR100663_Pc	2427.95	2740.37	3338.89	3513.48	4863.46	4779.81	4012.26	4894.23	4836.47	4488.79	3539.45	2926.26	2453.39	3292.11	2938.76	3365.41	2648.51	2317.3	1873.58	2147.47	1979.12	2362.39	2355.27	1781.92	1427.83
MNXR100663_Pm	2666.77	3579.03	4370.73	5034.5	10105.2	11762.3	10013.4	12174	10431.8	10136	8361.24	7687.07	8673.61	10131.1	9566.12	8831.79	7271.38	7399.13	6888.1	7433.56	6629.95	6383.51	6767.45	6472.39	5407.98
MNXR100682_Pc	2427.95	2740.37	3338.89	3513.48	4863.46	4779.81	4012.26	4894.23	4836.47	4488.79	3539.45	2926.26	2453.39	3292.11	2938.76	3365.41	2648.51	2317.3	1873.58	2147.47	1979.12	2362.39	2355.27	1781.92	1427.83
MNXR100691_Pm	13055.2	11878.7	15770.5	18737.3	24178.6	23987.4	24562.4	26529	24082.6	23918.6	19553.9	18043.3	20545.3	23693.3	21301.5	21835.3	18653.2	18343.4	17380.8	16738.2	14273.6	15406.1	16793.1	15218.2	14477.2
MNXR100694_Pc	1985.15	2123.29	1874.21	1389.09	1040.76	782.083	993.321	814.907	745.39	649.518	670.055	862.478	810.159	771.258	779.74	812.719	713.397	774.125	551.254	776.885	690.489	818.626	690.02	746.011	609.509
MNXR100698_Pc	298.519	387.073	610.648	1184.42	1587.29	1742.54	1036.75	1576.01	2018.31	2561.87	2530.12	2186.4	1873.19	1562.05	2012.98	2482.14	2432.58	2697.84	1913.07	1951.21	2241.46	2634	2343.44	2698.17	2361.85
MNXR100699_Pc	298.519	387.073	610.648	1184.42	1587.29	1742.54	1036.75	1576.01	2018.31	2561.87	2530.12	2186.4	1873.19	1562.05	2012.98	2482.14	2432.58	2697.84	1913.07	1951.21	2241.46	2634	2343.44	2698.17	2361.85
MNXR100715_Pc	9134.68	10044.3	10360.6	11046.8	10291.6	9474.45	11602.5	11682.5	10320.4	6156.48	5711.04	5927.16	5527.09	6684.23	4075.48	4574.86	2693.96	2706.54	2567.37	2803.33	2566.77	2760.34	3029.52	1913.61	2010.53
MNXR100715_Pm	1174.17	1015.37	894.84	615.974	553.355	471.928	565.703	430.472	421.041	392.374	389.119	407.544	527.013	440.719	508.155	484.699	733.027	765.427	693.79	760.529	776.537	799.676	695.277	903.405	1007.38
[truncated: 1,602 more rows]

## Sheet: Metabolomics
mnx_id	kegg_id	name	infected_2.5d_1	infected_2.5d_2	infected_2.5d_3	infected_2.5d_4	infected_5.5d_1	infected_5.5d_2	infected_5.5d_3	infected_5.5d_4	log2.fc	p.adj	sig
MNXM37	C00064	L-glutamine	1415182336	1436108032	1451555968	1607955456	152375168	166597536	148480960	152815344	-3.2523878962797	0.000230522895885768	TRUE
MNXM94	C00078	L-tryptophan	109000944	108561672	108133200	114508344	118406440	105945920	95103400	119934800	-0.00266890419719131	0.982312133711802	FALSE
MNXM144	C00099	beta-alanine	12059678	14877794	15141099	19369220	61386260	43926924	37809600	42045592	1.59140467593079	0.00865229325145835	TRUE
MNXM927	C00491	L-cystine	290273	319797	312793	317227	417320	394034	383397.0313	494245.0313	0.445721136372815	0.0198391088554621	FALSE
MNXM89557	C00025	L-glutamate	841500288	883254144	852918400	942072896	1848125824	1703837312	1661545984	1834817920	1.00180965632048	0.000178300381168829	TRUE
MNXM29	C00037	glycine	64553604	64565968	67888664	64427404	128165080	113325256	103051264	127348592	0.851995357333585	0.00388637447122182	FALSE
MNXM134	C00135	L-histidine	197372192	195558784	194349824	212137072	326288224	289394240	288706624	314440864	0.608475127412025	0.000839557443008596	FALSE
MNXM140	C00123	L-leucine	3441201152	3454815488	3508731904	3614172928	3209070592	2936501760	2802833664	3128486656	-0.215126057976574	0.00984445477464348	FALSE
MNXM97	C00079	L-phenylalanine	1711339904	1672829696	1670345088	1784795264	1684273920	1486525952	1454982656	1620785024	-0.130787116603753	0.0709554832002687	FALSE
MNXM1021	C00489	glutarate	3930611	3945611	3745276	4608313	7922919.5	6704409	6919563.5	7996081	0.864168816778271	0.000839557443008596	FALSE
MNXM42	C00049	L-aspartate	697818880	688178880	661081856	705860992	485888320	491384192	490412992	472926656	-0.504461667717481	0.000171294002478332	FALSE
MNXM124	C00315	spermidine	7693755	8436884	7802592.5	9789041	2628886	2524154	2387387	2158869	-1.79774981922128	0.00129225478824693	TRUE
MNXM147	C00152	L-asparagine	630222144	623446016	633064960	667535360	55255388	70531816	53100112	59402356	-3.42212184675048	1.30623571095967e-05	TRUE
MNXM338	C00475	cytidine	520601280	508089568	495134048	520948704	45730640	49007508	44874304	45976372	-3.46175937459851	3.19643468636843e-05	TRUE
MNXM179	C00186	(S)-lactate	4928103	5133373	4441620	5020027	31155130	23081564	19832358	36878840	2.5066265007428	0.0115114808901911	TRUE
MNXM20	C00026	2-oxoglutarate	30491412	31659448	32150080	33488836	33947912	28400370	33275616	36050096	0.0431980211620167	0.617697092089679	FALSE
MNXM1710	C03761	3-hydroxy-3-methylglutarate	51261404	47486096	48416040	48388248	79897152	76302784	77749080	88581024	0.721882810197969	0.00124261390677335	FALSE
MNXM663	C01089	(R)-3-hydroxybutanoate	226390.0156	NA	NA	306662	8304337	6912550.5	5641612	6876836	4.81423948689631	0.00181582211771614	TRUE
MNXM168	C00147	adenine	1780716032	1857000576	1769724928	1827789184	408090880	435514880	435616896	434491840	-2.07791224556214	1.44432047685222e-05	TRUE
MNXM212	C00212	adenosine	23111556	34628512	18916100	24197808	6542618	5793800	5101286	5753614	-2.12061124280863	0.011694854864371	TRUE
MNXM210	C00166	enol-phenylpyruvate	844162	928841	718093	890758	4122480	3288983	2879527	3760149.25	2.05480082444928	0.00272123508528108	TRUE
MNXM761	C00380	cytosine	6301866	6224154	6592168.5	7187832	86424408	77031288	77197488	80569544	3.61010905052362	0.000184192282313796	TRUE
MNXM544	C00216	D-arabinose	21025080	20826690	19956246	20459696	14642135	14195012	13545825	15609485	-0.504461057289677	0.000304739464674271	FALSE
MNXM370	C00352	D-glucosamine 6-phosphate	NA	NA	NA	NA	NA	NA	NA	NA	NA	NA	NA
MNXM341	C00257	D-gluconate	494301536	448888960	466271136	452224544	734074880	792320256	715380800	854481472	0.733915516589817	0.00180604528194749	FALSE
MNXM216	C00153	nicotinamide	36109676	38295448	34872564	38846012	508115	552145	263031	659851	-6.22287069875622	0.000158732717125646	TRUE
MNXM252	C00337	(S)-dihydroorotate	528466	484858.9688	281323	260882.9844	1175131	931914	947986	1209723	1.45505542319405	0.000968776686116131	TRUE
MNXM386	C00178	thymine	337555	342066	299438	427939	18945090	15339063	13650296	19413920	5.58095082489257	0.0020489510694674	TRUE
MNXM158	C00106	uracil	13496448	13102410	14446903	19399378	145029184	139589504	116313664	158317696	3.20979524743884	0.00105023309274444	TRUE
MNXM288	C00299	uridine	455374208	450896608	438142528	463132864	66092944	61472496	61897208	66922532	-2.81764775217927	1.82265414733625e-05	TRUE
MNXM700	C00785	trans-urocanate	4865562	3967408	2692545	2959885	51442716	44115284	39261660	48806536	3.66410045855129	0.000797140978230696	TRUE
MNXM419	C00314	pyridoxine	57012548	58977488	58767380	67608016	94119312	94812504	99116448	96950256	0.667668954500604	0.000322513532273539	FALSE
MNXM293	C01595	(9Z,12Z)-octadecadienoate	69191832	71260136	62547160	64813792	396261024	485113600	424594432	493824192	2.74853371901995	0.000885869704506949	TRUE
MNXM91795	C02350	(S)-allantoin	9633637	9194402	10441161	10889023	17572588	16781188	14928321	19246926	0.771019687532823	0.00266022720210761	FALSE
MNXM2976	C06425	eicosanoate	4062719	3863680.75	2904966	2629660	12161418	12100218	13803769	14695915	1.97069230923313	0.000214407358122289	TRUE
MNXM334	C00294	inosine	2349612	2363444	2247500	2781984	13013082	10499575	8799015	11447518	2.16721617871892	0.00304804356602594	TRUE
MNXM127	C00137	myo-inositol	493167296	473264640	485093216	457877152	34503880	39787648	38487388	37532324	-3.66709630477476	6.51072379572683e-05	TRUE
MNXM231	C00407	L-isoleucine	1937875712	1829755776	1885037952	1955024384	2188941568	1946814464	1971434880	2235314688	0.133021564555377	0.0888127208414235	FALSE
MNXM32	C00041	L-alanine	1211389952	1164742784	1204777472	1150999552	1576198272	1466380544	1262239872	1607397248	0.321276402017702	0.033523581923245	FALSE
MNXM142	C00188	L-threonine	85558016	87869800	86603376	91043216	81909416	76898896	48569392	54004148	-0.425617856155605	0.0768146267124334	FALSE
MNXM76	C00082	L-tyrosine	253427120	253106992	252593376	271753984	298886880	261765632	241640304	285992992	0.0781790250603471	0.367904397257382	FALSE
MNXM78	C00047	L-lysine	674056256	641280128	640509376	713854848	213753360	202667184	227726256	219226400	-1.6286217449437	0.000178300381168829	TRUE
MNXM61	C00073	L-methionine	424984096	415669984	429523808	456457824	909396608	816441024	737787136	856513920	0.943279773557246	0.00169937172368759	FALSE
MNXM98	C00149	(S)-malate	1978569088	1888409728	1878413952	1763659008	235906992	357984160	380519520	327946208	-2.52750590035034	6.23248368922745e-06	TRUE
MNXM108	C00249	hexadecanoate	537949760	395793792	286714912	339758400	973859584	1047308608	1325035648	1280063104	1.56810194254391	0.00107622679834334	TRUE
MNXM314	C06424	tetradecanoate	25422456	20432668	19020090	18723208	204436560	201607904	193254944	218776480	3.29068706412214	0.000107371173873159	TRUE
MNXM118	C00134	putrescine	5454993	5213668	5642076	5844446	8072712	6891108	6911170	7320581	0.398105283874985	0.00475728987740787	FALSE
MNXM647	C00330	2'-deoxyguanosine	3681594	3624278	3789653	3826899	10960033	7412774	7741604	9652688	1.26115120273137	0.00996602415050316	TRUE
MNXM162261	C00597	3-phosphoglyceric acid	NA	NA	NA	NA	NA	NA	NA	NA	NA	NA	NA
MNXM192	C00334	4-aminobutanoate	1198974720	1204433536	1227026944	1267590784	680656448	645698560	610007424	689949952	-0.899161901110289	7.53478836200794e-06	FALSE
MNXM1113	C01717	kynurenate	4348233	4261619	4081322	3901428.25	7827475	8409561	7730759	8824944	0.982836242571773	0.000407226958300296	FALSE
MNXM150	C00170	S-methyl-5'-thioadenosine	7372026	7530507	6583173	7125016	NA	253390.9844	282897	176714	-5.00706722302215	0.000178300381168829	TRUE
MNXM2160	C05852	(2-hydroxyphenyl)acetate	NA	473706	NA	173051	1010285.938	840299	1591161	947406	2.14428145807562	0.0110070514620247	TRUE
MNXM25	C00042	succinate	300379296	282453696	304037248	266227648	610111552	607581376	470772704	606725696	0.99309943177291	0.00356405897377486	FALSE
MNXM684	C00408	L-pipecolate	182188352	181075920	176305104	182786256	108007912	124440760	117832448	115737904	-0.632320433069706	0.000191301401892808	FALSE
MNXM242	C00121	D-ribose	139163296	143136624	137816096	142675920	50173000	46053592	46740196	54058412	-1.51422149130389	1.62463770497067e-06	TRUE
MNXM744	C00818	D-glucarate	41865956	23763714	24626516	23398776	8544749	7350479	9107603	11770724	-1.627920113701	0.0239098504307007	TRUE
MNXM89689	C00077	L-ornithine	3068313	3071132	3158195	3289755	127506328	111727632	94368432	128007128	5.19662132880214	0.00129225478824693	TRUE
MNXM964	C01879	5-oxo-L-proline	32748680	33547206	32795866	35864168	21243292	19440760	17600070	21679422	-0.755073944565786	0.000171294002478332	FALSE
MNXM384	C00449	L-saccharopine	11314744	10812216	10621753	13336242	23940416	24182324	23675600	26314260	1.09014258283718	4.64281682535732e-05	TRUE
MNXM218	C00189	ethanolamine	3104989	3636924	3721967	3898912.25	1035026	949225	1030756	997460	-1.83977481657393	0.000997012648343598	TRUE
MNXM1486	C03793	N(6),N(6),N(6)-trimethyl-L-lysine	357151104	343600128	342337184	386251136	220422064	200611232	197103328	231270656	-0.750820303129047	0.000178300381168829	FALSE
MNXM274	C00253	nicotinate	394398336	369335168	372960896	414642432	197541056	198003216	185252368	189206384	-1.0105759469111	0.000376548076826636	TRUE
MNXM235	C00295	orotate	2123997	2111012	2222832	2147753	26031156	25003872	23241754	25798160	3.53966219182501	0.000178300381168829	TRUE
MNXM364	C00864	(R)-pantothenate	51925868	54466752	51285336	61786880	100420872	109948800	90818240	102435424	0.879019787273705	0.000452420846224416	FALSE
MNXM914	C12144	4-hydroxysphinganine	930352	861433	935005.0625	901703.0625	1800923	1846934.125	1512371	1582042	0.893863892659801	0.00272123508528108	FALSE
MNXM378	C00805	salicylate	62651828	61485368	58969544	63618628	54838112	58469688	59662432	57567032	-0.0979060929419432	0.03367771464607	FALSE
MNXM4236	C02216	1-methyladenine	101143896	99568200	96461064	113861520	106206960	99513832	99344176	106029472	0.000209737019886432	0.99737034215852	FALSE
MNXM114176	C06001	(S)-3-hydroxy-2-methylpropanoate	1439757	1023914	1152736	1542658	4461211	3706533	3586583	4357354	1.64292549589326	0.000454188999022377	TRUE
MNXM11520	C08316	erucic acid	502465	477438.9688	415542	350615	1649795.875	1562257.125	2249397	2263725	2.14546367931608	0.00472452655439888	TRUE
MNXM625	C00559	2'-deoxyadenosine	21754612	23199126	19286752	19977282	13735339	8719939	9930940	10698941	-0.96693370122945	0.000731790872693378	FALSE
MNXM2083	C02946	4-acetamidobutanoate	10555287	9384551	9279445	9327284	6106546.5	6024229	6722958	7137979.5	-0.568550659184701	0.000593436115640085	FALSE
MNXM2741	C02477	(+)-alpha-tocopherol	4807497	2545324	2507915	3624375	9820913	13251005	9641396	9406252	1.64312317403209	0.00185150349726974	TRUE
MNXM131	C00158	citrate	854246208	1059163008	720351808	904438912	557604288	599300544	624784064	649968768	-0.54107543772038	0.0276061329306795	FALSE
MNXM9987	C05145	3-aminoisobutyric acid	NA	9822084	2671880	NA	22372198	34180728	16031716	17800412	2.34115268278562	0.016804548179674	TRUE
MNXM189	C00258	D-glycerate	196526112	178365168	187414752	167318288	99869664	92446368	98430040	105652176	-0.880203232417367	0.00054388484388156	FALSE
MNXM401	C00387	guanosine	14457873	15376698	14707325	17082558	16343434	14539979	12023795	12743270	-0.147108879701385	0.256972797164116	FALSE
MNXM635	C00388	histamine	1208434	1084944	1147055	1291450	1458698	1207420	1049437	1221382	0.0612018328335316	0.625022153829083	FALSE
MNXM63433	C02847	N-acetyl-amino acid	6096196	5971099	6114789	6774829	5413735	4618428	4634653	5658458	-0.296164692647554	0.0167984132217122	FALSE
MNXM4711	C02710	N-acetyl-L-leucinate	11577584	11204374	11528261	12688867	9598547	8195408	6791806	9262390	-0.473555673874592	0.00934862784504492	FALSE
MNXM7576	C02712	N(alpha)-acetyl-L-methionine	8911347	8606593	9363118	9969687	7226602	6331857	5253529	6643048	-0.533742680183296	0.00280819900410482	FALSE
MNXM465	C00438	N-carbamoyl-L-aspartate(2-)	468018	402371	418343	396371	674668	550053	547678	782785	0.600590406859039	0.0293879347912731	FALSE
MNXM187	C00346	phosphoethanolamine	212356	156783	NA	NA	NA	NA	NA	NA	-Inf	NA	NA
MNXM603	C00483	tyramine	21665798	22418714	19507792	20070940	1473098	1826018	1517613	2084549	-3.59965848436527	0.000191301401892808	TRUE
MNXM441	C00366	urate	592607	529025	498012	557158	3938622	3303117	2321451	2975040	2.52605160744687	0.00583998721687394	TRUE
MNXM70	C00062	L-arginine	862638976	853893504	863433024	944862208	266146528	232743680	253600624	255910448	-1.80548288800949	0.000126761203668286	TRUE
MNXM93	C00122	fumarate	12889481	13578874	13283033	13785252	36943128	37135296	47227700	33927776	1.53584514556737	0.00417016438875705	TRUE
MNXM53	C00065	L-serine	180264624	186244912	184041776	189296064	86906952	77228800	75797808	82669600	-1.19746711593267	3.23075348839195e-06	TRUE
MNXM199	C00183	L-valine	1524503808	1510446848	1533007104	1522538112	1578260864	1420810368	1214660992	1552663424	-0.0788898658753054	0.415964664235267	FALSE
MNXM311	C00250	pyridoxal	62903524	58946352	59585972	60882176	11420791	11175066	11771126	10691367	-2.42703532939356	3.48881100107914e-05	TRUE
MNXM250	C05422	L-dehydroascorbate	16655317	16241204	21200164	15407631	140228	NA	173779	NA	-6.86937173931478	0.00151761415353235	TRUE
MNXM153	C01179	3-(4-hydroxyphenyl)pyruvate	NA	161938	NA	NA	8067395	5622597	5000334	6286836.5	5.26902421554418	NA	NA
MNXM117	C00086	urea	252633.0156	361473	308893	373271	9313859	8564630	9076254	10817748	4.86489775813501	0.000656217099178638	TRUE
MNXM270	C00255	riboflavin	3848753.75	4228382	3920654	4062652	5327467	4644610	4864604	5185379	0.318078840270756	0.00425231501825376	FALSE
MNXM55	C00097	L-cysteine	144312	NA	84732.9922	110310	584898	665951	594453.0625	843031	2.66427637428082	0.00260949315140488	TRUE
MNXM114	C00148	L-proline	2544502016	2588104960	2615688704	2863173376	2140366592	1980307200	1824963200	2059996928	-0.406536846273904	0.00103701204807978	FALSE
MNXM555	C03722	quinolinate	276512	316153	284075	299212	543187	562915	422310	526637	0.805343620063955	0.00551772596757138	FALSE
MNXM282	C00245	taurine	NA	178308	110079.9922	178352	735955	665427	741374	782682	2.34245958895054	2.4706496639489e-05	TRUE
MNXM57	C00051	glutathione	438332	445476	339664	392712	NA	NA	NA	NA	-Inf	NA	NA
MNXM211	C00327	L-citrulline	66532004	60409892	76979800	69957416	1161004544	1115090560	1039511872	1173154816	4.03470639285857	0.000178300381168829	TRUE
MNXM33	C00016	FAD	NA	NA	NA	NA	98026	83558	72440	117095	Inf	NA	NA
MNXM548	C00534	pyridoxamine	13739413	13316915	13371869	14391265	6567900	6963891.5	6789436	6324391.5	-1.0407898210778	3.22025977696071e-05	TRUE
MNXM420	C00214	thymidine	5488990	6241057	5890734	6537919	11002758	8101328	9380117	10842870	0.70297999055211	0.00980439287084569	FALSE
MNXM31	C00055	CMP	116705	87797	64824.0039	78445	1267965	1237484	987075	1256444	3.77140447970877	0.000756962092371973	TRUE
MNXM156256	C05283	gamma-Glu-Gln(1-)	4233439	4127696.25	4058347	4669207	1966176	2363977	2109772	2169372	-0.989074399570447	0.000181667059944866	FALSE
MNXM3316	C03145	N-formyl-L-methionine	943630.9375	858770	932611	1004974	1302044	1192887	1000515.938	1271913	0.350157708168005	0.0275281571206317	FALSE
MNXM80	C00105	UMP	NA	NA	NA	NA	151346	103386.0078	111382	218382	Inf	NA	NA
MNXM2182	C05822	3'-CMP	3154933	3166121	2897442	3036393	1558526	1853771	1472949	1461231	-0.949329553768314	0.000147135787084172	FALSE
MNXM213	C00262	hypoxanthine	27467042	26803706	29558454	35771956	99022072	83975856	79083824	98924248	1.59379145718668	0.000839557443008596	TRUE
MNXM289	C00719	betaine	721112128	733440640	755425408	825505984	2272660224	2237627904	1979909248	2167396096	1.51203941378765	0.000195276960556183	TRUE
MNXM174	C00385	xanthine	66852272	65124552	68957848	72917216	296504544	213821440	234230944	289280256	1.91654126591581	0.00352705287915786	TRUE
MNXM802	C02642	3-ureidopropanoate	617395	584544	687890	906779.0625	28183340	28097422	23183846	27138580	5.25242869479664	0.000480221367522035	TRUE
MNXM159	C00109	2-oxobutanoate	42691912	46970548	48705656	49174640	26960652	24002564	27201028	30914772	-0.781845947844325	0.00023240821356652	FALSE
MNXM188	C00108	anthranilate	NA	NA	NA	NA	2505263	2026863	2136886	2154690	Inf	NA	NA
MNXM464	C01026	N,N-dimethylglycine	793612.9375	1075023	947798	1199144	8964346	8050253	9096855	9002714	3.12837370611219	9.597794886465e-05	TRUE
MNXM322	C00378	thiamine	4380284	4374523	4170703	4717119	2902315	2780584	2878872	3215876	-0.583014219992859	0.000230522895885768	FALSE
MNXM806	C00398	tryptamine	6408362	6425078	6515248	6842266	6265980	6951989	6392472	6746538	0.00911640962836677	0.842894229463567	FALSE
MNXM268	C00956	L-2-aminoadipate	30508364	33195030	32689370	36560404	83053176	73665480	80749808	81595264	1.26292645453456	6.64389364883875e-05	TRUE
MNXM89661	C00311	isocitrate	17714874	12412699	10600197	11075285	2645627	3652907	3479114	5241000	-1.7862822357456	0.00946726675955908	TRUE
MNXM7102	C08281	docosanoate	2135181	2107855	1518849	1404380	11907628	10307521	13413752	12184284	2.73811521294093	0.000545907065683109	TRUE
MNXM660	C05332	phenylethylamine	13232598	12754403	12907843	14319721	5016417	4855757	4696866	5036724	-1.44054330803229	0.000274435588741657	TRUE
MNXM935	C05512	2'-deoxyinosine	293761	253854	306201	310544	8816554	6681553	6189269	8338302	4.68858773460641	0.00224398740913307	TRUE
MNXM63556	C00357	N-acetyl-D-glucosamine 6-phosphate	NA	NA	NA	NA	NA	NA	NA	NA	NA	NA	NA
MNXM89612	C00116	glycerol	151443264	159843424	136551904	156256928	94171696	60868292	88305320	88354352	-0.864899154191611	0.000938154282345388	FALSE
MNXM687	C01762	xanthosine	NA	NA	NA	NA	121757	69719	70910	83398	Inf	NA	NA
MNXM260	C00328	L-kynurenine	1166103	1136876	1069983	1114957	3157270	3005184.25	3209363	3343907.25	1.50249512149099	0.000149483648034604	TRUE
MNXM602	C00493	shikimate	8039449	8060963	7861970.5	5855167	NA	NA	NA	NA	-Inf	NA	NA
MNXM943	C01672	cadaverine	NA	NA	NA	NA	66132288	53990236	48557076	63227376	Inf	NA	NA
MNXM1281	C00860	L-histidinol	1399068	1537622	1249681	1406445	128228	NA	66477	155862	-3.74530335981115	0.000178300381168829	TRUE
MNXM241	C00191	D-glucuronate	30986434	29630966	34174096	26431804	13478143	12166401	12868619	14161610	-1.20248292501673	0.00172721731343174	TRUE
MNXM328	C00179	agmatine	836046	814638.0625	872316	975280.0625	2192656	2201306	2059043	2518728	1.35874086848068	0.000588745328615118	TRUE
MNXM550	C03406	2-(N(omega)-L-arginino)succinate	NA	NA	107421	NA	1437086	1473831.125	1412727	1483611	3.75650845400739	NA	NA
MNXM457	C00576	betaine aldehyde	2280433	2586273	2448455	2774248	33603656	27242994	26809022	28233978	3.52183815197628	0.000839557443008596	TRUE
MNXM173	C00318	(R)-carnitine	5116833	5327425	5307776	6965106	87331560	78135704	75170584	82146328	3.82871673276807	0.000220116023245546	TRUE
MNXM90	C00114	choline	1588369152	1576722176	1585727872	1566039040	1059061824	1050159936	1051077696	1076510592	-0.576228747538256	1.3417650301107e-07	FALSE
MNXM89588	C00103	D-glucopyranose 1-phosphate(2-)	641066	610250	337713	322723	NA	NA	NA	NA	-Inf	NA	NA
MNXM198	C01083	alpha,alpha-trehalose	4279122	4298256	4231415	4569012	26859128	28767962	28034812	31158220	2.72405772245418	0.000304739464674271	TRUE
MNXM348	C00181	D-xylose	17892968	19715212	16485493	16245460	4643206	3607281.75	4782912	4440373	-2.00913641925758	0.000447253063368681	TRUE
MNXM4237	C02494	1-methyladenosine	28001732	26663452	25192612	27041804	2977409	3135136.75	2918832	3037045.25	-3.14694738048135	0.000149483648034604	TRUE
MNXM985	C02504	(2S)-2-isopropylmalate	37001284	35520252	35614152	36108388	127014168	124427928	137269696	153431296	1.91016160315947	0.00107622679834334	TRUE
MNXM439	C00671	(S)-3-methyl-2-oxopentanoate	1731774.875	1343818	1509623	1929078	16455465	12380849	14125574	16339936	3.18639577007909	0.00126642339991714	TRUE
MNXM3309	C01152	1-methylhistidine zwitterion	NA	NA	NA	NA	1255400	1035583.938	934199	764892	Inf	NA	NA
MNXM1312	C01035	4-guanidinobutanoate	66669160	68161760	67258152	73022160	91967392	88777432	91018880	95135208	0.415367584489062	0.000131787816586136	FALSE
MNXM1834	C02926	homoserinium lactone	4548679	4685782	5383985	4696032	15980871	12857177	13216166	15004598	1.56276702211928	0.00107622679834334	TRUE
MNXM2555	C02656	pimelate(2-)	5550000	5368550	5387569	5357999	19405136	17479288	17094600	19715614	1.7662521509653	0.000602539000283255	TRUE
MNXM319	C02291	L-cystathionine	384581	401506	410401.0313	401683	2385890	2131480	2436120	2542603	2.5709122548147	0.000452420846224416	TRUE
MNXM57189	C05568	3-(imidazol-5-yl)lactate	645541	624976	476384	416765	1568024	1692273.125	1473570	1823540	1.59964765827468	0.000178300381168829	TRUE
MNXM730	C00624	N-acetyl-L-glutamate(2-)	1136834	1298706.125	1248790	1215908	6935466	6440977	4938422	6325542	2.33010232286706	0.00207636666594298	TRUE
MNXM12964	C08278	octanedioate	7795963	7618015	7839592	7985144	35438800	31016796	33240496	35220656	2.11066248094313	0.000360951565149526	TRUE
MNXM91871	C04256	2-acetamido-2-deoxy-D-glucopyranose 1-phosphate	NA	NA	NA	NA	NA	NA	NA	NA	NA	NA	NA
MNXM1577	C01586	N-benzoylglycine	613974	551111	466475	514802	407083	297839	271963	312546	-0.735158844190571	0.00350729700030299	FALSE
MNXM1820	C00474	D-ribitol	1567622	1730378	1351391	1801329	770921	436019	646544	NA	-1.49442574115934	0.000545907065683109	TRUE
MNXM217	C00180	benzoate	2789574	3029655	3355436.25	3349199	5050312	4499416	5757427	13438556	1.19866693913115	0.157696100929906	FALSE
MNXM119	C00061	FMN	NA	NA	NA	NA	73929	52967	51931	50398	Inf	NA	NA
MNXM89795	C00052	UDP-alpha-D-galactose	NA	NA	NA	NA	NA	NA	NA	NA	NA	NA	NA
MNXM477	C00383	malonate	72125352	73560680	74667096	75251208	101975464	96758056	99447664	111223832	0.469861346803536	0.00305852219000472	FALSE
MNXM704	C00881	2'-deoxycytidine	10262811	10358094	10846247	11483181	6388971	5314442	5742930	5012611	-0.935378579387763	0.000107371173873159	FALSE
MNXM497	C07086	phenylacetate	NA	NA	NA	NA	934879	997647	931984.0625	2122887	Inf	NA	NA
MNXM367	C00670	sn-glycerol 3-phosphocholine	NA	NA	NA	NA	7378591	5920688	6786090	6749094	Inf	NA	NA
MNXM577	C00633	4-hydroxybenzaldehyde	1009700.938	1429696	1212338	1450853	1057302	1134862	1187303	1419313	-0.0885614666416454	0.596942387248348	FALSE
MNXM302	C00836	sphinganine	261829.9844	246219	250080	431144	547973	501639.0313	426948	425028	0.677124820306159	0.0227885153957141	FALSE
MNXM1672	C05903	kaempferol	475726	664875	614412	700874	218832	276447	283686	201792	-1.32427654864873	0.00330090043963622	TRUE
MNXM11473	C16525	(11Z,14Z)-icosadienoic acid	963621.0625	1009497	912624	834244.0625	1580296	1633575	1799403	2225324	0.960413057238046	0.00888678998075051	FALSE
MNXM850	C00628	2,5-dihydroxybenzoate	279598	279699	211993.0156	285605	553752	535903	810663	547549	1.21169309736592	0.0127786945471416	TRUE
MNXM792	C00431	5-aminopentanoate	NA	3293593	5701694	6224923	19200588	17559976	19794970	16365412	1.97773200166235	0.000108719768492043	TRUE
MNXM474	C00296	L-quinate	554797888	502521664	522107360	437337280	95877248	188385168	168196192	124877408	-1.80455927520575	0.000175427580333008	TRUE
MNXM3165	C02043	3-(indol-3-yl)lactate	1815173	1820743	1595004	1795771	65515296	62665724	61824440	67812768	5.19736499984284	0.000126761203668286	TRUE
MNXM2263	C02713	N-acetyl-D-muramate	2499973	2389775	2345744	2310503	6948073.5	6882994.5	6974382.5	6763339.5	1.53006846270007	8.69865025041451e-08	TRUE
MNXM43148	C08261	nonanedioate	83238456	77933096	83604792	86561424	86471200	76295712	80483984	88405624	0.00138722753250978	0.985385142291658	FALSE
MNXM2246	C02989	L-methionine (S)-S-oxide	262978336	261425808	249365184	251792400	254285664	233339232	228413696	261563840	-0.069094550163915	0.25196707226325	FALSE
MNXM16055	C11611	Phenyl beta-D-glucopyranoside	2341931	2173180	2031331	2362198	NA	NA	NA	NA	-Inf	NA	NA
MNXM5921	C05625	rutin	60832096	68467800	61054388	61437352	13985602	10736400	14001227	19060876	-2.12348575835202	1.78247722515622e-05	TRUE
MNXM2801	C06428	(5Z,8Z,11Z,14Z,17Z)-eicosapentaenoate	10266836	10390201	9116127	8540835	596058560	623623232	525406752	628684480	5.95316656936261	0.000396446956646901	TRUE
MNXM1239	C01384	maleate	4122969.25	3864199	3413898	3879216	4142759	3020172	3451683	3645458	-0.0996899263282399	0.41221434552336	FALSE
MNXM291	C00209	oxalate	16686846	12414832	13512805	10027177	5163821	6628481	7730978	8295450	-0.920148425211533	0.0153625529820629	FALSE
MNXM3592	C00503	erythritol	2093098.125	2163388	2164343	2354081	9292495	8893079	10715942	10318392	2.16012989720263	0.000665064373267591	TRUE
MNXM1080	C00879	galactarate	2468235	1527519	1820795	1132115	7970584	6250257	6930143	9530829	2.14257620804763	0.00251264621009765	TRUE
MNXM164	C00156	4-hydroxybenzoate	4525300	4474106	4327394	4807809	4959726	4977167	5605990	4856124	0.169753285464845	0.0402910437311381	FALSE
MNXM2800	C06104	adipate(2-)	781702	631135	572562	570770	4881331	4075010.25	4283353	4371702	2.78445416437714	0.000251688343043895	TRUE
MNXM1005	C06082	2-cis-(+)-abscisate	5082473	5003686	4906626	5036059	3830800	3721098.75	3623691	4305125	-0.371607073115443	0.00475728987740787	FALSE
MNXM890	C01197	trans-caffeate	371228	329913	622043	443607	1427469	924709	1296605	1332039	1.49525246578546	0.0025375595768461	TRUE
MNXM404	C00233	4-methyl-2-oxopentanoate	5868433.5	5293515	6269954.5	6250867	23793912	17576884	19123156	22518616	1.80949194293926	0.00251264621009765	TRUE
MNXM1095	C05607	(R)-3-phenyllactate	705439	662667	618232	787549	6235221	5427445	4619891	6159870	3.01624777948985	0.001480242834144	TRUE
MNXM30866	C03264	(R)-2-hydroxy-4-methylpentanoate	NA	NA	NA	653318	5550662	5111352	4602486	5895145	3.01738622407889	NA	NA
MNXM4639	C02427	L-homocitrulline zwitterion	141152	133776	167142	110646	399257	422060	430010	448358	1.62065711734278	2.17145172049682e-05	TRUE
MNXM355	C00455	beta-nicotinamide D-ribonucleotide	155297	129393.0078	112296	170817	70908	100949	85881	103948	-0.650652735612907	0.0230373739091163	FALSE
MNXM2139	C01042	N-acetyl-L-aspartate	1679921	1656952	1604633	1724626	24403644	20231248	20510760	22040096	3.70917053062743	0.000545907065683109	TRUE
MNXM23	C00022	pyruvate	4548408	5308277	6839334.5	5949728	26099154	23694302	26091336	25987168	2.16944494162477	5.98330328838598e-06	TRUE
MNXM383	C00954	(indol-3-yl)acetate	443428	445064	474822	514548	2503530	2293898	2121711	2602644	2.34214070410445	0.000643121302452083	TRUE
MNXM962	C04294	5-(2-hydroxyethyl)-4-methylthiazole	483662.9688	490960	601418	606331	347303	368831	337379	382006	-0.604324593429335	0.0103167231535341	FALSE
MNXM773	C01020	6-hydroxynicotinate	299183	503175	NA	444122	9009801	7901910	8032235	7996940	4.41358165056751	0.000178300381168829	TRUE
MNXM2469	C03752	2-amino-2-deoxy-D-gluconate	118532.9922	NA	NA	NA	3689951	4040152	3069785	3827439	4.94723367358939	NA	NA
MNXM1734	C00880	D-galactonate	196607216	211276912	203068336	243176032	486768256	462964000	451629280	543965312	1.18748754102056	0.000420231521957587	TRUE
MNXM151	C00127	glutathione disulfide	NA	NA	NA	NA	NA	NA	NA	188231.9844	Inf	NA	NA
MNXM4556	C01685	D-ribonate	394805120	422194816	429332320	504459360	1019345984	1114770176	927545024	1260025984	1.30358726378293	0.00231669702213417	TRUE
MNXM1677	C01620	L-threonate	154169616	140126032	181338752	136998176	112219808	110814264	100409616	121181600	-0.462432078775636	0.0211422595477834	FALSE
MNXM3309	C01152	1-methylhistidine zwitterion	234883	344830	400252	525055	4411703	3834374.25	3604579	3619738	3.36165539912912	0.000354269479218975	TRUE
MNXM215	C00668	alpha-D-glucose 6-phosphate	NA	NA	NA	NA	NA	NA	NA	NA	NA	NA	NA
MNXM1530	C00847	4-pyridoxate	27205456	26705316	26215762	27369444	64612348	61982752	58128348	65678440	1.21996275817814	0.000447253063368681	TRUE
MNXM3812	C02360	2-hydroxyadipate(2-)	37242816	27260594	29377274	34931360	18806544	20757704	17096128	23132746	-0.690931192944414	0.00865229325145835	FALSE
MNXM114141	C03672	2-hydroxy-3-(4-hydroxyphenyl)-propanoate	168507	383334.0313	313460	308732	484927	521911	695318	606596	0.97564021187276	0.00615831851792713	FALSE
MNXM1028	C02571	O-acetyl-(R)-carnitine	43975240	46093476	44115300	49903472	248397056	228455712	225601616	243386640	2.36120614384059	0.000127571802960051	TRUE
MNXM87584	C01157	trans-4-hydroxy-L-proline	13515934	14042579	14345276	15869845	22927322	21917906	19950614	21467780	0.578341048595715	0.000376548076826636	FALSE
MNXM14	C00020	AMP	NA	NA	NA	NA	326800	271064	268914	299282	Inf	NA	NA
MNXM52	C00029	UDP-D-glucose	NA	NA	NA	NA	NA	NA	NA	NA	NA	NA	NA
MNXM1330	C02835	imidazole-4-acetate	2278952	2353305	2462590	2622825	19066452	18439972	16657868	19386194	2.92005223122606	0.000304739464674271	TRUE
MNXM164040	C05828	1-methyl-4-imidazoleacetate	392472	319490	329894	277174	3341922	3138077	2721799	3049510	3.21538650279218	0.000415101428779416	TRUE
MNXM259	C00242	guanine	355420832	374072736	366059936	406518848	13259855	14623609	13569242	14029032	-4.75879751451708	0.000209764679095472	TRUE
MNXM89592	C00072	L-ascorbate	802285	824492.0625	694703	731934	510367	492275	553914	528178	-0.550559925626722	0.00251264621009765	FALSE
MNXM51465	C02678	dodecanedioate	878845	897283	788213	954796.0625	1593068	1346031	1223602	1461899	0.676528796114747	0.00454982102281939	FALSE
MNXM9103	C08277	decanedioate	1577794	1417729	1401879	1558753	2320302	2381876	2405639	2551099	0.697479989106953	7.08508496955093e-05	FALSE
MNXM4063	C01004	N-methylnicotinate	2807963136	2840689152	2767385344	2932758528	1822059904	1771990272	1818312960	1829123200	-0.648181519523469	0.000107371173873159	FALSE
MNXM65151	C02862	O-butanoyl-(R)-carnitine	1065834	NA	990182	NA	8780341	8551111	9056524	8873260	3.1269491391485	2.89403010437749e-05	TRUE
MNXM9691	C16533	(13Z,16Z)-docosadienoic acid	NA	NA	NA	NA	239421	197520	323492	339977	Inf	NA	NA
MNXM62836	C08322	(9Z)-tetradecenoate	1076562	1611328	1562584	1445531	14898876	15667109	13729265	14982750	3.37947445507382	0.000108719768492043	TRUE
MNXM3074	C03017	O-propanoyl-(R)-carnitine	NA	NA	NA	NA	26582348	24064412	26113352	29558320	Inf	NA	NA
MNXM817	C00437	N(2)-acetyl-L-ornithine	4157117	4082319.25	3997922	4354545	4327400	4065861	3534734	4142204	-0.0460915924453709	0.537277423910635	FALSE
MNXM1115	C03150	beta-nicotinamide D-riboside	4652400	4426344	4700424	4800179	1859522.125	2193244	2013894	1975133	-1.20811066843287	5.98330328838598e-06	TRUE
MNXM584	C00499	allantoate	2361275	2320309	2226427	2253004	10238548	9142054	9157891	10682400	2.09804302734384	0.000612173233956815	TRUE
MNXM4794	C02067	pseudouridine	26867748	27983968	26327944	30986822	22924478	14307883	16319424	18364224	-0.641256763515392	0.00751012437775939	FALSE
MNXM162245	C08362	(9Z)-hexadecenoate	38556144	39757112	36840624	35603592	356677408	399526592	359456128	425533184	3.35374641718108	0.000545907065683109	TRUE
MNXM1915	C05841	beta-D-ribosylnicotinate	128341888	139047792	135281248	138878336	64620788	65948208	66397816	69793744	-1.02154722264674	8.55891861032945e-05	TRUE
MNXM8913	C02716	N-acyl-L-glutamine	5385317	5360150	4576370	3503613.25	10823557	11474461	11586386	11658689	1.27454790318346	0.000376548076826636	TRUE
MNXM4710	C02997	N(alpha)-acetyl-L-histidine	1124304	1187260	1060180	1251762	1784587	1669039.125	1507533	1608344.875	0.506797189793409	0.0012463370568889	FALSE
MNXM4052	C03519	N-acetyl-L-phenylalanine	1098839	1121676	1183930	1266924	11346704	9162339	7276145	10760812	3.04466384051221	0.00366158206653125	TRUE
MNXM63603	C02562	N-acyl-L-arginine	55568744	55070680	54741680	57197740	28755990	25866140	26788920	27506556	-1.0310792942801	1.56437906125527e-06	TRUE
MNXM4709	C03137	N-acetyl-D-tryptophanate	402832.0313	403701	345303	384841	1351655	1064538	873783.0625	1146425	1.52957581417201	0.00615831851792713	TRUE
MNXM3995	C06426	(6Z,9Z,12Z)-octadecatrienoate	219017824	215494320	193886368	206871760	1366158464	1506552704	1243678848	1484054912	2.74522644950893	0.000584359797172518	TRUE
MNXM18941	C10172	L-proline betaine	14700917	14872953	14543640	15469614	569884544	520890784	501556864	524846016	5.15099828256417	0.000181667059944866	TRUE
MNXM229	C00588	phosphocholine	26181256	24842268	22512710	23508028	3868051	3534935.25	6135761.5	5010017	-2.38731979812401	2.58720689245288e-05	TRUE
MNXM126241	C02155	Gly-Leu	26629146	26637192	25928748	28226690	18963572	16458035	15628829	17203962	-0.654292564039484	0.000212151571891096	FALSE
MNXM371430	C04100	1-Linoleoylglycerophosphocholine	NA	NA	NA	NA	NA	NA	NA	NA	NA	NA	NA
MNXM2455	C04036	1-hexadecanoyl-sn-glycero-3-phosphate	3734341.25	3016644	2968450	3102139	1246686	1730090	1423693	1730806	-1.06431438987369	0.00084928793794692	TRUE
MNXM514	C00989	4-hydroxybutanoate	227434	431562	423379	463266	1085666	1068727	1276692	1151167	1.56785153251178	0.000178300381168829	TRUE
MNXM878	C01235	alpha-D-galactosyl-(1->3)-1D-myo-inositol	826042	947190	788122	891214.9375	NA	NA	NA	NA	-Inf	NA	NA
MNXM4332	C03065	3-guanidinopropanoate	2053639	2088008	1901623	2167357	3961750	3706748	3673233	3659124	0.869480430061749	2.59113674884121e-05	FALSE
MNXM14199	C02242	2-amino-7-methyl-1,7-dihydro-6H-purin-6-one	12461584	12077507	11383850	11571567	15664540	15049860	13819128	16012175	0.350263875902574	0.00372985656911503	FALSE
MNXM3363	C01959	taurocyamine	1822703	1712468	1662830	1818401	27306280	25420132	25520356	27360302	3.91183120237799	0.000124304728251398	TRUE
MNXM1985	C01367	3'-AMP	77894	109555	78645	95050	2156765	2014639	1818119	2082857	4.48234798266843	0.000304739464674271	TRUE
MNXM519	C01103	orotidine 5'-phosphate(3-)	762839	1014493.938	947599.9375	836357	837722	719825	786829	583041	-0.282771603296111	0.0966338231066867	FALSE
MNXM573	C01494	ferulate	9583667	9501572	9003477	8856560	1158738	780809	1207750	1548674	-2.97589450204858	1.62463770497067e-06	TRUE
MNXM982	C06672	vanillate	6836661	6663593	6655073	8019646.5	3151926	3223830	3096642	3698927.25	-1.09701374193662	0.000839557443008596	TRUE
MNXM2227	C06231	L-ectoine	373832	496038	434029	606926	11858376	13367180	11720653	10066207	4.62077426106722	0.000839557443008596	TRUE
MNXM2684	C08491	jasmonate	427804	373330	385305	456813.9688	1125452	1121093	1124002	1141926	1.45736370827046	0.000110311033862275	TRUE
MNXM1014	C02512	3-cyano-L-alanine	NA	NA	NA	NA	244734	306332	353525	278403	Inf	NA	NA
MNXM11807	C19615	hexadecanedioate	299829	179439	268954	NA	412558	NA	381675	785152	1.07996408127174	0.0792891481357186	FALSE
MNXM5607	C03242	(8Z,11Z,14Z)-eicosatrienoate	925564	921118.0625	661355	639425	6422335	6820194	7036040	7992532.5	3.16706720078092	0.000454188999022377	TRUE
MNXM91266	C18021	pheophorbide a	116544216	105970016	123420320	141084608	16569115	16501428	16638715	12494426	-2.96890659971384	0.00107622679834334	TRUE
MNXM521818	C05282	gamma-Glu-Glu(2-)	3825150	3504151	3527629	3227099	3057400	3060514	2659039	3354216	-0.215341522852296	0.0451945864833499	FALSE
MNXM626	C01181	4-(trimethylamino)butanoate	1014662.938	1437058.875	1323106	1284953	23823534	24110488	19880632	20029836	4.11780500216671	0.000731790872693378	TRUE
MNXM1574	C02727	N(6)-acetyl-L-lysine	625571	544833	584301	668066	4136805	2786522	2662379	3436421	2.42623516076862	0.0055677468915603	TRUE
MNXM505	C00811	trans-4-coumarate	1487557	1507737	1306003	1429503	937493	1072436	1249027	993149	-0.430559325596136	0.00717993661403913	FALSE
MNXM4046	C03626	N(omega),N(omega)-dimethyl-L-arginine	47456908	48224420	47728752	51718024	173928624	159345216	147734336	171226864	1.7409703669683	0.000545907065683109	TRUE
MNXM7028	C00946	adenosine 2'-phosphate	137610	142068	151485	127529	595778	672609	613049	593170	2.14707377414578	0.000190098300412988	TRUE
MNXM4062	C02721	N-methyl-L-alanine	817317	819978	738522	NA	2789251	2010334.125	2588879	3747733	1.83825875670358	0.0134047015566375	TRUE
MNXM12975	C10833	syringate	852963	806596	778750	715467	370570	367583	306856	397987	-1.12801289428342	0.000178300381168829	TRUE
MNXM1125	C00974	(2R,3R)-dihydrokaempferol	935509.0625	979824.9375	939674	885975	89091	102955.9922	151952	96821	-3.08515584988004	2.78393536112809e-06	TRUE
MNXM2424	C05623	quercetin 3-O-beta-D-glucopyranoside	778268	786399	647355	616077	157413	155961	168047	241665.9844	-1.96759151076489	0.000634197812865567	TRUE
MNXM3150	C02355	2',3'-cyclic UMP	NA	NA	NA	NA	NA	NA	NA	NA	NA	NA	NA
MNXM3149	C06194	2',3'-cyclic GMP	58895	NA	56887	NA	122859.0078	129577	96723	74830	0.885180721575372	0.0336787107076865	FALSE
MNXM1210	C02630	2-hydroxyglutarate	37326304	47735896	44042176	48475588	73513544	66252408	66334444	70823216	0.641019256495361	0.000725651702363374	FALSE
MNXM754	C00755	4-hydroxy 3-methoxybenzaldehyde	5275489	2962158	2517787	2896437	1039370	921467.9375	1929284.125	988620.9375	-1.48451729441603	0.0361102272530457	TRUE
MNXM368	C01233	sn-glycero-3-phosphoethanolamine	145209	266891	NA	182039	3032657	2161857	2130729	1929473	3.64586323447586	0.00406818144569951	TRUE
MNXM3148	C02354	2',3'-cyclic CMP	347315	370602	309734	376982	215864	38165	112926.0078	112581	-1.55048218018651	0.0055677468915603	TRUE
MNXM2598	C02353	2',3'-cyclic AMP	401078	525776	369877	421403	1328383	1057719	924285	864900	1.28103280972117	0.00808021428413372	TRUE
MNXM1153	C02714	N-acetylputrescine	68909216	67625480	67078436	67587320	56869488	55568184	56188828	57612668	-0.261510863240111	1.84874205743249e-05	FALSE
MNXM4016	C19837	indole-3-carboxylate	1514578	1413673	1542532	1514639.875	4667283	4512651	5030575	5371370	1.70999412345739	0.000656217099178638	TRUE
MNXM17006	C05319	[Cytochrome c] S-methylmethionine	213830368	204323056	189231248	185267728	456991584	422674368	390563648	419392768	1.09194059095287	0.000221998157561706	TRUE
MNXM38206	C03592	5-methyl-2'-deoxycytidine	5865379	5826003.5	5863941	5937618	1416115	1270395.125	1382301	1265490	-2.13885618792477	1.49862681466968e-07	TRUE
MNXM2683	C06186	hydroquinone O-beta-D-glucopyranoside	NA	55040.9961	NA	48577	NA	NA	NA	NA	-Inf	NA	NA
MNXM4810	C08247	rutinose	13965195	13983115	14125563	15713351	6388646	5847308.5	7496753	8055188	-1.05629398994972	0.000162604824303254	TRUE
MNXM734	C04039	2,3-dihydroxy-3-methylbutanoate	2764009	2560070	2597044	2781198	3479762	3223908	4038262	4038462	0.465761021658563	0.0145999825143781	FALSE
MNXM3848	C05587	3-methoxytyramine	16104613	16850578	15099417	16492303	1735466.125	1452256	1481837	1675227	-3.34670461610007	0.000127571802960051	TRUE
MNXM2795	C20155	8-oxoguanine	722828	687452	825722.9375	989889	698850	856847	684168	807889	-0.0819516510549147	0.614474669339592	FALSE
MNXM2184	C01368	3'-UMP	1361721	1242369	1187066	1255497	2828338	3088686	2585627	2581142.75	1.13505297245723	0.00098585447723689	TRUE
MNXM437	C01104	trimethylamine N-oxide	814622	868366	766170	793179	1902215	1872779.125	2206769	1945820	1.28984705126115	0.000629129767483787	TRUE
MNXM249	C00032	heme b	1043010	936042	1002493	1009960.063	196542	201602	NA	NA	-2.33476745481203	0.000178300381168829	TRUE
MNXM82892	C07273	succinimide	2000253.875	1960951.875	1865867	1822824	1950410.875	1932468.125	2002067.875	2288201	0.0954515611143287	0.236972438933548	FALSE
MNXM9	C00009	phosphate	407296640	387057792	364960928	364022016	135644944	142395920	142850464	137208864	-1.44863944540045	0.000337389578201289	TRUE
MNXM2055	C05324	nicotianamine	40741564	40810808	38798264	34067252	108711272	113376280	87736472	115326640	1.4611343048555	0.00180604528194749	TRUE
MNXM6339	C03884	N(omega)-methyl-L-arginine	15145507	14651831	14851177	17683232	33772684	30018812	28064160	33005938	1.00229073517165	0.000545907065683109	TRUE
MNXM66	C00093	sn-glycerol 3-phosphate	2196681	2366643	1896327.875	2477471	9579700	10356451	9673374	10609526	2.16999667559657	3.54006256192314e-05	TRUE
MNXM540	C04006	1D-myo-inositol 3-phosphate	NA	NA	NA	NA	NA	NA	NA	NA	NA	NA	NA
MNXM238	C00141	3-methyl-2-oxobutanoate	1176916	1028984.938	963666	1007521	7523588	6020396	6058200	6538562	2.64573089187679	0.000885869704506949	TRUE
MNXM556	C00509	(S)-naringenin	795123	811403	758522	775570	85073	150326	134690	115119	-2.69437323301885	1.56437906125527e-06	TRUE
MNXM3633	C01507	L-iditol	6412614	6825247	7252241.5	7204542.5	57519340	48722272	47656732	50946656	2.88685372819427	0.000562962549055242	TRUE
MNXM58	C00059	sulfate	376816640	472064608	434207904	454444128	861580928	848795456	737497856	708970304	0.861442607276752	0.00118545975152741	FALSE
MNXM713	C00506	L-cysteate	583139	363891	308513	410683	1893723	2122566	1720729	1880062	2.19265395283613	9.91441594381287e-05	TRUE
MNXM46	C00036	oxaloacetate	26884788	18603268	13487132	21209930	2989826	3550482	6205550	3190446	-2.33101743021715	0.00980439287084569	TRUE
MNXM3709	C03727	S-carboxylatomethyl-L-cysteine(1-)	143715	189277	233505	244501.9844	652287	642595	491085	689890	1.6101559772037	0.00107622679834334	TRUE
MNXM4043	C02294	methylguanidinium	475432	464991	532211	549726	3086231	3080047	3140291	3073386.75	2.6138944187571	8.69865025041451e-08	TRUE
MNXM2256	C04540	N(4)-(beta-N-acetyl-D-glucosaminyl)-L-asparagine	3213633	3185534	3169674	3343066	269309	334509	371711	294512	-3.34575511597987	1.54138099244551e-06	TRUE
MNXM41	C00031	D-glucose	363653312	361147232	361821248	344473504	92179328	92530192	87582624	99117000	-1.94603850407178	3.23075348839195e-06	TRUE
MNXM182	C00159	D-mannose	11063496	10562288	15532471	5755910	3116831	2996176	3085493	1094219	-2.05982978203317	0.0262705048347176	TRUE
MNXM175	C00095	D-fructose	267144576	259153536	254987216	246286672	20072528	35706336	40000372	30623136	-3.02314404259112	1.41123938596467e-06	TRUE
MNXM3314	C15532	N(2)-acetyl-L-citrulline	NA	NA	NA	NA	1588722.875	1461496	1071472	1604965	Inf	NA	NA
MNXM11565	C10497	Subaphyllin	2583892.75	3742060.75	2992131.75	3711158	634115	568648	568738	473941.0313	-2.53668191047331	0.00324052535509233	TRUE
MNXM12367	C05135	N-acetylhistamine	157712	158480	230052	263344	375046	252089	344788	263142	0.609327159963166	0.0423693172888786	FALSE
MNXM598	C03274	glycerophosphoglycerol	4845563	5344800	4899414	4942670	7552716	6003237	7261390	6627195	0.454180393509877	0.0107872811733756	FALSE
MNXM813	C00417	cis-aconitate	1424418	1639379.875	1577660	1624926	2167742	2089878.875	2078266	2185328	0.443425979992392	0.000562962549055242	FALSE
MNXM492	C00526	2'-deoxyuridine	360697	332622	379355	474484.0313	4817095	3835638.25	4236079	5241290	3.55069459103746	0.00137817738274615	TRUE
MNXM32116	C13871	1,2-Di-(9Z,12Z,15Z-octadecatrienoyl)-3-O-beta-D-galactosyl-sn-glycerol	28086480	24897302	32952548	39680464	7906128	7626088	7527023	5720760	-2.12589090730127	0.00561022539305198	TRUE
